# Supplementary material for: The role of alternative Polyadenylation in regulation of rhythmic gene expression
Source: BMC Genomics. 2017 Aug 4;18:576. doi: 10.1186/s12864-017-3958-1 (PMC5544998; doi:10.1186/s12864-017-3958-1)
Supplement: Supplementary file 2 — Supplemental Data Tables. This zip archive contains the results of analysis of phase difference among redundant probe sets in mouse liver, mouse brown fat, mouse white fat and two independent studies of Arabidopsis thaliana timeline gene expression. (ZIP 32 kb) [file 12864_2017_3958_MOESM2_ESM.zip]

Archive with 5 entries (5 files):
- bat_analysis.csv
- iwat_analysis.csv
- liver_analysis.csv
- ucdavis_arabidopsis.csv
- warwick_arabidopsis.csv
