# Supplementary material for: The role of alternative Polyadenylation in regulation of rhythmic gene expression
Source: BMC Genomics. 2017 Aug 4;18:576. doi: 10.1186/s12864-017-3958-1 (PMC5544998; doi:10.1186/s12864-017-3958-1)
Supplement: Supplementary file 2 — Supplemental Data Tables. This zip archive contains the results of analysis of phase difference among redundant probe sets in mouse liver, mouse brown fat, mouse white fat and two independent studies of Arabidopsis thaliana timeline gene expression. (ZIP 32 kb) [file 12864_2017_3958_MOESM2_ESM.zip › bat_analysis.csv]

	Gene.Symbol	phase_abs_diff	pair_probes	nb_probes
5	0610010K06Rik	1	1433463_at-1430671_a_at	2
22	1110001A05Rik	5	1422861_s_at-1422862_at	2
26	1110004D19Rik	2	1428308_at-1428309_s_at	2
43	1110035L05Rik	1	1439422_a_at-1448687_at	2
51	1110063F24Rik	5	1452372_at-1427270_a_at	2
58	1200009O22Rik	2	1427643_at-1428922_at	2
63	1300006C19Rik	0	1426342_at-1431541_at	2
69	1500003O03Rik	2	1420809_a_at-1450007_at	2
81	1600019D15Rik	1	1452053_a_at-1425568_a_at	2
105	1810044O22Rik	0	1448844_at-1417767_at	2
115	2210401K01Rik	5	1452378_at-1427285_s_at	2
130	2310040A13Rik	2	1431227_at-1449197_at	2
132	2310044G17Rik	0	1424915_s_at-1424914_at	2
146	2410016F01Rik	3	1451157_at-1423897_at	2
148	2410026K10Rik	4	1430514_a_at-1428850_x_at	2
168	2610200G18Rik	0	1449553_at-1419652_s_at	2
176	2610510B01Rik	1	1449904_at-1428330_at	2
183	2700078E11Rik	0	1424983_a_at-1424982_a_at	2
266	5430401D19Rik	0	1451507_at-1424852_at	2
290	6720463E02Rik	1	1418371_at-1418258_s_at	2
330	Abca1	1	1421840_at-1450392_at	3
331	Abca1	1	1421840_at-1421839_at	3
332	Abca1	0	1450392_at-1421839_at	3
338	Abhd5	1	1417566_at-1417565_at	2
346	Aco1	2	1456728_x_at-1423644_at	2
349	Acsl1	0	1450643_s_at-1422526_at	2
351	Actb	0	AFFX-b-ActinMur/M12481_M_at-1436722_a_at	2
374	AI428795	6	1449520_at-1419584_at	2
384	AI852447	2	1455231_s_at-1435199_at	2
430	Arih2	2	1455013_at-1449119_at	2
453	Ate1	5	1420652_at-1420651_at	2
458	Atp2a2	1	1427250_at-1416551_at	2
466	Atp6v1c1	0	1419546_at-1419544_at	2
488	B430110G05Rik	0	1436909_at-1433448_at	2
492	Bat1a	4	1448221_at-1437984_x_at	2
497	BC004012	3	1416249_at-1416248_at	2
516	BC027174	1	1424846_at-1456325_at	2
527	Bcap37	3	1455713_x_at-1416202_at	2
554	Bnip3l	0	1416922_a_at-1416923_a_at	2
562	Bzw1	0	1450846_at-1423041_a_at	3
563	Bzw1	0	1450846_at-1450845_a_at	3
564	Bzw1	0	1423041_a_at-1450845_a_at	3
577	C6.1A	1	1452128_a_at-1426605_at	2
598	Cad	0	1452830_s_at-1452829_at	2
612	Car13	0	1421307_at-1421308_at	2
617	Catnb	0	1450008_a_at-1430533_a_at	3
618	Catnb	0	1450008_a_at-1420811_a_at	3
619	Catnb	0	1430533_a_at-1420811_a_at	3
620	Cav2	1	1417327_at-1425955_at	2
635	Cct3	2	1448178_a_at-1449645_s_at	2
639	Cd2bp2	1	1417223_at-1448624_at	2
661	Cebpg	4	1425262_at-1451639_at	2
671	Chpt1	2	1435446_a_at-1455901_at	2
675	Cit	3	1427669_a_at-1426028_a_at	2
686	Clp1	0	1419359_at-1425937_a_at	2
730	Csnk2a2	3	1460646_at-1419936_at	2
741	Cttn	1	1433908_a_at-1423917_a_at	2
763	D10Ertd641e	1	1449338_at-1449339_at	2
764	D10Ertd749e	1	1423724_at-1429787_x_at	3
765	D10Ertd749e	2	1423724_at-1427539_a_at	3
766	D10Ertd749e	1	1429787_x_at-1427539_a_at	3
779	D15Ertd747e	4	1456278_x_at-1437381_x_at	2
818	Dag1	2	1426778_at-1423872_a_at	2
821	Dbp	0	1418174_at-1438211_s_at	2
826	Ddr1	0	1456226_x_at-1437619_x_at	2
834	Dhdds	3	1422548_at-1450654_a_at	2
844	Dnajc5	0	1436180_at-1448850_a_at	2
846	Dnclc1	0	1448682_at-1456125_a_at	2
849	Dp1	5	1419398_a_at-1426376_at	2
944	Fhl4	4	1451032_at-1423576_a_at	2
955	Fosb	3	1422134_at-1426819_at	2
971	Fxc1	0	1448887_x_at-1417916_a_at	2
979	Gas2	3	1450112_a_at-1438564_at	2
999	Gna13	4	1450656_at-1430295_at	2
1011	Gpd1	1	1448249_at-1416204_at	2
1013	Gpi1	3	1450081_x_at-1420997_a_at	2
1014	Gpiap1	0	1416462_at-1416461_at	4
1015	Gpiap1	0	1416462_at-1448348_at	4
1016	Gpiap1	1	1416462_at-1416463_at	4
1017	Gpiap1	0	1416461_at-1448348_at	4
1018	Gpiap1	1	1416461_at-1416463_at	4
1019	Gpiap1	1	1448348_at-1416463_at	4
1037	H1f0	0	1450522_a_at-1423702_at	2
1047	Hccs	4	1420889_at-1420890_at	2
1071	Hoxc6	2	1427362_x_at-1427361_at	2
1079	Hsp105	0	1423566_a_at-1425993_a_at	2
1080	Hspa1b	2	1452318_a_at-1427127_x_at	2
1081	Hspa4	4	1435194_at-1416147_at	3
1082	Hspa4	1	1435194_at-1416146_at	3
1083	Hspa4	5	1416147_at-1416146_at	3
1084	Hspa8	0	1420622_a_at-1455789_x_at	2
1107	Igbp1	0	1460737_at-1420000_s_at	2
1139	Itga6	1	1422445_at-1423071_x_at	2
1170	Kif1c	0	1424747_at-1424746_at	2
1175	Klf4	0	1417394_at-1417395_at	2
1193	Lasp1	6	1460173_at-1438633_x_at	2
1205	Lgtn	0	1445172_at-1451211_a_at	2
1207	Lig3	3	1431715_a_at-1423419_at	2
1227	Lta4h	2	1453528_at-1426807_at	2
1251	Mclc	1	1436390_a_at-1437511_x_at	2
1278	Mmd	0	1423488_at-1423489_at	2
1299	Mrps23	4	1421874_a_at-1421875_a_at	2
1309	Mtmr2	4	1425459_at-1425460_at	2
1323	Myo1c	3	1419649_s_at-1419648_at	2
1328	Nap1l1	6	1420477_at-1437945_x_at	2
1337	Ndrg1	0	1450977_s_at-1450976_at	2
1365	Nisch	1	1433757_a_at-1451338_at	2
1373	Nnt	1	1456573_x_at-1416105_at	2
1381	Npn3	1	1425351_at-1451680_at	2
1386	Nr1d2	0	1416958_at-1416959_at	2
1387	Nr2c2	1	1425014_at-1451569_at	2
1394	Ntrk2	3	1420838_at-1420837_at	2
1400	Nupr1	0	1419665_a_at-1419666_x_at	2
1417	Osbpl9	3	1423383_a_at-1450964_a_at	2
1422	Oxct1	2	1428140_at-1449059_a_at	2
1436	Pbx1	1	1449542_at-1425383_a_at	2
1455	Peg3	4	1417355_at-1433924_at	2
1515	Ppm1a	1	1415678_at-1417221_at	2
1522	Ppp1r3c	0	1425631_at-1433691_at	2
1530	Ppp4r2	2	1433851_at-1433850_at	2
1534	Prdx1	4	1416000_a_at-1437014_x_at	2
1536	Prelp	0	1416321_s_at-1416322_at	2
1539	Prkab1	1	1452457_a_at-1424119_at	2
1544	Prkcn	2	1428230_at-1428229_at	2
1548	Prlr	1	1450226_at-1451844_at	2
1568	Ptdss2	0	1434587_x_at-1434586_a_at	3
1569	Ptdss2	0	1434587_x_at-1460010_a_at	3
1570	Ptdss2	0	1434586_a_at-1460010_a_at	3
1612	Ramp2	5	1418188_a_at-1418189_s_at	2
1631	Rbms1	5	1434005_at-1418703_at	2
1652	Rnf14	4	1425929_a_at-1431030_a_at	3
1653	Rnf14	4	1425929_a_at-1437035_x_at	3
1654	Rnf14	0	1431030_a_at-1437035_x_at	3
1658	Rnf41	5	1423842_a_at-1432003_a_at	2
1670	Rpl37	2	1450838_x_at-1434872_x_at	2
1678	Rps21	0	1434358_x_at-1433549_x_at	2
1698	Scarb1	0	1455820_x_at-1437378_x_at	2
1700	Scd2	1	1415822_at-1415824_at	2
1702	Scpep1	0	1426555_at-1455908_a_at	2
1712	Sdhd	4	1428235_at-1437489_x_at	2
1719	Sema4a	0	1438934_x_at-1448110_at	2
1736	Sfrs3	0	1416150_a_at-1454993_a_at	2
1773	Slc25a29	2	1438188_x_at-1423979_a_at	2
1805	Snrk	0	1448864_at-1425678_a_at	2
1821	Spin	0	1415795_at-1460164_at	2
1836	Stag1	0	1431921_a_at-1450420_at	2
1841	Stard5	0	1422822_at-1450769_s_at	2
1855	Stx6	1	1460004_x_at-1450844_at	2
1872	Tbc1d15	4	1416062_at-1416060_at	2
1900	Tex27	0	1426998_at-1452275_at	2
1906	Tgoln1	1	1423308_at-1423307_s_at	2
1919	Timp4	3	1423405_at-1450974_at	2
1920	Tiparp	0	1426721_s_at-1452161_at	2
1945	Tomm20	3	1423079_a_at-1455357_x_at	2
1953	Tpm1	2	1423049_a_at-1456623_at	2
1973	Trp53bp1	5	1433659_at-1426956_a_at	2
1985	Tubb2	5	1427838_at-1427347_s_at	2
1998	Ube2d3	5	1450859_s_at-1455479_a_at	2
2006	Ugp2	3	1434486_x_at-1426460_a_at	3
2007	Ugp2	4	1434486_x_at-1434485_a_at	3
2008	Ugp2	1	1426460_a_at-1434485_a_at	3
2016	Usp2	0	1417168_a_at-1417169_at	2
2023	Vdac1	1	1415998_at-1437192_x_at	3
2024	Vdac1	0	1415998_at-1437947_x_at	3
2025	Vdac1	1	1437192_x_at-1437947_x_at	3
2027	Vim	1	1456292_a_at-1450641_at	2
2047	Ywhag	2	1420817_at-1450012_x_at	3
2048	Ywhag	0	1420817_at-1420816_at	3
2049	Ywhag	2	1450012_x_at-1420816_at	3
