# Supplementary material for: The role of alternative Polyadenylation in regulation of rhythmic gene expression
Source: BMC Genomics. 2017 Aug 4;18:576. doi: 10.1186/s12864-017-3958-1 (PMC5544998; doi:10.1186/s12864-017-3958-1)
Supplement: Supplementary file 2 — Supplemental Data Tables. This zip archive contains the results of analysis of phase difference among redundant probe sets in mouse liver, mouse brown fat, mouse white fat and two independent studies of Arabidopsis thaliana timeline gene expression. (ZIP 32 kb) [file 12864_2017_3958_MOESM2_ESM.zip › iwat_analysis.csv]

	Gene.Symbol	phase_abs_diff	pair_probes	nb_probes
12	09/06/2004	5	1436819_at-1424181_at	2
30	1110031M08Rik	0	1415765_at-1434551_at	2
31	1110032D12Rik	1	1431036_a_at-1420868_s_at	2
42	1110067D22Rik	0	1424318_at-1451313_a_at	2
45	1200009K13Rik	1	1418563_at-1418564_s_at	2
60	1500040F11Rik	3	1437134_at-1427880_at	2
68	1700021K02Rik	0	1427130_x_at-1450281_a_at	2
70	1700037H04Rik	3	1460262_a_at-1419742_at	2
110	2310051E17Rik	0	1428288_at-1452723_at	2
127	2510010F15Rik	1	1450275_x_at-1432426_a_at	2
149	2610510D13Rik	0	1451184_at-1452712_at	2
150	2700008B19Rik	4	1451444_s_at-1424686_at	2
155	2700078E11Rik	1	1424983_a_at-1451556_a_at	2
177	3110001A13Rik	3	1448509_at-1416893_at	2
179	3110054G10Rik	0	1434898_at-1434899_s_at	2
212	4932431F02Rik	1	1435882_at-1433541_a_at	2
227	5530400K14Rik	0	1434935_at-1452633_s_at	3
228	5530400K14Rik	3	1434935_at-1452632_at	3
229	5530400K14Rik	3	1452633_s_at-1452632_at	3
240	5830411E10Rik	0	1426806_at-1452203_at	2
296	Aacs	0	1423797_at-1456081_a_at	2
305	Acin1	3	1421197_a_at-1416568_a_at	2
306	Acly	0	1439459_x_at-1451666_at	2
309	Acsl1	0	1423883_at-1450643_s_at	3
310	Acsl1	0	1423883_at-1460316_at	3
311	Acsl1	0	1450643_s_at-1460316_at	3
349	Ak3l	0	1423718_at-1432436_a_at	2
378	Ap3m1	0	1416374_at-1448308_at	3
379	Ap3m1	1	1416374_at-1416375_at	3
380	Ap3m1	1	1448308_at-1416375_at	3
384	Aplp2	3	1423739_x_at-1432344_a_at	2
408	Arr3	3	1425232_x_at-1450329_a_at	2
412	Asns	0	1433966_x_at-1451095_at	2
415	Atp1a1	2	1451071_a_at-1435919_at	2
428	AW011752	2	1450901_a_at-1423197_a_at	2
445	B830022L21Rik	3	1424384_a_at-1420950_at	2
459	BC005682	0	1435101_at-1448438_at	2
484	Bdnf	2	1422168_a_at-1422169_a_at	2
496	Brd3	3	1423199_at-1450902_at	2
503	Bteb1	0	1422264_s_at-1428289_at	3
504	Bteb1	0	1422264_s_at-1456341_a_at	3
505	Bteb1	0	1428289_at-1456341_a_at	3
548	Catnbip1	0	1417567_at-1431694_a_at	2
559	Ccni	1	1448335_s_at-1416427_at	2
565	Cd151	5	1437670_x_at-1420921_at	2
566	Cd160	0	1420067_at-1420396_at	2
579	Cdgap	0	1432022_at-1450255_at	2
620	Cnot4	0	1436645_a_at-1437586_at	2
624	Col4a1	0	1426348_at-1452035_at	2
642	Cp	1	1417495_x_at-1417494_a_at	2
645	Cpeb4	0	1420617_at-1420618_at	2
676	Cxcl13	1	1417851_at-1448859_at	2
693	D10Ucla1	1	1424778_at-1424781_at	2
709	D1Ertd396e	0	1415731_at-1437050_s_at	3
710	D1Ertd396e	3	1415731_at-1431606_a_at	3
711	D1Ertd396e	3	1437050_s_at-1431606_a_at	3
722	D7Wsu128e	0	1418132_a_at-1448968_at	3
723	D7Wsu128e	2	1418132_a_at-1434078_at	3
724	D7Wsu128e	2	1448968_at-1434078_at	3
753	Dgcr2	3	1421810_at-1435276_a_at	2
768	Dnaja1	0	1416288_at-1460179_at	2
772	Dnajc5	4	1436179_a_at-1436180_at	2
783	Dsip1	4	1425557_x_at-1425281_a_at	2
784	Dtna	5	1429768_at-1426066_a_at	2
808	Egfl7	0	1435823_x_at-1451428_x_at	2
812	Eif1ay	1	1419736_a_at-1449576_at	2
837	Ero1l	2	1449324_at-1419029_at	2
849	Falz	4	1439102_at-1427310_at	2
877	Fkbp1a	2	1438795_x_at-1416036_at	2
888	Foxp1	1	1435222_at-1435221_at	2
893	Fus	0	1451285_at-1451286_s_at	2
909	Gcnt2	2	1451733_at-1430826_s_at	2
910	Gdi3	3	1456581_x_at-1420814_at	2
930	Gosr2	5	1419371_s_at-1419372_at	2
937	Gpi1	2	1420997_a_at-1434814_x_at	2
983	Herpud1	0	1435626_a_at-1448185_at	2
988	Hip1r	0	1425552_at-1425553_s_at	2
1018	Hspb1	0	1422943_a_at-1425964_x_at	2
1028	Icsbp1	4	1416714_at-1448452_at	2
1042	Il10ra	2	1437808_x_at-1456173_at	2
1051	Immt	0	1429533_at-1429534_a_at	2
1058	Iqgap1	3	1417380_at-1434998_at	2
1101	Kpna1	1	1449505_at-1449503_at	2
1131	Lpp	3	1437235_x_at-1436714_at	2
1150	Mapk14	2	1416703_at-1416704_at	2
1151	Mapk6	4	1419169_at-1419168_at	2
1222	Myb	2	1450194_a_at-1422734_a_at	2
1226	Myo1c	3	1449550_at-1449551_at	2
1233	Nap1l1	1	1452778_x_at-1420479_a_at	2
1245	Ndufa5	0	1417285_a_at-1417286_at	2
1292	Nup133	2	1423787_at-1436816_at	2
1294	Nup62	4	1415926_at-1415925_a_at	2
1312	Osbpl11	0	1436027_at-1455534_s_at	2
1360	Pgd	1	1436771_x_at-1437380_x_at	2
1425	Prlr	2	1451844_at-1425853_s_at	3
1426	Prlr	3	1451844_at-1451850_at	3
1427	Prlr	1	1425853_s_at-1451850_at	3
1430	Prpf39	2	1452688_at-1428172_at	2
1470	Ramp2	2	1418187_at-1418188_a_at	2
1491	Rfk	0	1416229_at-1416230_at	2
1493	Rgs5	0	1420941_at-1420942_s_at	2
1505	Rnf2	3	1448042_s_at-1451519_at	2
1507	Rnps1	4	1437851_x_at-1438267_x_at	2
1513	Rpe	3	1448444_at-1416705_at	2
1524	Rpl35	0	1416243_a_at-1434231_x_at	4
1525	Rpl35	0	1416243_a_at-1436840_x_at	4
1526	Rpl35	0	1416243_a_at-1455950_x_at	4
1527	Rpl35	0	1434231_x_at-1436840_x_at	4
1528	Rpl35	0	1434231_x_at-1455950_x_at	4
1529	Rpl35	0	1436840_x_at-1455950_x_at	4
1531	Rpl36	0	1416519_at-1433510_x_at	2
1544	Rps2	1	1422156_a_at-1431766_x_at	2
1551	Rps7	4	1419364_a_at-1435593_x_at	2
1561	S3-12	0	1418595_at-1438912_at	2
1584	Serf2	3	1437683_x_at-1433786_x_at	2
1589	Serpinb1a	4	1448301_s_at-1416318_at	2
1597	Sfxn1	4	1417559_at-1417560_at	2
1602	Sgpp1	2	1450015_x_at-1420822_s_at	2
1631	Slc25a30	0	1420835_at-1425948_a_at	2
1641	Slc4a4	0	1421225_a_at-1452071_at	2
1646	Slc7a13	1	1449301_at-1431740_at	2
1651	Smap1	1	1423956_at-1431744_a_at	2
1690	Ssrp1	4	1426788_a_at-1426790_at	2
1705	Stub1	0	1416580_a_at-1434412_x_at	2
1708	Sui1-rs1	2	1423799_at-1423798_a_at	2
1738	Tcf3	1	1450117_at-1436207_at	2
1746	Tcrg-V4	2	1422189_x_at-1422188_s_at	2
1757	Tgfb1i4	1	1454758_a_at-1433899_x_at	3
1758	Tgfb1i4	3	1454758_a_at-1425742_a_at	3
1759	Tgfb1i4	2	1433899_x_at-1425742_a_at	3
1786	Tnfrsf10b	1	1422344_s_at-1421296_at	2
1790	Tnni2	0	1416889_at-1438609_x_at	2
1791	Tns	0	1419283_s_at-1449405_at	2
1795	Topors	0	1417755_at-1448838_at	2
1866	Vamp1	6	1453647_at-1421863_at	2
1868	Vamp3	0	1433693_x_at-1437708_x_at	2
1901	Ywhab	0	1420878_a_at-1420879_a_at	3
1902	Ywhab	3	1420878_a_at-1420880_a_at	3
1903	Ywhab	3	1420879_a_at-1420880_a_at	3
1908	Zdhhc14	0	1423668_at-1437614_x_at	2
1914	Zfp191	2	1426896_at-1422810_at	2
