# Supplementary material for: The role of alternative Polyadenylation in regulation of rhythmic gene expression
Source: BMC Genomics. 2017 Aug 4;18:576. doi: 10.1186/s12864-017-3958-1 (PMC5544998; doi:10.1186/s12864-017-3958-1)
Supplement: Supplementary file 2 — Supplemental Data Tables. This zip archive contains the results of analysis of phase difference among redundant probe sets in mouse liver, mouse brown fat, mouse white fat and two independent studies of Arabidopsis thaliana timeline gene expression. (ZIP 32 kb) [file 12864_2017_3958_MOESM2_ESM.zip › liver_analysis.csv]

	Gene.Symbol	phase_abs_diff	pair_probes	nb_probes
3	0610007P06Rik	1	1419351_a_at-1419352_at	2
9	0610025L06Rik	0	1429104_at-1456377_x_at	2
41	1110032D12Rik	2	1420868_s_at-1436452_x_at	3
42	1110032D12Rik	2	1420868_s_at-1455968_x_at	3
43	1110032D12Rik	0	1436452_x_at-1455968_x_at	3
57	1190002N15Rik	0	1433581_at-1433582_at	2
80	1600010O03Rik	1	1426407_at-1426408_at	2
101	1810010M01Rik	3	1428359_s_at-1434137_x_at	2
114	1810034K20Rik	5	1420974_at-1450067_a_at	2
179	2610007A16Rik	0	1424200_s_at-1424202_at	2
180	2610007K22Rik	0	1437773_x_at-1452155_a_at	2
198	2610507B11Rik	2	1426820_at-1455905_at	2
213	2810410P22Rik	0	1433951_at-1447926_at	2
224	2900073G15Rik	5	1420820_at-1450013_at	2
239	3300001H21Rik	0	1434151_at-1456510_x_at	2
249	4432417N03Rik	1	1424584_a_at-1424585_at	2
257	4833412N02Rik	0	1422015_a_at-1423713_at	2
260	4921506J03Rik	6	1428126_a_at-1428128_at	2
308	6720401E04Rik	5	1423974_at-1423975_s_at	2
359	Abhd4	0	1416315_at-1439259_x_at	2
362	Acat1	1	1424182_at-1424183_at	2
365	Aco1	0	1423644_at-1456728_x_at	2
366	Aco2	0	1436934_s_at-1451002_at	2
381	Adora2b	2	1434772_at-1450214_at	2
404	Ak4	0	1421829_at-1421830_at	3
405	Ak4	0	1421829_at-1450387_s_at	3
406	Ak4	0	1421830_at-1450387_s_at	3
413	AL033314	1	1437036_at-1437037_x_at	2
414	Alas1	0	1424126_at-1455282_x_at	2
417	Aldo1	0	1433604_x_at-1434799_x_at	2
424	Anapc4	1	1423930_at-1423931_s_at	2
426	Ankrd17	0	1415726_at-1436775_a_at	2
429	Ap1g1	1	1423388_at-1460658_at	3
430	Ap1g1	1	1423388_at-1460712_s_at	3
431	Ap1g1	2	1460658_at-1460712_s_at	3
433	Ap2a2	0	1432007_s_at-1435869_s_at	2
434	Ap3m1	0	1416375_at-1448309_at	2
449	Arl10c	1	1418819_at-1428138_s_at	2
458	Asb13	0	1419401_at-1449459_s_at	2
460	Asph	2	1420959_at-1426015_s_at	2
465	Atp1a1	0	1423653_at-1451071_a_at	2
467	Atp2a2	0	1427250_at-1452363_a_at	2
472	Atp6v1c1	0	1419544_at-1419545_a_at	2
474	Atp6v1g1	2	1423255_at-1423256_a_at	2
507	Baz1b	3	1420975_at-1434824_at	2
509	Bbx	5	1422741_a_at-1425835_a_at	2
564	Bnip3l	4	1416922_a_at-1416923_a_at	2
565	Bpgm	5	1415865_s_at-1448119_at	2
568	Brca1	6	1424629_at-1427698_at	3
569	Brca1	2	1424629_at-1451417_at	3
570	Brca1	4	1427698_at-1451417_at	3
575	Bteb1	0	1428289_at-1456341_a_at	2
611	Cabc1	0	1417066_at-1417067_s_at	2
618	Calr	0	1417606_a_at-1433806_x_at	3
619	Calr	0	1417606_a_at-1456170_x_at	3
620	Calr	0	1433806_x_at-1456170_x_at	3
640	Ccnb1	3	1416076_at-1448205_at	2
643	Ccni	5	1416427_at-1448335_s_at	2
647	Cct3	1	1448178_a_at-1449645_s_at	3
648	Cct3	2	1448178_a_at-1459987_s_at	3
649	Cct3	1	1449645_s_at-1459987_s_at	3
710	Cnn3	3	1426724_at-1436759_x_at	2
727	Cpt1a	0	1434866_x_at-1460409_at	2
731	Crsp9	1	1417564_at-1430419_at	2
748	Cttn	3	1421313_s_at-1421314_at	4
749	Cttn	1	1421313_s_at-1421315_s_at	4
750	Cttn	5	1421313_s_at-1433908_a_at	4
751	Cttn	2	1421314_at-1421315_s_at	4
752	Cttn	2	1421314_at-1433908_a_at	4
753	Cttn	4	1421315_s_at-1433908_a_at	4
773	Cyp7a1	3	1422100_at-1438743_at	2
790	D14Wsu89e	0	1444028_s_at-1450931_at	2
796	D16Wsu109e	3	1426676_s_at-1434243_s_at	2
822	D7Rp2e	3	1432332_a_at-1434216_a_at	2
831	Dbp	0	1418174_at-1438211_s_at	2
857	Dlgh4	3	1419581_at-1460261_at	2
864	Dnajc3	0	1419162_s_at-1419163_s_at	2
873	Dsc2	5	1421156_a_at-1426911_at	2
878	Dsip1	0	1420772_a_at-1425281_a_at	2
884	E130107N23Rik	1	1434330_at-1454930_at	2
899	Eif2s2	6	1417713_at-1448819_at	2
901	Eif5	0	1415723_at-1433631_at	4
902	Eif5	1	1415723_at-1454663_at	4
903	Eif5	4	1415723_at-1454664_a_at	4
904	Eif5	1	1433631_at-1454663_at	4
905	Eif5	4	1433631_at-1454664_a_at	4
906	Eif5	3	1454663_at-1454664_a_at	4
909	Ela3b	0	1435012_x_at-1437326_x_at	2
916	Elys	1	1424712_at-1451459_at	2
917	Emp2	0	1425272_at-1425273_s_at	2
921	Enpp3	4	1425353_at-1452384_at	2
922	Entpd5	0	1417383_at-1417384_at	2
951	Fabp5	0	1416021_a_at-1416022_at	2
952	Fads2	0	1419031_at-1449325_at	2
962	Fbxo9	0	1417480_at-1432211_a_at	2
970	Fgfr2	0	1420847_a_at-1433489_s_at	2
977	Fkbp5	0	1416125_at-1448231_at	2
990	Fus	0	1451285_at-1451286_s_at	2
991	Fxc1	0	1417916_a_at-1436416_x_at	2
1012	Gas5	0	1419291_x_at-1449410_a_at	2
1093	Herpud1	0	1435626_a_at-1448185_at	2
1095	Hes6	0	1436050_x_at-1452021_a_at	2
1108	Hmgb1	1	1425048_a_at-1435324_x_at	2
1111	Hmgcs1	0	1433445_x_at-1433446_at	2
1119	Hnrpdl	1	1420093_s_at-1424251_a_at	2
1130	Hspa1b	0	1427126_at-1427127_x_at	2
1133	Hspb1	0	1422943_a_at-1425964_x_at	2
1135	Hspcb	2	1416364_at-1416365_at	2
1140	Hyou1	1	1423291_s_at-1451913_a_at	2
1149	Igbp1	1	1449700_at-1460737_at	2
1153	Igfbp4	0	1421992_a_at-1423756_s_at	3
1154	Igfbp4	0	1421992_a_at-1423757_x_at	3
1155	Igfbp4	0	1423756_s_at-1423757_x_at	3
1181	Itgb5	0	1417533_a_at-1456195_x_at	2
1186	Jtv1	3	1424151_at-1451262_a_at	2
1197	Keap1	3	1450746_at-1450747_at	2
1200	Kif1b	0	1451200_at-1455182_at	2
1202	Klf13	2	1432543_a_at-1456030_at	2
1220	Laptm4b	0	1436915_x_at-1438365_x_at	2
1223	Lasp1	0	1438634_x_at-1439264_x_at	4
1224	Lasp1	1	1438634_x_at-1456469_x_at	4
1225	Lasp1	0	1438634_x_at-1460173_at	4
1226	Lasp1	1	1439264_x_at-1456469_x_at	4
1227	Lasp1	0	1439264_x_at-1460173_at	4
1228	Lasp1	1	1456469_x_at-1460173_at	4
1273	Mafb	1	1451716_at-1452461_a_at	2
1286	Mapre1	0	1422764_at-1422765_at	2
1288	Mark1	1	1419834_x_at-1425511_at	2
1289	Masp1	3	1438602_s_at-1455346_at	2
1306	Mea1	2	1416810_at-1437943_s_at	2
1311	Mgll	0	1450391_a_at-1453836_a_at	2
1316	Mkrn1	5	1418435_at-1451425_a_at	2
1334	Mr1	4	1421898_a_at-1421899_a_at	2
1352	Msr1	0	1425434_a_at-1448061_at	2
1353	Mt1	1	1422557_s_at-1451612_at	2
1363	Mtss1	0	1424826_s_at-1434036_at	3
1364	Mtss1	0	1424826_s_at-1451496_at	3
1365	Mtss1	0	1434036_at-1451496_at	3
1367	Mvk	0	1418052_at-1430619_a_at	2
1378	Myo1b	0	1427450_x_at-1448989_a_at	3
1379	Myo1b	6	1427450_x_at-1448990_a_at	3
1380	Myo1b	6	1448989_a_at-1448990_a_at	3
1389	Ncam1	4	1421966_at-1450438_at	2
1391	Ncoa4	0	1420808_at-1450006_at	2
1406	Nedd1	0	1423196_at-1450899_at	2
1407	Nelf	1	1436959_x_at-1439398_x_at	2
1420	Nmyc1	2	1417155_at-1425923_at	2
1428	Npm1	0	1415839_a_at-1432416_a_at	2
1431	Nr1d2	0	1416958_at-1416959_at	2
1435	Nt5c2	5	1425933_a_at-1448614_at	2
1437	Ntrk3	0	1422329_a_at-1426003_at	2
1447	Oaz1	0	1428868_a_at-1436292_a_at	2
1448	Obrgrp	0	1424438_a_at-1451350_a_at	2
1451	Olfm1	3	1426562_a_at-1455796_x_at	2
1496	Pctp	1	1420983_at-1420984_at	2
1504	Pdhb	4	1416090_at-1448214_at	2
1513	Pex19	0	1416425_at-1448332_at	2
1527	Pigk	0	1428488_at-1435352_at	2
1531	Pim1	2	1423006_at-1435872_at	2
1532	Pim3	0	1437100_x_at-1451069_at	2
1541	Pknox1	2	1421233_at-1450172_at	2
1549	Plekhc1	0	1434180_at-1434181_at	2
1552	Plp	0	1425468_at-1451718_at	2
1573	Ppm1a	0	1415678_at-1451943_a_at	2
1605	Prss2	0	1433459_x_at-1435507_x_at	2
1626	Ptp4a1	0	1419024_at-1449322_at	3
1627	Ptp4a1	0	1419024_at-1455002_at	3
1628	Ptp4a1	0	1449322_at-1455002_at	3
1633	Ptprf	1	1420841_at-1420843_at	2
1650	Rabep1	0	1421305_x_at-1426023_a_at	2
1657	Ran	0	1436490_x_at-1438977_x_at	2
1658	Rap1b	1	1435519_at-1455349_at	2
1665	Rassf3	4	1417015_at-1448546_at	2
1700	Rnf14	4	1422429_at-1425929_a_at	2
1709	Rnpc2	1	1438397_a_at-1438398_at	2
1710	Rnu22	5	1433675_at-1454703_x_at	2
1718	Rpl13a	0	1417608_a_at-1433928_a_at	2
1719	Rpl17	0	1423855_x_at-1436822_x_at	2
1721	Rpl27	0	1448217_a_at-1453096_x_at	2
1735	Rps28	2	1423763_x_at-1454778_x_at	2
1747	Saa4	0	1419318_at-1419319_at	2
1757	Scp2	0	1419974_at-1419975_at	2
1760	Sdc1	0	1415943_at-1448158_at	2
1785	Sf3a2	5	1450576_a_at-1455546_s_at	2
1789	Sfrs1	6	1452430_s_at-1453722_s_at	2
1790	Sfrs3	6	1416150_a_at-1434512_x_at	2
1804	Siat9	0	1449198_a_at-1460241_a_at	2
1805	Sin3b	0	1424355_a_at-1455039_a_at	2
1807	Slbp	5	1437803_at-1460168_at	2
1825	Slc25a30	0	1420835_at-1420836_at	3
1826	Slc25a30	0	1420835_at-1425948_a_at	3
1827	Slc25a30	0	1420836_at-1425948_a_at	3
1828	Slc25a5	0	1423772_x_at-1436874_x_at	4
1829	Slc25a5	1	1423772_x_at-1438360_x_at	4
1830	Slc25a5	0	1423772_x_at-1438546_x_at	4
1831	Slc25a5	1	1436874_x_at-1438360_x_at	4
1832	Slc25a5	0	1436874_x_at-1438546_x_at	4
1833	Slc25a5	1	1438360_x_at-1438546_x_at	4
1860	Slco2a1	6	1420913_at-1450032_at	2
1864	Smad5	4	1421047_at-1451873_a_at	2
1890	Sorbs1	5	1425826_a_at-1436737_a_at	2
1913	Srprb	2	1425348_a_at-1450089_a_at	2
1920	Sspn	3	1417644_at-1417645_at	2
1947	Surf4	0	1416213_x_at-1436797_a_at	3
1948	Surf4	2	1416213_x_at-1448255_a_at	3
1949	Surf4	2	1436797_a_at-1448255_a_at	3
1954	Synj2bp	4	1431507_a_at-1448853_at	2
1956	Sypl	6	1422879_at-1422880_at	2
1957	Syt11	2	1449264_at-1455176_a_at	2
1965	Tceb1	5	1427914_a_at-1436226_at	2
1971	Tde1	0	1417815_a_at-1455550_x_at	2
1981	Tgfb1i4	0	1425742_a_at-1454758_a_at	2
1986	Thrsp	0	1422973_a_at-1424737_at	2
2003	Tmsb10	5	1436682_at-1437185_s_at	2
2006	Tnfaip1	0	1417866_at-1448863_a_at	2
2008	Tnfrsf9	3	1421481_at-1460469_at	2
2023	Tra1	0	1415889_a_at-1438040_a_at	2
2064	Ube2d3	3	1450858_a_at-1455479_a_at	3
2065	Ube2d3	1	1450858_a_at-1455480_s_at	3
2066	Ube2d3	2	1455479_a_at-1455480_s_at	3
2074	Ubqln1	0	1419385_a_at-1424368_s_at	2
2075	Ubxd2	0	1426485_at-1426486_at	2
2080	Ugp2	4	1426461_at-1434485_a_at	3
2081	Ugp2	4	1426461_at-1451742_a_at	3
2082	Ugp2	0	1434485_a_at-1451742_a_at	3
2089	Upp2	0	1424969_s_at-1451548_at	2
2092	Usf1	0	1426164_a_at-1448805_at	2
2099	Usp2	0	1417168_a_at-1417169_at	2
2130	Ywhae	1	1426385_x_at-1435702_s_at	3
2131	Ywhae	3	1426385_x_at-1438839_a_at	3
2132	Ywhae	2	1435702_s_at-1438839_a_at	3
2142	Zfp191	3	1426896_at-1450762_s_at	2
2169	Znrf2	5	1434016_at-1434017_at	2
