# Supplementary material for: The role of alternative Polyadenylation in regulation of rhythmic gene expression
Source: BMC Genomics. 2017 Aug 4;18:576. doi: 10.1186/s12864-017-3958-1 (PMC5544998; doi:10.1186/s12864-017-3958-1)
Supplement: Supplementary file 2 — Supplemental Data Tables. This zip archive contains the results of analysis of phase difference among redundant probe sets in mouse liver, mouse brown fat, mouse white fat and two independent studies of Arabidopsis thaliana timeline gene expression. (ZIP 32 kb) [file 12864_2017_3958_MOESM2_ESM.zip › ucdavis_arabidopsis.csv]

	ID	phase_abs_diff	pair_probes	confidence	nb_probes	ID.name
31	AT1G01320	0	261053_at-261054_at	0.081-0.153	2	AGI
107	AT1G02205	0	264147_at-264146_at	0.745-0.562	2	AGI
269	AT1G04050	3	257404_at-265089_at	0.487-0.601	2	AGI
680	AT1G08680	5	264796_at-264795_at	0.48-0.185	2	AGI
766	AT1G09660	4	264665_at-264664_at	0.331-0.358	2	AGI
804	AT1G10090	3	264516_at-264515_at	0.387-0.327	2	AGI
898	AT1G11130	2	262479_at-262451_at	0.512-0.162	2	AGI
1153	AT1G14110	6	262652_at-262651_at	0.503-0.425	2	AGI
1326	AT1G16040	5	261835_at-261839_at	0.197-0.788	2	AGI
1475	AT1G17745	0	259403_at-259405_at	0.434-0.654	2	AGI
1651	AT1G19750 /// AT1G27840	0	245764_s_at-261644_s_at	0.529-0.191	2	AGI
1826	AT1G21830	4	262488_at-262489_at	0.019-0.404	2	AGI
1964	AT1G23380	0	263013_at-263012_at	0.389-0.532	2	AGI
1969	AT1G23440	0	263015_at-262422_at	0.119-0.608	2	AGI
2069	AT1G24706	4	245647_at-245649_at	0.392-0.43	2	AGI
2130	AT1G26300	4	245870_at-245872_at	0.498-0.516	2	AGI
2566	AT1G31710	0	246602_at-246601_at	0.069-0.056	2	AGI
2739	AT1G33680	2	261988_at-261992_at	0.068-0.067	2	AGI
3013	AT1G41770	3	246165_at-260043_at	0.378-0.093	2	AGI
3014	AT1G41770 /// AT2G06570 /// AT3G33064	3	246358_x_at-246357_x_at	0.198-0.568	2	AGI
3057	AT1G42650	0	256478_at-256474_at	0.277-0.103	2	AGI
3520	AT1G51110	5	245744_at-245745_at	0.023-0.115	2	AGI
3980	AT1G56500	0	259633_at-259603_at	0.114-0.54	2	AGI
4127	AT1G60200	4	264267_at-264218_at	0.068-0.198	2	AGI
4428	AT1G63900	1	260321_at-260322_at	0.261-0.372	2	AGI
4562	AT1G65390	0	264153_at-264213_at	0.751-0.253	2	AGI
4575	AT1G65540	0	264628_at-264629_at	0.397-0.59	2	AGI
4987	AT1G70250	1	264695_at-264694_at	0.646-0.123	2	AGI
5044	AT1G70920	2	262311_at-262303_at	0.353-0.049	2	AGI
5169	AT1G72410	2	260447_at-260448_at	0.193-0.443	2	AGI
5227	AT1G73060 /// AT1G73070	4	262359_at-262368_at	0.459-0.438	2	AGI
5585	AT1G77080	5	264949_at-264945_at	0.328-0.469	2	AGI
5657	AT1G77890	0	262182_at-262183_at	0.633-0.469	2	AGI
5768	AT1G79170	1	264129_at-257901_at	0.257-0.358	2	AGI
5806	AT1G79610	4	261349_at-261398_at	0.155-0.669	2	AGI
5945	AT2G01220	0	265760_at-265793_at	0.154-0.236	2	AGI
6054	AT2G02410	3	266173_at-266204_at	0.305-0.297	2	AGI
6133	AT2G03390	0	265706_at-265707_at	0.789-0.512	2	AGI
6323	AT2G06040	0	265518_at-265519_at	0.131-0.444	2	AGI
6341	AT2G06310	5	263767_at-263801_at	0.323-0.553	2	AGI
6387	AT2G07340	0	265776_at-265777_at	0.42-0.476	2	AGI
6388	AT2G07360	0	265779_at-265778_at	0.742-0.829	2	AGI
6409	AT2G07674	1	244922_s_at-244923_s_at	0.141-0.075	2	AGI
6417	AT2G07682	4	244914_at-244915_s_at	0.147-0.724	3	AGI
6418	AT2G07682	3	244914_at-244916_at	0.147-0.37	3	AGI
6419	AT2G07682	1	244915_s_at-244916_at	0.724-0.37	3	AGI
6420	AT2G07683	3	244911_at-263506_s_at	0.081-0.25	2	AGI
6421	AT2G07685	2	263508_s_at-263507_s_at	0.321-0.755	2	AGI
6430	AT2G07697	5	257326_s_at-257328_s_at	0.352-0.501	2	AGI
6431	AT2G07698	1	257323_at-265228_s_at	0.147-0.538	2	AGI
6579	AT2G13230	2	265362_at-265361_at	0.543-0.659	2	AGI
6604	AT2G13680	2	264112_at-264108_at	0.418-0.063	2	AGI
6615	AT2G13890	6	265653_at-265652_x_at	0.252-0.502	2	AGI
6889	AT2G17410	0	264876_at-264878_at	0.698-0.423	2	AGI
7071	AT2G19360	3	267325_at-267324_at	0.225-0.691	2	AGI
7137	AT2G20100	3	265577_at-265578_at	0.501-0.356	2	AGI
7146	AT2G20190	0	265315_at-265576_at	0.688-0.619	2	AGI
7147	AT2G20210	4	265313_at-265314_at	0.837-0.377	2	AGI
7201	AT2G20740	5	265426_at-265427_at	0.058-0.438	2	AGI
7316	AT2G22010	2	263871_at-263870_at	0.377-0.369	2	AGI
7362	AT2G22540	4	264054_at-263995_at	0.184-0.187	2	AGI
7638	AT2G25760	5	266651_at-266652_at	0.697-0.448	2	AGI
7647	AT2G25870	2	266647_at-266678_at	0.429-0.306	2	AGI
7828	AT2G27900	6	264065_at-264064_at	0.425-0.319	3	AGI
7829	AT2G27900	6	264065_at-264063_at	0.425-0.456	3	AGI
7830	AT2G27900	0	264064_at-264063_at	0.319-0.456	3	AGI
8054	AT2G30520	0	267516_at-267517_at	0.078-0.639	2	AGI
8062	AT2G30600	0	267523_at-267524_at	0.034-0.053	2	AGI
8099	AT2G31010	0	267200_at-267201_at	0.324-0.767	2	AGI
8128	AT2G31340	0	264087_at-264088_at	0.495-0.509	2	AGI
8181	AT2G31955	3	263472_at-265696_at	0.223-0.2	2	AGI
8203	AT2G32190 /// AT2G32210	0	265670_s_at-265674_at	0.361-0.566	2	AGI
8233	AT2G32560	3	267116_at-267117_at	0.387-0.101	2	AGI
8397	AT2G34555	2	266952_at-266907_at	0.566-0.54	2	AGI
8475	AT2G35450	0	266620_at-266621_at	0.134-0.028	2	AGI
8486	AT2G35570	0	266631_at-266632_at	0.067-0.712	2	AGI
8501	AT2G35710	2	265797_at-265841_at	0.085-0.453	2	AGI
8662	AT2G37480	0	265952_at-265953_at	0.772-0.295	2	AGI
8696	AT2G37840	5	266081_at-266080_at	0.523-0.358	2	AGI
8787	AT2G38840	5	263263_at-266190_at	0.198-0.538	2	AGI
8808	AT2G39080	0	266193_at-266192_at	0.163-0.2	2	AGI
8814	AT2G39140	3	267018_at-267017_at	0.334-0.171	2	AGI
8928	AT2G40316	5	263833_at-263834_at	0.192-0.148	2	AGI
8993	AT2G41020	3	267068_at-267067_at	0.55-0.651	2	AGI
9180	AT2G43160	2	266437_at-266436_at	0.592-0.436	2	AGI
9312	AT2G44710	1	266870_at-266871_at	0.135-0.172	2	AGI
9334	AT2G44950	6	266817_at-266818_at	0.307-0.507	2	AGI
9428	AT2G46020	0	266909_at-266605_at	0.43-0.564	2	AGI
9457	AT2G46340	0	263779_at-263780_at	0.093-0.312	2	AGI
9526	AT2G47070	2	266748_at-266763_at	0.87-0.237	2	AGI
9633	AT3G01100	0	259317_at-259318_at	0.336-0.347	2	AGI
9846	AT3G03380	4	259048_at-259047_at	0.531-0.673	2	AGI
10162	AT3G06810	0	258525_at-258524_at	0.778-0.595	2	AGI
10201	AT3G07250	1	258835_at-257531_at	0.112-0.634	2	AGI
10359	AT3G09410	4	259034_at-259033_at	0.04-0.363	2	AGI
10362	AT3G09470	1	258699_at-258705_at	0.368-0.446	2	AGI
10374	AT3G09600	0	258723_at-258724_at	0.215-0.137	2	AGI
10426	AT3G10180	0	259144_at-259145_at	0.683-0.425	2	AGI
10658	AT3G12800	1	257687_at-257686_at	0.834-0.679	2	AGI
10753	AT3G13700 /// AT3G13710	1	256771_at-256770_at	0.088-0.528	2	AGI
11044	AT3G16785	6	258426_at-258430_at	0.116-0.431	2	AGI
11050	AT3G16857	5	257649_at-256790_at	0.196-0.336	2	AGI
11136	AT3G17880	0	258219_at-258187_at	0.012-0.68	2	AGI
11144	AT3G17970	0	258214_at-258215_at	0.278-0.131	2	AGI
11146	AT3G18000	0	258218_at-258217_at	0.208-0.515	2	AGI
11228	AT3G18930	0	256948_at-256917_at	0.808-0.106	2	AGI
11302	AT3G19720	0	257044_at-257045_at	0.275-0.111	2	AGI
11417	AT3G20960	0	256803_at-256801_at	0.408-0.34	2	AGI
11528	AT3G22290	3	258443_at-258448_at	0.627-0.274	2	AGI
11633	AT3G23510 /// AT3G23530	0	258125_s_at-257176_s_at	0.133-0.606	2	AGI
11829	AT3G25820 /// AT3G25830	5	256994_s_at-257638_at	0.269-0.287	2	AGI
11887	AT3G26420 /// AT3G26430	0	256869_at-256882_at	0.704-0.229	2	AGI
11901	AT3G26590	5	257312_at-257314_at	0.166-0.58	2	AGI
11941	AT3G26980	0	257785_at-257784_at	0.789-0.715	2	AGI
12012	AT3G27785	3	258233_at-258234_at	0.392-0.343	2	AGI
12014	AT3G27810	0	258237_at-257220_at	0.093-0.151	2	AGI
12155	AT3G29510	2	255971_at-255972_at	0.603-0.024	2	AGI
12192	AT3G30260	0	256703_at-256730_at	0.522-0.183	2	AGI
12286	AT3G32917	0	256540_at-246692_at	0.354-0.393	2	AGI
12309	AT3G42220	2	252791_at-252790_at	0.447-0.329	2	AGI
12321	AT3G42360	4	252804_at-252803_at	0.52-0.668	2	AGI
12367	AT3G43020	0	252782_at-252783_at	0.39-0.359	2	AGI
12745	AT3G47980	2	252397_at-252396_at	0.753-0.608	2	AGI
12786	AT3G48570	2	252328_at-252324_at	0.391-0.583	2	AGI
12825	AT3G49080	1	252288_at-252287_at	0.386-0.245	2	AGI
12951	AT3G50590	0	252162_at-252171_at	0.293-0.349	2	AGI
13130	AT3G52640	0	252062_at-252028_at	0.818-0.262	2	AGI
13218	AT3G53670	5	251953_at-251954_at	0.289-0.055	2	AGI
13275	AT3G54320	3	251891_at-251892_at	0.145-0.231	2	AGI
13279	AT3G54380	0	251893_at-251894_at	0.124-0.385	2	AGI
13693	AT3G59570	0	251471_at-251470_at	0.435-0.811	2	AGI
13814	AT3G61010	0	251348_at-251347_at	0.25-0.385	2	AGI
14072	AT4G00400	1	255662_at-255692_at	0.506-0.37	2	AGI
14154	AT4G01290	5	255616_at-255615_at	0.682-0.544	2	AGI
14258	AT4G02480	1	255474_at-255475_at	0.383-0.158	2	AGI
14394	AT4G04050	2	255367_at-255366_x_at	0.501-0.201	2	AGI
14548	AT4G07600	4	255210_at-255211_at	0.296-0.51	2	AGI
14566	AT4G07920	2	255168_at-255167_at	0.558-0.52	2	AGI
14707	AT4G09900	5	255026_at-255025_at	0.311-0.51	2	AGI
14792	AT4G10955 /// AT4G10960	0	254952_at-254959_at	0.426-0.989	2	AGI
14864	AT4G11830	0	254846_at-254893_at	0.787-0.273	2	AGI
14926	AT4G12640	0	254826_at-254825_at	0.735-0.876	2	AGI
15152	AT4G15230	6	245539_at-245540_at	0.871-0.411	2	AGI
15188	AT4G15590	2	245530_at-245500_at	0.764-0.227	2	AGI
15208	AT4G15810	1	245514_at-245515_at	0.189-0.507	2	AGI
15602	AT4G20130	4	254502_at-254501_at	0.227-0.388	2	AGI
15641	AT4G20760	1	254484_at-254485_at	0.532-0.438	2	AGI
15894	AT4G23840	2	254222_at-254236_at	0.283-0.378	2	AGI
15988	AT4G24860	2	254135_at-254136_at	0.557-0.607	2	AGI
16039	AT4G25450	0	254067_at-254068_at	0.44-0.756	2	AGI
16286	AT4G28130	0	253852_at-253853_at	0.445-0.153	2	AGI
16558	AT4G31230	1	253567_at-253568_at	0.738-0.655	2	AGI
16692	AT4G32730	2	253417_at-253451_at	0.365-0.056	2	AGI
16733	AT4G33180	0	253367_at-253366_at	0.515-0.417	2	AGI
16745	AT4G33330	6	253380_at-253379_at	0.476-0.699	2	AGI
16763	AT4G33520	0	253342_at-253339_at	0.045-0.341	2	AGI
17145	AT4G37950	0	253016_at-253015_at	0.272-0.648	2	AGI
17203	AT4G38600	0	252947_at-252948_at	0.416-0.417	2	AGI
17278	AT4G39480	1	252897_at-252896_at	0.867-0.75	2	AGI
17449	AT5G02310	1	251042_at-251041_at	0.265-0.317	2	AGI
17606	AT5G04110	0	245719_at-245718_at	0.434-0.602	2	AGI
17624	AT5G04310	2	245706_at-245708_at	0.496-0.383	2	AGI
17647	AT5G04560	3	250835_at-250836_at	0.316-0.335	3	AGI
17648	AT5G04560	0	250835_at-250834_at	0.316-0.286	3	AGI
17649	AT5G04560	3	250836_at-250834_at	0.335-0.286	3	AGI
17916	AT5G07740	1	250592_at-250593_at	0.414-0.098	2	AGI
18312	AT5G13030	2	250275_at-250276_at	0.667-0.151	2	AGI
18412	AT5G14180	6	250199_at-250219_at	0.764-0.137	2	AGI
18448	AT5G14620	3	250140_at-250139_at	0.352-0.484	2	AGI
18964	AT5G20540	2	246084_at-246085_at	0.414-0.245	2	AGI
19237	AT5G24690	0	246959_at-246958_at	0.749-0.343	2	AGI
19238	AT5G24710	4	246961_at-246960_at	0.167-0.351	2	AGI
19571	AT5G32540	2	246128_at-246130_at	0.893-0.431	2	AGI
19636	AT5G35430	0	249722_at-249723_at	0.555-0.611	2	AGI
19681	AT5G35980	0	249679_at-249678_at	0.64-0.265	2	AGI
19882	AT5G39130 /// AT5G39160 /// AT5G39190	1	249492_at-249474_s_at	0.139-0.824	2	AGI
19928	AT5G39785	4	249423_at-249418_at	0.098-0.393	2	AGI
20103	AT5G41940	5	249280_at-249281_at	0.604-0.401	2	AGI
20349	AT5G44820	5	249021_at-254521_at	0.028-0.232	2	AGI
20487	AT5G46470	2	248875_at-248845_at	0.169-0.6	2	AGI
20646	AT5G48250	0	248744_at-248745_at	0.086-0.335	2	AGI
20903	AT5G51230	3	248437_at-248438_at	0.832-0.099	2	AGI
21102	AT5G53480	1	248272_at-248268_at	0.341-0.874	2	AGI
21334	AT5G56180	5	247997_at-248002_at	0.235-0.155	2	AGI
21419	AT5G57260	0	247953_at-247952_at	0.33-0.454	2	AGI
21716	AT5G60410	0	247629_at-247630_at	0.18-0.402	2	AGI
21853	AT5G62000	0	247508_at-247468_at	0.522-0.847	2	AGI
21892	AT5G62440	0	247454_at-247453_at	0.492-0.879	2	AGI
21957	AT5G63200	2	247364_at-247363_at	0.36-0.189	2	AGI
21971	AT5G63420	2	247385_at-247386_at	0.295-0.176	2	AGI
9	2745626 /// 815496 /// 823258 /// 827670 /// 833024 /// 833601 /// 840393 /// 841051	0	252784_at-252813_at	0.045-0.398	2	Entrez.Gene
84	814650	0	265760_at-265793_at	0.154-0.236	2	Entrez.Gene
185	814772	3	266173_at-266204_at	0.305-0.297	2	Entrez.Gene
261	814868	0	265706_at-265707_at	0.789-0.512	2	Entrez.Gene
425	815148	0	262404_at-266024_at	0.536-0.348	2	Entrez.Gene
431	815159	0	265518_at-265519_at	0.131-0.444	2	Entrez.Gene
468	815296 /// 815899 /// 822575 /// 822755 /// 823050 /// 823575 /// 823879 /// 825713 /// 833431 /// 840178	3	257110_x_at-263336_x_at	0.046-0.665	3	Entrez.Gene
469	815296 /// 815899 /// 822575 /// 822755 /// 823050 /// 823575 /// 823879 /// 825713 /// 833431 /// 840178	1	257110_x_at-263302_at	0.046-0.691	3	Entrez.Gene
470	815296 /// 815899 /// 822575 /// 822755 /// 823050 /// 823575 /// 823879 /// 825713 /// 833431 /// 840178	2	263336_x_at-263302_at	0.665-0.691	3	Entrez.Gene
475	815304	0	265776_at-265777_at	0.42-0.476	2	Entrez.Gene
476	815305	0	265779_at-265778_at	0.742-0.829	2	Entrez.Gene
486	815346	1	244922_s_at-244923_s_at	0.141-0.075	2	Entrez.Gene
517	815412	2	266039_s_at-244993_s_at	0.447-0.058	2	Entrez.Gene
570	815681 /// 816114 /// 832937	2	265745_at-265564_s_at	0.514-0.345	2	Entrez.Gene
613	815852	2	264112_at-264108_at	0.418-0.063	2	Entrez.Gene
635	815899 /// 822575 /// 822755 /// 823050 /// 823575 /// 823879 /// 825713 /// 833431 /// 840178	0	263358_x_at-266112_x_at	0.617-0.539	2	Entrez.Gene
854	816247	0	264876_at-264878_at	0.698-0.423	2	Entrez.Gene
1094	816529	3	265577_at-265578_at	0.501-0.356	2	Entrez.Gene
1102	816539	0	265315_at-265576_at	0.688-0.619	2	Entrez.Gene
1103	816540	4	265313_at-265314_at	0.837-0.377	2	Entrez.Gene
1156	816603	5	265426_at-265427_at	0.058-0.438	2	Entrez.Gene
1269	816737	2	263871_at-263870_at	0.377-0.369	2	Entrez.Gene
1414	816905	0	267290_at-267291_at	0.419-0.465	3	Entrez.Gene
1415	816905	6	267290_at-267292_at	0.419-0.757	3	Entrez.Gene
1416	816905	6	267291_at-267292_at	0.465-0.757	3	Entrez.Gene
1422	816915	1	266573_at-266571_at	0.498-0.189	2	Entrez.Gene
1584	817118	5	266651_at-266652_at	0.697-0.448	2	Entrez.Gene
1593	817128	2	266647_at-266678_at	0.429-0.306	2	Entrez.Gene
1772	817335	6	264065_at-264064_at	0.425-0.319	3	Entrez.Gene
1773	817335	6	264065_at-264063_at	0.425-0.456	3	Entrez.Gene
1774	817335	0	264064_at-264063_at	0.319-0.456	3	Entrez.Gene
1828	817402	0	264076_at-264081_at	0.382-0.07	2	Entrez.Gene
2000	817601	0	267516_at-267517_at	0.078-0.639	2	Entrez.Gene
2008	817610	0	267523_at-267524_at	0.034-0.053	2	Entrez.Gene
2019	817625	6	267564_at-262670_s_at	0.569-0.27	2	Entrez.Gene
2044	817652	0	267200_at-267201_at	0.324-0.767	2	Entrez.Gene
2054	817667	5	266474_at-266473_at	0.217-0.187	2	Entrez.Gene
2071	817692	0	264087_at-264088_at	0.495-0.509	2	Entrez.Gene
2145	817778 /// 817780	0	265670_s_at-265674_at	0.361-0.566	2	Entrez.Gene
2174	817817	3	267116_at-267117_at	0.387-0.101	2	Entrez.Gene
2415	818110	0	266620_at-266621_at	0.134-0.028	2	Entrez.Gene
2439	818140	2	265797_at-265841_at	0.085-0.453	2	Entrez.Gene
2602	818325	0	265952_at-265953_at	0.772-0.295	2	Entrez.Gene
2635	818361	5	266081_at-266080_at	0.523-0.358	2	Entrez.Gene
2725	818468	5	263263_at-266190_at	0.198-0.538	2	Entrez.Gene
2746	818494	0	266193_at-266192_at	0.163-0.2	2	Entrez.Gene
2752	818500	3	267018_at-267017_at	0.334-0.171	2	Entrez.Gene
2836	818591	0	267351_at-267350_at	0.506-0.832	2	Entrez.Gene
2863	818624	5	263833_at-263834_at	0.192-0.148	2	Entrez.Gene
2928	818702	3	267068_at-267067_at	0.55-0.651	2	Entrez.Gene
3114	818918	2	266437_at-266436_at	0.592-0.436	2	Entrez.Gene
3245	819079	1	266870_at-266871_at	0.135-0.172	2	Entrez.Gene
3268	819104	6	266817_at-266818_at	0.307-0.507	2	Entrez.Gene
3362	819210	0	266909_at-266605_at	0.43-0.564	2	Entrez.Gene
3391	819242	0	263779_at-263780_at	0.093-0.312	2	Entrez.Gene
3458	819321	2	266748_at-266763_at	0.87-0.237	2	Entrez.Gene
3476	819343	2	260574_at-260575_at	0.393-0.557	2	Entrez.Gene
3657	819660	0	258214_at-258215_at	0.278-0.131	2	Entrez.Gene
3836	819865	0	258525_at-258524_at	0.778-0.595	2	Entrez.Gene
3877	819913	1	258835_at-257531_at	0.112-0.634	2	Entrez.Gene
4040	820100	4	259034_at-259033_at	0.04-0.363	2	Entrez.Gene
4043	820104	1	258699_at-258705_at	0.368-0.446	2	Entrez.Gene
4056	820117	0	258723_at-258724_at	0.215-0.137	2	Entrez.Gene
4110	820180	0	259144_at-259145_at	0.683-0.425	2	Entrez.Gene
4348	820462	1	257687_at-257686_at	0.834-0.679	2	Entrez.Gene
4449	820579 /// 820580	1	256771_at-256770_at	0.088-0.528	2	Entrez.Gene
4600	820755	1	257080_at-257079_at	0.249-0.324	2	Entrez.Gene
4753	820932	6	258426_at-258430_at	0.116-0.431	2	Entrez.Gene
4759	820940	5	257649_at-256790_at	0.196-0.336	2	Entrez.Gene
4848	821056	0	258219_at-258187_at	0.012-0.68	2	Entrez.Gene
4974	821205	0	259317_at-259318_at	0.336-0.347	2	Entrez.Gene
5032	821268	4	259048_at-259047_at	0.531-0.673	2	Entrez.Gene
5080	821324	0	258218_at-258217_at	0.208-0.515	2	Entrez.Gene
5164	821425	0	256948_at-256917_at	0.808-0.106	2	Entrez.Gene
5218	821486	0	256565_at-258027_at	0.167-0.006	2	Entrez.Gene
5238	821509	0	257044_at-257045_at	0.275-0.111	2	Entrez.Gene
5352	821646	0	256803_at-256801_at	0.408-0.34	2	Entrez.Gene
5390	821697	2	256808_at-256809_at	0.376-0.564	2	Entrez.Gene
5458	821798	3	258443_at-258448_at	0.627-0.274	2	Entrez.Gene
5560	821931 /// 821932	0	258125_s_at-257176_s_at	0.133-0.606	2	Entrez.Gene
5811	822246 /// 822247	0	256869_at-256882_at	0.704-0.229	2	Entrez.Gene
5864	822315	0	257785_at-257784_at	0.789-0.715	2	Entrez.Gene
5934	822399	3	258233_at-258234_at	0.392-0.343	2	Entrez.Gene
5936	822401	0	258237_at-257220_at	0.093-0.151	2	Entrez.Gene
5956	822435	3	257379_x_at-257344_s_at	0.56-0.231	2	Entrez.Gene
6202	823181	0	252839_at-252840_at	0.11-0.123	2	Entrez.Gene
6318	823515 /// 823518 /// 829529	3	252693_s_at-253291_at	0.522-0.851	2	Entrez.Gene
6423	823676 /// 825764	0	265604_s_at-265603_at	0.59-0.27	2	Entrez.Gene
6629	823953	2	252397_at-252396_at	0.753-0.608	2	Entrez.Gene
6668	824017	2	252328_at-252324_at	0.391-0.583	2	Entrez.Gene
6706	824070	1	252288_at-252287_at	0.386-0.245	2	Entrez.Gene
6831	824223	0	252162_at-252171_at	0.293-0.349	2	Entrez.Gene
7008	824430	0	252062_at-252028_at	0.818-0.262	2	Entrez.Gene
7097	824534	5	251953_at-251954_at	0.289-0.055	2	Entrez.Gene
7154	824599	3	251891_at-251892_at	0.145-0.231	2	Entrez.Gene
7158	824604	0	251893_at-251894_at	0.124-0.385	2	Entrez.Gene
7567	825126	0	251471_at-251470_at	0.435-0.811	2	Entrez.Gene
7687	825272	0	251348_at-251347_at	0.25-0.385	2	Entrez.Gene
7816	825423	0	246587_at-251213_at	0.437-0.417	2	Entrez.Gene
7921	825667	5	255391_at-246105_at	0.165-0.476	3	Entrez.Gene
7922	825667	5	255391_at-255394_at	0.165-0.353	3	Entrez.Gene
7923	825667	0	246105_at-255394_at	0.476-0.353	3	Entrez.Gene
7940	825718 /// 826216 /// 826350 /// 840983	3	256194_at-261359_at	0.22-0.287	2	Entrez.Gene
7943	825725	3	255373_s_at-246664_at	0.162-0.041	3	Entrez.Gene
7944	825725	1	255373_s_at-246691_at	0.162-0.564	3	Entrez.Gene
7945	825725	2	246664_at-246691_at	0.041-0.564	3	Entrez.Gene
8059	826165 /// 840742	0	255218_at-265652_x_at	0.762-0.502	2	Entrez.Gene
8068	826187	3	252722_at-246648_at	0.393-0.352	2	Entrez.Gene
8075	826210 /// 832774	6	264409_s_at-255096_at	0.178-0.745	2	Entrez.Gene
8214	826580	5	255026_at-255025_at	0.311-0.51	2	Entrez.Gene
8302	826695 /// 826696	0	254952_at-254959_at	0.426-0.989	2	Entrez.Gene
8377	826789	0	254846_at-254893_at	0.787-0.273	2	Entrez.Gene
8439	826877	0	254826_at-254825_at	0.735-0.876	2	Entrez.Gene
8668	827187	6	245539_at-245540_at	0.871-0.411	2	Entrez.Gene
8725	827262	1	245514_at-245515_at	0.189-0.507	2	Entrez.Gene
9127	827759	4	254502_at-254501_at	0.227-0.388	2	Entrez.Gene
9268	827955	6	255678_at-255679_at	0.822-0.416	2	Entrez.Gene
9286	827979	1	255474_at-255475_at	0.383-0.158	2	Entrez.Gene
9385	828103	5	255616_at-255615_at	0.682-0.544	2	Entrez.Gene
9413	828140	1	255662_at-255692_at	0.506-0.37	2	Entrez.Gene
9484	828230 /// 831710	3	255724_at-255693_s_at	0.342-0.182	2	Entrez.Gene
9768	828589	2	254135_at-254136_at	0.557-0.607	2	Entrez.Gene
9819	828650	0	254067_at-254068_at	0.44-0.756	2	Entrez.Gene
10066	828928	0	253852_at-253853_at	0.445-0.153	2	Entrez.Gene
10182	829070	0	253719_at-253704_at	0.092-0.132	2	Entrez.Gene
10324	829235	4	253577_at-253555_at	0.556-0.552	2	Entrez.Gene
10336	829250	1	253567_at-253568_at	0.738-0.655	2	Entrez.Gene
10463	829406	2	253449_at-253450_at	0.326-0.549	2	Entrez.Gene
10465	829409	2	253417_at-253451_at	0.365-0.056	2	Entrez.Gene
10506	829455	0	253367_at-253366_at	0.515-0.417	2	Entrez.Gene
10518	829469	6	253380_at-253379_at	0.476-0.699	2	Entrez.Gene
10536	829490	0	253342_at-253339_at	0.045-0.341	2	Entrez.Gene
10651	829635	0	253208_at-253209_at	0.411-0.141	2	Entrez.Gene
10917	829951	0	253016_at-253015_at	0.272-0.648	2	Entrez.Gene
10975	830017	0	252947_at-252948_at	0.416-0.417	2	Entrez.Gene
11128	830289	0	245719_at-245718_at	0.434-0.602	2	Entrez.Gene
11147	830310	2	245706_at-245708_at	0.496-0.383	2	Entrez.Gene
11171	830335	3	250835_at-250836_at	0.316-0.335	3	Entrez.Gene
11172	830335	0	250835_at-250834_at	0.316-0.286	3	Entrez.Gene
11173	830335	3	250836_at-250834_at	0.335-0.286	3	Entrez.Gene
11597	830841	0	AFFX-Athal-Actin_3_f_at-250458_s_at	0.181-0.212	2	Entrez.Gene
11661	830916	1	251042_at-251041_at	0.265-0.317	2	Entrez.Gene
11813	831090	3	250307_at-250306_at	0.62-0.343	2	Entrez.Gene
11860	831143	2	250275_at-250276_at	0.667-0.151	2	Entrez.Gene
11964	831268	6	250199_at-250219_at	0.764-0.137	2	Entrez.Gene
12004	831315	3	250140_at-250139_at	0.352-0.484	2	Entrez.Gene
12737	832176	2	246084_at-246085_at	0.414-0.245	2	Entrez.Gene
13009	832541	0	246959_at-246958_at	0.749-0.343	2	Entrez.Gene
13010	832542	4	246961_at-246960_at	0.167-0.351	2	Entrez.Gene
13255	832880	3	256550_at-246729_at	0.26-0.315	2	Entrez.Gene
13347	833391	2	246107_at-256477_at	0.449-0.654	2	Entrez.Gene
13354	833440 /// 840496	6	256318_s_at-265830_at	0.34-0.873	2	Entrez.Gene
13380	833507	0	249722_at-249723_at	0.555-0.611	2	Entrez.Gene
13421	833590	0	249679_at-249678_at	0.64-0.265	2	Entrez.Gene
13618	833906 /// 833910 /// 833914	1	249492_at-249474_s_at	0.139-0.824	2	Entrez.Gene
13663	833970	0	249390_at-249466_at	0.122-0.524	2	Entrez.Gene
13666	833974	4	249423_at-249418_at	0.098-0.393	2	Entrez.Gene
14082	834512	5	249021_at-254521_at	0.028-0.232	2	Entrez.Gene
14118	834562	0	248996_at-248995_at	0.191-0.226	2	Entrez.Gene
14219	834690	2	248875_at-248845_at	0.169-0.6	2	Entrez.Gene
14378	834878	0	248744_at-248745_at	0.086-0.335	2	Entrez.Gene
14501	835031	3	248562_at-248561_at	0.368-0.24	2	Entrez.Gene
14586	835146	4	248527_at-248526_at	0.161-0.598	2	Entrez.Gene
14829	835429	1	248272_at-248268_at	0.341-0.874	2	Entrez.Gene
14882	835500	0	248191_at-248190_at	0.225-0.64	2	Entrez.Gene
15057	835717	5	247997_at-248002_at	0.235-0.155	2	Entrez.Gene
15180	835873	0	247920_at-247872_at	0.903-0.532	2	Entrez.Gene
15438	836163	0	247629_at-247630_at	0.18-0.402	2	Entrez.Gene
15575	836321	0	247508_at-247468_at	0.522-0.847	2	Entrez.Gene
15614	836365	0	247454_at-247453_at	0.492-0.879	2	Entrez.Gene
15680	836441	2	247364_at-247363_at	0.36-0.189	2	Entrez.Gene
15694	836461	2	247385_at-247386_at	0.295-0.176	2	Entrez.Gene
16106	837051	4	263204_at-263203_at	0.097-0.734	2	Entrez.Gene
16384	837390	5	264796_at-264795_at	0.48-0.185	2	Entrez.Gene
16468	837494	4	264665_at-264664_at	0.331-0.358	2	Entrez.Gene
16508	837544	3	264516_at-264515_at	0.387-0.327	2	Entrez.Gene
16555	837602	0	264147_at-264146_at	0.745-0.562	2	Entrez.Gene
16601	837654	2	262479_at-262451_at	0.512-0.162	2	Entrez.Gene
17020	838175	5	261835_at-261839_at	0.197-0.788	2	Entrez.Gene
17351	838564 /// 839677	0	245764_s_at-261644_s_at	0.529-0.191	2	Entrez.Gene
17527	838785	4	262488_at-262489_at	0.019-0.404	2	Entrez.Gene
17665	838946	0	263013_at-263012_at	0.389-0.532	2	Entrez.Gene
17670	838952	0	263015_at-262422_at	0.119-0.608	2	Entrez.Gene
17767	839081	4	245647_at-245649_at	0.392-0.43	2	Entrez.Gene
17829	839171	4	245870_at-245872_at	0.498-0.516	2	Entrez.Gene
17933	839293	0	261053_at-261054_at	0.081-0.153	2	Entrez.Gene
17957	839320	3	257404_at-265089_at	0.487-0.601	2	Entrez.Gene
18543	840058	0	246602_at-246601_at	0.069-0.056	2	Entrez.Gene
18640	840175	2	261233_at-261238_at	0.246-0.42	2	Entrez.Gene
18701	840259	2	261988_at-261992_at	0.068-0.067	2	Entrez.Gene
18882	840783	3	246165_at-260043_at	0.378-0.093	3	Entrez.Gene
18883	840783	3	246165_at-256841_x_at	0.378-0.519	3	Entrez.Gene
18884	840783	0	260043_at-256841_x_at	0.093-0.519	3	Entrez.Gene
19254	841446	0	262474_at-262467_at	0.885-0.57	2	Entrez.Gene
19320	841534	5	245744_at-245745_at	0.023-0.115	2	Entrez.Gene
19329	841550	0	265136_at-265135_at	0.515-0.217	2	Entrez.Gene
19597	841889	0	263008_at-262997_at	0.151-0.18	2	Entrez.Gene
19764	842103	0	259633_at-259603_at	0.114-0.54	2	Entrez.Gene
19902	842315	4	264267_at-264218_at	0.068-0.198	2	Entrez.Gene
19972	842414	5	264880_at-247680_s_at	0.046-0.343	2	Entrez.Gene
20187	842693	1	260321_at-260322_at	0.261-0.372	2	Entrez.Gene
20315	842851	0	264153_at-264213_at	0.751-0.253	2	Entrez.Gene
20328	842865	0	264628_at-264629_at	0.397-0.59	2	Entrez.Gene
20722	843361	1	264695_at-264694_at	0.646-0.123	2	Entrez.Gene
20779	843431	2	262311_at-262303_at	0.353-0.049	2	Entrez.Gene
20901	843573	2	260447_at-260448_at	0.193-0.443	2	Entrez.Gene
21108	843810	0	262177_at-262016_at	0.446-0.488	2	Entrez.Gene
21314	844042	5	264949_at-264945_at	0.328-0.469	2	Entrez.Gene
21384	844125	0	262182_at-262183_at	0.633-0.469	2	Entrez.Gene
21390	844131	2	262186_at-262187_at	0.448-0.395	2	Entrez.Gene
21489	844256	1	264131_at-264118_at	0.438-0.054	2	Entrez.Gene
21491	844258	1	264129_at-257901_at	0.257-0.358	2	Entrez.Gene
42	ACT7	0	AFFX-Athal-Actin_3_f_at-250458_s_at	0.181-0.212	2	Gene.Symbol
52	ADH	1	245929_at-249242_at	0.199-0.155	8	Gene.Symbol
53	ADH	1	245929_at-261712_at	0.199-0.099	8	Gene.Symbol
54	ADH	2	245929_at-262870_at	0.199-0.047	8	Gene.Symbol
55	ADH	1	245929_at-261930_at	0.199-0.071	8	Gene.Symbol
56	ADH	6	245929_at-264953_at	0.199-0.688	8	Gene.Symbol
57	ADH	6	245929_at-261931_at	0.199-0.06	8	Gene.Symbol
58	ADH	2	245929_at-254344_at	0.199-0.197	8	Gene.Symbol
59	ADH	0	249242_at-261712_at	0.155-0.099	8	Gene.Symbol
60	ADH	1	249242_at-262870_at	0.155-0.047	8	Gene.Symbol
61	ADH	0	249242_at-261930_at	0.155-0.071	8	Gene.Symbol
62	ADH	5	249242_at-264953_at	0.155-0.688	8	Gene.Symbol
63	ADH	5	249242_at-261931_at	0.155-0.06	8	Gene.Symbol
64	ADH	1	249242_at-254344_at	0.155-0.197	8	Gene.Symbol
65	ADH	1	261712_at-262870_at	0.099-0.047	8	Gene.Symbol
66	ADH	0	261712_at-261930_at	0.099-0.071	8	Gene.Symbol
67	ADH	5	261712_at-264953_at	0.099-0.688	8	Gene.Symbol
68	ADH	5	261712_at-261931_at	0.099-0.06	8	Gene.Symbol
69	ADH	1	261712_at-254344_at	0.099-0.197	8	Gene.Symbol
70	ADH	1	262870_at-261930_at	0.047-0.071	8	Gene.Symbol
71	ADH	4	262870_at-264953_at	0.047-0.688	8	Gene.Symbol
72	ADH	4	262870_at-261931_at	0.047-0.06	8	Gene.Symbol
73	ADH	0	262870_at-254344_at	0.047-0.197	8	Gene.Symbol
74	ADH	5	261930_at-264953_at	0.071-0.688	8	Gene.Symbol
75	ADH	5	261930_at-261931_at	0.071-0.06	8	Gene.Symbol
76	ADH	1	261930_at-254344_at	0.071-0.197	8	Gene.Symbol
77	ADH	0	264953_at-261931_at	0.688-0.06	8	Gene.Symbol
78	ADH	4	264953_at-254344_at	0.688-0.197	8	Gene.Symbol
79	ADH	4	261931_at-254344_at	0.06-0.197	8	Gene.Symbol
175	ARF1	6	260305_at-263321_at	0.448-0.091	2	Gene.Symbol
230	ATPEN1	0	249687_at-263123_at	0.251-0.909	5	Gene.Symbol
231	ATPEN1	2	249687_at-245553_at	0.251-0.014	5	Gene.Symbol
232	ATPEN1	0	249687_at-249205_at	0.251-0.29	5	Gene.Symbol
233	ATPEN1	0	249687_at-248729_at	0.251-0.757	5	Gene.Symbol
234	ATPEN1	2	263123_at-245553_at	0.909-0.014	5	Gene.Symbol
235	ATPEN1	0	263123_at-249205_at	0.909-0.29	5	Gene.Symbol
236	ATPEN1	0	263123_at-248729_at	0.909-0.757	5	Gene.Symbol
237	ATPEN1	2	245553_at-249205_at	0.014-0.29	5	Gene.Symbol
238	ATPEN1	2	245553_at-248729_at	0.014-0.757	5	Gene.Symbol
239	ATPEN1	0	249205_at-248729_at	0.29-0.757	5	Gene.Symbol
242	ATS1	2	248096_at-245790_at	0.14-0.474	2	Gene.Symbol
244	ATX1	0	263447_s_at-263446_at	0.18-0.858	2	Gene.Symbol
246	ava-p1	0	253200_at-252926_at	0.478-0.63	3	Gene.Symbol
247	ava-p1	2	253200_at-263267_at	0.478-0.627	3	Gene.Symbol
248	ava-p1	2	252926_at-263267_at	0.63-0.627	3	Gene.Symbol
279	CAD	0	258023_at-253277_at	0.236-0.403	5	Gene.Symbol
280	CAD	2	258023_at-259911_at	0.236-0.125	5	Gene.Symbol
281	CAD	3	258023_at-246042_at	0.236-0.106	5	Gene.Symbol
282	CAD	6	258023_at-260518_at	0.236-0.603	5	Gene.Symbol
283	CAD	2	253277_at-259911_at	0.403-0.125	5	Gene.Symbol
284	CAD	3	253277_at-246042_at	0.403-0.106	5	Gene.Symbol
285	CAD	6	253277_at-260518_at	0.403-0.603	5	Gene.Symbol
286	CAD	1	259911_at-246042_at	0.125-0.106	5	Gene.Symbol
287	CAD	4	259911_at-260518_at	0.125-0.603	5	Gene.Symbol
288	CAD	3	246042_at-260518_at	0.106-0.603	5	Gene.Symbol
299	CAO	1	245242_at-245123_at	0.629-0.482	2	Gene.Symbol
300	CAS1	5	266495_at-252611_at	0.327-0.249	2	Gene.Symbol
308	CCH	5	259824_at-251733_at	0.593-0.756	2	Gene.Symbol
313	CHI	1	251827_at-247133_at	0.269-0.572	2	Gene.Symbol
317	CHY1	0	267571_at-247117_at	0.683-0.807	3	Gene.Symbol
318	CHY1	2	267571_at-267572_at	0.683-0.266	3	Gene.Symbol
319	CHY1	2	247117_at-267572_at	0.807-0.266	3	Gene.Symbol
340	CNX1	2	246131_at-247494_at	0.196-0.344	2	Gene.Symbol
359	ctpA	0	248899_at-251591_at	0.244-0.516	3	Gene.Symbol
360	ctpA	0	248899_at-245263_at	0.244-0.84	3	Gene.Symbol
361	ctpA	0	251591_at-245263_at	0.516-0.84	3	Gene.Symbol
398	DPS	1	247780_at-247797_at	0.068-0.385	6	Gene.Symbol
399	DPS	4	247780_at-267131_at	0.068-0.466	6	Gene.Symbol
400	DPS	1	247780_at-247796_at	0.068-0.782	6	Gene.Symbol
401	DPS	1	247780_at-247781_at	0.068-0.705	6	Gene.Symbol
402	DPS	1	247780_at-267137_at	0.068-0.843	6	Gene.Symbol
403	DPS	5	247797_at-267131_at	0.385-0.466	6	Gene.Symbol
404	DPS	0	247797_at-247796_at	0.385-0.782	6	Gene.Symbol
405	DPS	0	247797_at-247781_at	0.385-0.705	6	Gene.Symbol
406	DPS	0	247797_at-267137_at	0.385-0.843	6	Gene.Symbol
407	DPS	5	267131_at-247796_at	0.466-0.782	6	Gene.Symbol
408	DPS	5	267131_at-247781_at	0.466-0.705	6	Gene.Symbol
409	DPS	5	267131_at-267137_at	0.466-0.843	6	Gene.Symbol
410	DPS	0	247796_at-247781_at	0.782-0.705	6	Gene.Symbol
411	DPS	0	247796_at-267137_at	0.782-0.843	6	Gene.Symbol
412	DPS	0	247781_at-267137_at	0.705-0.843	6	Gene.Symbol
439	EMF2	3	248437_at-248438_at	0.832-0.099	2	Gene.Symbol
468	FAE1	3	253285_at-265918_at	0.289-0.166	3	Gene.Symbol
469	FAE1	0	253285_at-253241_at	0.289-0.381	3	Gene.Symbol
470	FAE1	3	265918_at-253241_at	0.166-0.381	3	Gene.Symbol
476	FDH	3	267377_at-246595_at	0.195-0.148	2	Gene.Symbol
533	GER2	1	249492_at-249474_s_at	0.139-0.824	3	Gene.Symbol
534	GER2	4	249492_at-249491_at	0.139-0.43	3	Gene.Symbol
535	GER2	3	249474_s_at-249491_at	0.824-0.43	3	Gene.Symbol
552	GGPS1	3	256738_at-256684_at	0.686-0.771	4	Gene.Symbol
553	GGPS1	6	256738_at-265924_at	0.686-0.388	4	Gene.Symbol
554	GGPS1	4	256738_at-246198_at	0.686-0.196	4	Gene.Symbol
555	GGPS1	3	256684_at-265924_at	0.771-0.388	4	Gene.Symbol
556	GGPS1	1	256684_at-246198_at	0.771-0.196	4	Gene.Symbol
557	GGPS1	2	265924_at-246198_at	0.388-0.196	4	Gene.Symbol
558	GGPS3	0	257274_at-258121_s_at	0.818-0.538	2	Gene.Symbol
559	GGPS6	1	257117_at-262391_at	0.162-0.42	2	Gene.Symbol
571	GPT	4	267103_at-251626_at	0.28-0.833	2	Gene.Symbol
602	HIN1	3	252058_at-255577_at	0.176-0.145	5	Gene.Symbol
603	HIN1	1	252058_at-263951_at	0.176-0.746	5	Gene.Symbol
604	HIN1	1	252058_at-250724_at	0.176-0.666	5	Gene.Symbol
605	HIN1	1	252058_at-263933_s_at	0.176-0.492	5	Gene.Symbol
606	HIN1	4	255577_at-263951_at	0.145-0.746	5	Gene.Symbol
607	HIN1	4	255577_at-250724_at	0.145-0.666	5	Gene.Symbol
608	HIN1	2	255577_at-263933_s_at	0.145-0.492	5	Gene.Symbol
609	HIN1	0	263951_at-250724_at	0.746-0.666	5	Gene.Symbol
610	HIN1	2	263951_at-263933_s_at	0.746-0.492	5	Gene.Symbol
611	HIN1	2	250724_at-263933_s_at	0.666-0.492	5	Gene.Symbol
642	hsp26.5-P	2	254384_at-262148_at	0.226-0.366	2	Gene.Symbol
669	IGPS	0	263807_at-248688_at	0.463-0.514	2	Gene.Symbol
697	KCS1	1	266319_s_at-261570_at	0.285-0.123	2	Gene.Symbol
777	MO2	3	250776_at-252993_at	0.14-0.671	2	Gene.Symbol
792	NC1	5	257242_at-254564_at	0.501-0.09	7	Gene.Symbol
793	NC1	5	257242_at-260797_at	0.501-0.452	7	Gene.Symbol
794	NC1	5	257242_at-257280_at	0.501-0.075	7	Gene.Symbol
795	NC1	0	257242_at-251146_at	0.501-0.202	7	Gene.Symbol
796	NC1	0	257242_at-256190_at	0.501-0.493	7	Gene.Symbol
797	NC1	0	257242_at-254668_at	0.501-0.515	7	Gene.Symbol
798	NC1	0	254564_at-260797_at	0.09-0.452	7	Gene.Symbol
799	NC1	0	254564_at-257280_at	0.09-0.075	7	Gene.Symbol
800	NC1	5	254564_at-251146_at	0.09-0.202	7	Gene.Symbol
801	NC1	5	254564_at-256190_at	0.09-0.493	7	Gene.Symbol
802	NC1	5	254564_at-254668_at	0.09-0.515	7	Gene.Symbol
803	NC1	0	260797_at-257280_at	0.452-0.075	7	Gene.Symbol
804	NC1	5	260797_at-251146_at	0.452-0.202	7	Gene.Symbol
805	NC1	5	260797_at-256190_at	0.452-0.493	7	Gene.Symbol
806	NC1	5	260797_at-254668_at	0.452-0.515	7	Gene.Symbol
807	NC1	5	257280_at-251146_at	0.075-0.202	7	Gene.Symbol
808	NC1	5	257280_at-256190_at	0.075-0.493	7	Gene.Symbol
809	NC1	5	257280_at-254668_at	0.075-0.515	7	Gene.Symbol
810	NC1	0	251146_at-256190_at	0.202-0.493	7	Gene.Symbol
811	NC1	0	251146_at-254668_at	0.202-0.515	7	Gene.Symbol
812	NC1	0	256190_at-254668_at	0.493-0.515	7	Gene.Symbol
820	NIFR3	2	252267_at-251119_at	0.287-0.02	4	Gene.Symbol
821	NIFR3	2	252267_at-247042_at	0.287-0.369	4	Gene.Symbol
822	NIFR3	3	252267_at-248724_at	0.287-0.644	4	Gene.Symbol
823	NIFR3	0	251119_at-247042_at	0.02-0.369	4	Gene.Symbol
824	NIFR3	1	251119_at-248724_at	0.02-0.644	4	Gene.Symbol
825	NIFR3	1	247042_at-248724_at	0.369-0.644	4	Gene.Symbol
842	OEC16	0	255248_at-254398_at	0.07-0.225	2	Gene.Symbol
843	OEC23	0	262632_at-267569_at	0.072-0.038	2	Gene.Symbol
844	OEC33	0	247073_at-252130_at	0.24-0.108	2	Gene.Symbol
847	OPR	5	264502_at-255895_at	0.815-0.117	2	Gene.Symbol
874	PEAMT1	0	258218_at-258217_at	0.208-0.515	2	Gene.Symbol
884	PGA3	0	262122_at-258639_at	0.426-0.466	2	Gene.Symbol
904	PIN1	0	259845_at-265818_at	0.546-0.464	2	Gene.Symbol
905	PIS1	5	260006_at-252953_at	0.301-0.454	2	Gene.Symbol
915	PP2C	0	261413_at-250644_at	0.511-0.67	13	Gene.Symbol
916	PP2C	5	261413_at-251821_at	0.511-0.249	13	Gene.Symbol
917	PP2C	4	261413_at-251017_at	0.511-0.357	13	Gene.Symbol
918	PP2C	5	261413_at-256279_at	0.511-0.357	13	Gene.Symbol
919	PP2C	5	261413_at-245095_at	0.511-0.486	13	Gene.Symbol
920	PP2C	0	261413_at-257377_at	0.511-0.443	13	Gene.Symbol
921	PP2C	0	261413_at-253323_at	0.511-0.798	13	Gene.Symbol
922	PP2C	0	261413_at-257887_at	0.511-0.272	13	Gene.Symbol
923	PP2C	0	261413_at-247126_at	0.511-0.031	13	Gene.Symbol
924	PP2C	3	261413_at-252067_at	0.511-0.16	13	Gene.Symbol
925	PP2C	2	261413_at-252992_at	0.511-0.172	13	Gene.Symbol
926	PP2C	2	261413_at-266758_at	0.511-0.661	13	Gene.Symbol
927	PP2C	5	250644_at-251821_at	0.67-0.249	13	Gene.Symbol
928	PP2C	4	250644_at-251017_at	0.67-0.357	13	Gene.Symbol
929	PP2C	5	250644_at-256279_at	0.67-0.357	13	Gene.Symbol
930	PP2C	5	250644_at-245095_at	0.67-0.486	13	Gene.Symbol
931	PP2C	0	250644_at-257377_at	0.67-0.443	13	Gene.Symbol
932	PP2C	0	250644_at-253323_at	0.67-0.798	13	Gene.Symbol
933	PP2C	0	250644_at-257887_at	0.67-0.272	13	Gene.Symbol
934	PP2C	0	250644_at-247126_at	0.67-0.031	13	Gene.Symbol
935	PP2C	3	250644_at-252067_at	0.67-0.16	13	Gene.Symbol
936	PP2C	2	250644_at-252992_at	0.67-0.172	13	Gene.Symbol
937	PP2C	2	250644_at-266758_at	0.67-0.661	13	Gene.Symbol
938	PP2C	1	251821_at-251017_at	0.249-0.357	13	Gene.Symbol
939	PP2C	0	251821_at-256279_at	0.249-0.357	13	Gene.Symbol
940	PP2C	0	251821_at-245095_at	0.249-0.486	13	Gene.Symbol
941	PP2C	5	251821_at-257377_at	0.249-0.443	13	Gene.Symbol
942	PP2C	5	251821_at-253323_at	0.249-0.798	13	Gene.Symbol
943	PP2C	5	251821_at-257887_at	0.249-0.272	13	Gene.Symbol
944	PP2C	5	251821_at-247126_at	0.249-0.031	13	Gene.Symbol
945	PP2C	2	251821_at-252067_at	0.249-0.16	13	Gene.Symbol
946	PP2C	3	251821_at-252992_at	0.249-0.172	13	Gene.Symbol
947	PP2C	3	251821_at-266758_at	0.249-0.661	13	Gene.Symbol
948	PP2C	1	251017_at-256279_at	0.357-0.357	13	Gene.Symbol
949	PP2C	1	251017_at-245095_at	0.357-0.486	13	Gene.Symbol
950	PP2C	4	251017_at-257377_at	0.357-0.443	13	Gene.Symbol
951	PP2C	4	251017_at-253323_at	0.357-0.798	13	Gene.Symbol
952	PP2C	4	251017_at-257887_at	0.357-0.272	13	Gene.Symbol
953	PP2C	4	251017_at-247126_at	0.357-0.031	13	Gene.Symbol
954	PP2C	1	251017_at-252067_at	0.357-0.16	13	Gene.Symbol
955	PP2C	2	251017_at-252992_at	0.357-0.172	13	Gene.Symbol
956	PP2C	2	251017_at-266758_at	0.357-0.661	13	Gene.Symbol
957	PP2C	0	256279_at-245095_at	0.357-0.486	13	Gene.Symbol
958	PP2C	5	256279_at-257377_at	0.357-0.443	13	Gene.Symbol
959	PP2C	5	256279_at-253323_at	0.357-0.798	13	Gene.Symbol
960	PP2C	5	256279_at-257887_at	0.357-0.272	13	Gene.Symbol
961	PP2C	5	256279_at-247126_at	0.357-0.031	13	Gene.Symbol
962	PP2C	2	256279_at-252067_at	0.357-0.16	13	Gene.Symbol
963	PP2C	3	256279_at-252992_at	0.357-0.172	13	Gene.Symbol
964	PP2C	3	256279_at-266758_at	0.357-0.661	13	Gene.Symbol
965	PP2C	5	245095_at-257377_at	0.486-0.443	13	Gene.Symbol
966	PP2C	5	245095_at-253323_at	0.486-0.798	13	Gene.Symbol
967	PP2C	5	245095_at-257887_at	0.486-0.272	13	Gene.Symbol
968	PP2C	5	245095_at-247126_at	0.486-0.031	13	Gene.Symbol
969	PP2C	2	245095_at-252067_at	0.486-0.16	13	Gene.Symbol
970	PP2C	3	245095_at-252992_at	0.486-0.172	13	Gene.Symbol
971	PP2C	3	245095_at-266758_at	0.486-0.661	13	Gene.Symbol
972	PP2C	0	257377_at-253323_at	0.443-0.798	13	Gene.Symbol
973	PP2C	0	257377_at-257887_at	0.443-0.272	13	Gene.Symbol
974	PP2C	0	257377_at-247126_at	0.443-0.031	13	Gene.Symbol
975	PP2C	3	257377_at-252067_at	0.443-0.16	13	Gene.Symbol
976	PP2C	2	257377_at-252992_at	0.443-0.172	13	Gene.Symbol
977	PP2C	2	257377_at-266758_at	0.443-0.661	13	Gene.Symbol
978	PP2C	0	253323_at-257887_at	0.798-0.272	13	Gene.Symbol
979	PP2C	0	253323_at-247126_at	0.798-0.031	13	Gene.Symbol
980	PP2C	3	253323_at-252067_at	0.798-0.16	13	Gene.Symbol
981	PP2C	2	253323_at-252992_at	0.798-0.172	13	Gene.Symbol
982	PP2C	2	253323_at-266758_at	0.798-0.661	13	Gene.Symbol
983	PP2C	0	257887_at-247126_at	0.272-0.031	13	Gene.Symbol
984	PP2C	3	257887_at-252067_at	0.272-0.16	13	Gene.Symbol
985	PP2C	2	257887_at-252992_at	0.272-0.172	13	Gene.Symbol
986	PP2C	2	257887_at-266758_at	0.272-0.661	13	Gene.Symbol
987	PP2C	3	247126_at-252067_at	0.031-0.16	13	Gene.Symbol
988	PP2C	2	247126_at-252992_at	0.031-0.172	13	Gene.Symbol
989	PP2C	2	247126_at-266758_at	0.031-0.661	13	Gene.Symbol
990	PP2C	1	252067_at-252992_at	0.16-0.172	13	Gene.Symbol
991	PP2C	1	252067_at-266758_at	0.16-0.661	13	Gene.Symbol
992	PP2C	0	252992_at-266758_at	0.172-0.661	13	Gene.Symbol
997	PPOX	2	255537_at-250221_at	0.098-0.327	2	Gene.Symbol
1000	PR-1	5	266385_at-265586_at	0.147-0.418	2	Gene.Symbol
1029	PT2	5	266184_s_at-266183_at	0.184-0.148	2	Gene.Symbol
1108	SAR1A	1	251217_at-255505_at	0.739-0.087	3	Gene.Symbol
1109	SAR1A	5	251217_at-260930_at	0.739-0.712	3	Gene.Symbol
1110	SAR1A	4	255505_at-260930_at	0.087-0.712	3	Gene.Symbol
1151	SPA1	0	263779_at-263780_at	0.093-0.312	2	Gene.Symbol
1158	spl1	2	266748_at-266763_at	0.87-0.237	2	Gene.Symbol
1223	TDX	0	258219_at-258187_at	0.012-0.68	2	Gene.Symbol
1249	TPS10	0	257637_at-265984_at	0.643-0.841	3	Gene.Symbol
1250	TPS10	5	257637_at-256994_s_at	0.643-0.269	3	Gene.Symbol
1251	TPS10	5	265984_at-256994_s_at	0.841-0.269	3	Gene.Symbol
1	NM_001035536 /// NM_110975	0	259317_at-259318_at	0.336-0.347	2	RefSeq.Transcript.ID
33	NM_001035585 /// NM_111794	0	258723_at-258724_at	0.215-0.137	2	RefSeq.Transcript.ID
159	NM_001035771 /// NM_115124 /// NM_202690	0	252062_at-252028_at	0.818-0.262	2	RefSeq.Transcript.ID
167	NM_001035780 /// NM_115292 /// NM_202701	3	251891_at-251892_at	0.145-0.231	2	RefSeq.Transcript.ID
263	NM_001035925 /// NM_100741 /// NM_180610	5	264796_at-264795_at	0.48-0.185	2	RefSeq.Transcript.ID
325	NM_001036021 /// NM_001036022 /// NM_101831 /// NM_102549	0	245764_s_at-261644_s_at	0.529-0.191	2	RefSeq.Transcript.ID
515	NM_001036356 /// NM_128349	6	264065_at-264064_at	0.425-0.319	3	RefSeq.Transcript.ID
516	NM_001036356 /// NM_128349	6	264065_at-264063_at	0.425-0.456	3	RefSeq.Transcript.ID
517	NM_001036356 /// NM_128349	0	264064_at-264063_at	0.319-0.456	3	RefSeq.Transcript.ID
520	NM_001036360 /// NM_128414	0	264076_at-264081_at	0.382-0.07	2	RefSeq.Transcript.ID
526	NM_001036369 /// NM_001084513 /// NM_179816	0	267516_at-267517_at	0.078-0.639	2	RefSeq.Transcript.ID
527	NM_001036370 /// NM_001036371 /// NM_128612 /// NM_179820	0	267523_at-267524_at	0.034-0.053	2	RefSeq.Transcript.ID
591	NM_001036458 /// NM_180055 /// NM_180056 /// NM_201946	2	266437_at-266436_at	0.592-0.436	2	RefSeq.Transcript.ID
691	NM_001036637 /// NM_001084977 /// NM_118677	0	254067_at-254068_at	0.44-0.756	2	RefSeq.Transcript.ID
863	NM_001036893 /// NM_122989	0	249679_at-249678_at	0.64-0.265	2	RefSeq.Transcript.ID
869	NM_001036906 /// NM_123275 /// NM_123278 /// NM_123281	1	249492_at-249474_s_at	0.139-0.824	2	RefSeq.Transcript.ID
940	NM_001037031 /// NM_001037032 /// NM_125434 /// NM_203240	0	247629_at-247630_at	0.18-0.402	2	RefSeq.Transcript.ID
1100	NM_001084177	2	261233_at-261238_at	0.246-0.42	2	RefSeq.Transcript.ID
1116	NM_001084223	0	262474_at-262467_at	0.885-0.57	2	RefSeq.Transcript.ID
1119	NM_001084226 /// NM_104005	0	265136_at-265135_at	0.515-0.217	2	RefSeq.Transcript.ID
1254	NM_001084454 /// NM_127568	3	265577_at-265578_at	0.501-0.356	2	RefSeq.Transcript.ID
1288	NM_001084516 /// NM_128667	5	266474_at-266473_at	0.217-0.187	2	RefSeq.Transcript.ID
1292	NM_001084521 /// NM_128778 /// NM_128780	0	265670_s_at-265674_at	0.361-0.566	2	RefSeq.Transcript.ID
1311	NM_001084560 /// NM_129591	5	263833_at-263834_at	0.192-0.148	2	RefSeq.Transcript.ID
1341	NM_001084603 /// NM_001084604	2	260574_at-260575_at	0.393-0.557	2	RefSeq.Transcript.ID
1390	NM_001084689	1	257080_at-257079_at	0.249-0.324	2	RefSeq.Transcript.ID
1402	NM_001084706 /// NM_112669	0	258219_at-258187_at	0.012-0.68	2	RefSeq.Transcript.ID
1410	NM_001084719	0	256565_at-258027_at	0.167-0.006	2	RefSeq.Transcript.ID
1415	NM_001084728	2	256808_at-256809_at	0.376-0.564	2	RefSeq.Transcript.ID
1489	NM_001084871	6	255678_at-255679_at	0.822-0.416	2	RefSeq.Transcript.ID
1490	NM_001084873 /// NM_116359	5	255616_at-255615_at	0.682-0.544	2	RefSeq.Transcript.ID
1570	NM_001085013	2	253449_at-253450_at	0.326-0.549	2	RefSeq.Transcript.ID
1601	NM_001085058 /// NM_120538	3	250835_at-250836_at	0.316-0.335	3	RefSeq.Transcript.ID
1602	NM_001085058 /// NM_120538	0	250835_at-250834_at	0.316-0.286	3	RefSeq.Transcript.ID
1603	NM_001085058 /// NM_120538	3	250836_at-250834_at	0.335-0.286	3	RefSeq.Transcript.ID
1636	NM_001085106	3	250307_at-250306_at	0.62-0.343	2	RefSeq.Transcript.ID
1704	NM_001085246 /// NM_123894	0	248996_at-248995_at	0.191-0.226	2	RefSeq.Transcript.ID
1724	NM_001085269	3	248562_at-248561_at	0.368-0.24	2	RefSeq.Transcript.ID
1727	NM_001085273 /// NM_124452	4	248527_at-248526_at	0.161-0.598	2	RefSeq.Transcript.ID
1734	NM_001085285	0	248191_at-248190_at	0.225-0.64	2	RefSeq.Transcript.ID
1740	NM_001085293	0	247920_at-247872_at	0.903-0.532	2	RefSeq.Transcript.ID
1794	NM_100014	0	261053_at-261054_at	0.081-0.153	2	RefSeq.Transcript.ID
1859	NM_100101 /// NM_180601	0	264147_at-264146_at	0.745-0.562	2	RefSeq.Transcript.ID
2009	NM_100286	3	257404_at-265089_at	0.487-0.601	2	RefSeq.Transcript.ID
2122	NM_100428	4	263204_at-263203_at	0.097-0.734	2	RefSeq.Transcript.ID
2439	NM_100838 /// NM_202071	4	264665_at-264664_at	0.331-0.358	2	RefSeq.Transcript.ID
2473	NM_100883	3	264516_at-264515_at	0.387-0.327	2	RefSeq.Transcript.ID
2560	NM_100986	2	262479_at-262451_at	0.512-0.162	2	RefSeq.Transcript.ID
2938	NM_101472	5	261835_at-261839_at	0.197-0.788	2	RefSeq.Transcript.ID
3387	NM_102031	4	262488_at-262489_at	0.019-0.404	2	RefSeq.Transcript.ID
3513	NM_102187 /// NM_180620	0	263013_at-263012_at	0.389-0.532	2	RefSeq.Transcript.ID
3518	NM_102193 /// NM_202167	0	263015_at-262422_at	0.119-0.608	2	RefSeq.Transcript.ID
3604	NM_102309	4	245647_at-245649_at	0.392-0.43	2	RefSeq.Transcript.ID
3662	NM_102394 /// NM_202185	4	245870_at-245872_at	0.498-0.516	2	RefSeq.Transcript.ID
4042	NM_102906	0	246602_at-246601_at	0.069-0.056	2	RefSeq.Transcript.ID
4136	NM_103018 /// NM_113845 /// NM_113944 /// NM_114058 /// NM_114318 /// NM_114593 /// NM_116639 /// NM_122881 /// NM_126696 /// NM_126986	3	257110_x_at-263336_x_at	0.046-0.665	3	RefSeq.Transcript.ID
4137	NM_103018 /// NM_113845 /// NM_113944 /// NM_114058 /// NM_114318 /// NM_114593 /// NM_116639 /// NM_122881 /// NM_126696 /// NM_126986	1	257110_x_at-263302_at	0.046-0.691	3	RefSeq.Transcript.ID
4138	NM_103018 /// NM_113845 /// NM_113944 /// NM_114058 /// NM_114318 /// NM_114593 /// NM_116639 /// NM_122881 /// NM_126696 /// NM_126986	2	263336_x_at-263302_at	0.665-0.691	3	RefSeq.Transcript.ID
4139	NM_103018 /// NM_113845 /// NM_113944 /// NM_114058 /// NM_114318 /// NM_114593 /// NM_116639 /// NM_122881 /// NM_126986	0	263358_x_at-266112_x_at	0.617-0.539	2	RefSeq.Transcript.ID
4196	NM_103088	2	261988_at-261992_at	0.068-0.067	2	RefSeq.Transcript.ID
4281	NM_103207 /// NM_103568 /// NM_114117 /// NM_118050 /// NM_122782 /// NM_122996 /// NM_126798 /// NM_202779	0	252784_at-252813_at	0.045-0.398	2	RefSeq.Transcript.ID
4337	NM_103292 /// NM_122887	6	256318_s_at-265830_at	0.34-0.873	2	RefSeq.Transcript.ID
4383	NM_103402	3	246165_at-260043_at	0.378-0.093	3	RefSeq.Transcript.ID
4384	NM_103402	3	246165_at-256841_x_at	0.378-0.519	3	RefSeq.Transcript.ID
4385	NM_103402	0	260043_at-256841_x_at	0.093-0.519	3	RefSeq.Transcript.ID
4448	NM_103513 /// NM_116645 /// NM_116826 /// NM_148286	3	256194_at-261359_at	0.22-0.287	2	RefSeq.Transcript.ID
4814	NM_103989	5	245744_at-245745_at	0.023-0.115	2	RefSeq.Transcript.ID
5067	NM_104325	0	263008_at-262997_at	0.151-0.18	2	RefSeq.Transcript.ID
5224	NM_104525	0	259633_at-259603_at	0.114-0.54	2	RefSeq.Transcript.ID
5353	NM_104710	4	264267_at-264218_at	0.068-0.198	2	RefSeq.Transcript.ID
5416	NM_104802	5	264880_at-247680_s_at	0.046-0.343	2	RefSeq.Transcript.ID
5620	NM_105064	1	260321_at-260322_at	0.261-0.372	2	RefSeq.Transcript.ID
5737	NM_105213 /// NM_202365	0	264153_at-264213_at	0.751-0.253	2	RefSeq.Transcript.ID
5749	NM_105228	0	264628_at-264629_at	0.397-0.59	2	RefSeq.Transcript.ID
6124	NM_105693	1	264695_at-264694_at	0.646-0.123	2	RefSeq.Transcript.ID
6174	NM_105760	2	262311_at-262303_at	0.353-0.049	2	RefSeq.Transcript.ID
6294	NM_105900	2	260447_at-260448_at	0.193-0.443	2	RefSeq.Transcript.ID
6487	NM_106129 /// NM_202414	0	262177_at-262016_at	0.446-0.488	2	RefSeq.Transcript.ID
6680	NM_106358 /// NM_180648 /// NM_180649	5	264949_at-264945_at	0.328-0.469	2	RefSeq.Transcript.ID
6747	NM_106438	0	262182_at-262183_at	0.633-0.469	2	RefSeq.Transcript.ID
6753	NM_106445	2	262186_at-262187_at	0.448-0.395	2	RefSeq.Transcript.ID
6845	NM_106566	1	264131_at-264118_at	0.438-0.054	2	RefSeq.Transcript.ID
6847	NM_106568	1	264129_at-257901_at	0.257-0.358	2	RefSeq.Transcript.ID
7184	NM_111209	4	259048_at-259047_at	0.531-0.673	2	RefSeq.Transcript.ID
7477	NM_111561	0	258525_at-258524_at	0.778-0.595	2	RefSeq.Transcript.ID
7512	NM_111605	1	258835_at-257531_at	0.112-0.634	2	RefSeq.Transcript.ID
7655	NM_111775 /// NM_202537 /// NM_202538	4	259034_at-259033_at	0.04-0.363	2	RefSeq.Transcript.ID
7658	NM_111781 /// NM_180215	1	258699_at-258705_at	0.368-0.446	2	RefSeq.Transcript.ID
7715	NM_111853	0	259144_at-259145_at	0.683-0.425	2	RefSeq.Transcript.ID
7925	NM_112116	1	257687_at-257686_at	0.834-0.679	2	RefSeq.Transcript.ID
8012	NM_112220 /// NM_112221	1	256771_at-256770_at	0.088-0.528	2	RefSeq.Transcript.ID
8276	NM_112553	6	258426_at-258430_at	0.116-0.431	2	RefSeq.Transcript.ID
8281	NM_112561 /// NM_180269	5	257649_at-256790_at	0.196-0.336	2	RefSeq.Transcript.ID
8359	NM_112678	0	258214_at-258215_at	0.278-0.131	2	RefSeq.Transcript.ID
8361	NM_112681	0	258218_at-258217_at	0.208-0.515	2	RefSeq.Transcript.ID
8435	NM_112779 /// NM_202607	0	256948_at-256917_at	0.808-0.106	2	RefSeq.Transcript.ID
8505	NM_112862 /// NM_180284	0	257044_at-257045_at	0.275-0.111	2	RefSeq.Transcript.ID
8609	NM_112988	0	256803_at-256801_at	0.408-0.34	2	RefSeq.Transcript.ID
8708	NM_113127	3	258443_at-258448_at	0.627-0.274	2	RefSeq.Transcript.ID
8805	NM_113254 /// NM_113256	0	258125_s_at-257176_s_at	0.133-0.606	2	RefSeq.Transcript.ID
9037	NM_113549 /// NM_113550	0	256869_at-256882_at	0.704-0.229	2	RefSeq.Transcript.ID
9082	NM_113612	0	257785_at-257784_at	0.789-0.715	2	RefSeq.Transcript.ID
9146	NM_113694	3	258233_at-258234_at	0.392-0.343	2	RefSeq.Transcript.ID
9148	NM_113696	0	258237_at-257220_at	0.093-0.151	2	RefSeq.Transcript.ID
9168	NM_113729	3	257379_x_at-257344_s_at	0.56-0.231	2	RefSeq.Transcript.ID
9403	NM_114077	0	252839_at-252840_at	0.11-0.123	2	RefSeq.Transcript.ID
9512	NM_114266 /// NM_114269 /// NM_119544	3	252693_s_at-253291_at	0.522-0.851	2	RefSeq.Transcript.ID
9611	NM_114407 /// NM_116678	0	265604_s_at-265603_at	0.59-0.27	2	RefSeq.Transcript.ID
9800	NM_114667	2	252397_at-252396_at	0.753-0.608	2	RefSeq.Transcript.ID
9836	NM_114716	2	252328_at-252324_at	0.391-0.583	2	RefSeq.Transcript.ID
9872	NM_114767	1	252288_at-252287_at	0.386-0.245	2	RefSeq.Transcript.ID
9991	NM_114919	0	252162_at-252171_at	0.293-0.349	2	RefSeq.Transcript.ID
10237	NM_115227	5	251953_at-251954_at	0.289-0.055	2	RefSeq.Transcript.ID
10291	NM_115298 /// NM_180685	0	251893_at-251894_at	0.124-0.385	2	RefSeq.Transcript.ID
10665	NM_115819	0	251471_at-251470_at	0.435-0.811	2	RefSeq.Transcript.ID
10771	NM_115965	0	251348_at-251347_at	0.25-0.385	2	RefSeq.Transcript.ID
10890	NM_116114	0	246587_at-251213_at	0.437-0.417	2	RefSeq.Transcript.ID
10972	NM_116219 /// NM_120241	3	255724_at-255693_s_at	0.342-0.182	2	RefSeq.Transcript.ID
11004	NM_116264	1	255662_at-255692_at	0.506-0.37	2	RefSeq.Transcript.ID
11177	NM_116481	1	255474_at-255475_at	0.383-0.158	2	RefSeq.Transcript.ID
11276	NM_116605	5	255391_at-246105_at	0.165-0.476	3	RefSeq.Transcript.ID
11277	NM_116605	5	255391_at-255394_at	0.165-0.353	3	RefSeq.Transcript.ID
11278	NM_116605	0	246105_at-255394_at	0.476-0.353	3	RefSeq.Transcript.ID
11298	NM_116651	3	255373_s_at-246664_at	0.162-0.041	3	RefSeq.Transcript.ID
11299	NM_116651	1	255373_s_at-246691_at	0.162-0.564	3	RefSeq.Transcript.ID
11300	NM_116651	2	246664_at-246691_at	0.041-0.564	3	RefSeq.Transcript.ID
11403	NM_116807 /// NM_179434	0	255218_at-265652_x_at	0.762-0.502	2	RefSeq.Transcript.ID
11414	NM_116825 /// NM_122598	6	264409_s_at-255096_at	0.178-0.745	2	RefSeq.Transcript.ID
11531	NM_117058	5	255026_at-255025_at	0.311-0.51	2	RefSeq.Transcript.ID
11604	NM_117165 /// NM_117166	0	254952_at-254959_at	0.426-0.989	2	RefSeq.Transcript.ID
11673	NM_117252 /// NM_179208	0	254846_at-254893_at	0.787-0.273	2	RefSeq.Transcript.ID
11731	NM_117334	0	254826_at-254825_at	0.735-0.876	2	RefSeq.Transcript.ID
11936	NM_117611	6	245539_at-245540_at	0.871-0.411	2	RefSeq.Transcript.ID
11988	NM_117673	1	245514_at-245515_at	0.189-0.507	2	RefSeq.Transcript.ID
12350	NM_118132	4	254502_at-254501_at	0.227-0.388	2	RefSeq.Transcript.ID
12688	NM_118619	2	254135_at-254136_at	0.557-0.607	2	RefSeq.Transcript.ID
12963	NM_118953	0	253852_at-253853_at	0.445-0.153	2	RefSeq.Transcript.ID
13061	NM_119094	0	253719_at-253704_at	0.092-0.132	2	RefSeq.Transcript.ID
13202	NM_119258	4	253577_at-253555_at	0.556-0.552	2	RefSeq.Transcript.ID
13212	NM_119272	1	253567_at-253568_at	0.738-0.655	2	RefSeq.Transcript.ID
13321	NM_119426 /// NM_202989	2	253417_at-253451_at	0.365-0.056	2	RefSeq.Transcript.ID
13359	NM_119472	0	253367_at-253366_at	0.515-0.417	2	RefSeq.Transcript.ID
13369	NM_119487	6	253380_at-253379_at	0.476-0.699	2	RefSeq.Transcript.ID
13386	NM_119506 /// NM_202946 /// NM_202947	0	253342_at-253339_at	0.045-0.341	2	RefSeq.Transcript.ID
13495	NM_119649	0	253208_at-253209_at	0.411-0.141	2	RefSeq.Transcript.ID
13739	NM_119956	0	253016_at-253015_at	0.272-0.648	2	RefSeq.Transcript.ID
13792	NM_120021 /// NM_179236	0	252947_at-252948_at	0.416-0.417	2	RefSeq.Transcript.ID
14023	NM_120309	1	251042_at-251041_at	0.265-0.317	2	RefSeq.Transcript.ID
14171	NM_120493	0	245719_at-245718_at	0.434-0.602	2	RefSeq.Transcript.ID
14189	NM_120513	2	245706_at-245708_at	0.496-0.383	2	RefSeq.Transcript.ID
14578	NM_121018	0	AFFX-Athal-Actin_3_f_at-250458_s_at	0.181-0.212	2	RefSeq.Transcript.ID
14806	NM_121306	2	250275_at-250276_at	0.667-0.151	2	RefSeq.Transcript.ID
14896	NM_121422	6	250199_at-250219_at	0.764-0.137	2	RefSeq.Transcript.ID
14930	NM_121466	3	250140_at-250139_at	0.352-0.484	2	RefSeq.Transcript.ID
15407	NM_122061	2	246084_at-246085_at	0.414-0.245	2	RefSeq.Transcript.ID
15655	NM_122378	0	246959_at-246958_at	0.749-0.343	2	RefSeq.Transcript.ID
15656	NM_122380	4	246961_at-246960_at	0.167-0.351	2	RefSeq.Transcript.ID
15869	NM_122690	3	256550_at-246729_at	0.26-0.315	2	RefSeq.Transcript.ID
15890	NM_122731 /// NM_127174 /// NM_147298	2	265745_at-265564_s_at	0.514-0.345	2	RefSeq.Transcript.ID
15975	NM_122934	0	249722_at-249723_at	0.555-0.611	2	RefSeq.Transcript.ID
16238	NM_123336	0	249390_at-249466_at	0.122-0.524	2	RefSeq.Transcript.ID
16241	NM_123341 /// NM_180776	4	249423_at-249418_at	0.098-0.393	2	RefSeq.Transcript.ID
16631	NM_123850	5	249021_at-254521_at	0.028-0.232	2	RefSeq.Transcript.ID
16759	NM_124017	2	248875_at-248845_at	0.169-0.6	2	RefSeq.Transcript.ID
16903	NM_124200	0	248744_at-248745_at	0.086-0.335	2	RefSeq.Transcript.ID
17322	NM_124727	1	248272_at-248268_at	0.341-0.874	2	RefSeq.Transcript.ID
17538	NM_125000 /// NM_203211	5	247997_at-248002_at	0.235-0.155	2	RefSeq.Transcript.ID
18010	NM_125593 /// NM_180913 /// NM_203251	0	247508_at-247468_at	0.522-0.847	2	RefSeq.Transcript.ID
18048	NM_125638	0	247454_at-247453_at	0.492-0.879	2	RefSeq.Transcript.ID
18110	NM_125715	2	247364_at-247363_at	0.36-0.189	2	RefSeq.Transcript.ID
18122	NM_125737	2	247385_at-247386_at	0.295-0.176	2	RefSeq.Transcript.ID
18484	NM_126183 /// NM_179589	0	265760_at-265793_at	0.154-0.236	2	RefSeq.Transcript.ID
18574	NM_126298	3	266173_at-266204_at	0.305-0.297	2	RefSeq.Transcript.ID
18639	NM_126390	0	265706_at-265707_at	0.789-0.512	2	RefSeq.Transcript.ID
18781	NM_126608	0	262404_at-266024_at	0.536-0.348	2	RefSeq.Transcript.ID
18787	NM_126618	0	265518_at-265519_at	0.131-0.444	2	RefSeq.Transcript.ID
18824	NM_126703 /// NM_180659	0	265776_at-265777_at	0.42-0.476	2	RefSeq.Transcript.ID
18825	NM_126705	0	265779_at-265778_at	0.742-0.829	2	RefSeq.Transcript.ID
18834	NM_126731	1	244922_s_at-244923_s_at	0.141-0.075	2	RefSeq.Transcript.ID
18864	NM_126767	2	266039_s_at-244993_s_at	0.447-0.058	2	RefSeq.Transcript.ID
19149	NM_127296	0	264876_at-264878_at	0.698-0.423	2	RefSeq.Transcript.ID
19354	NM_127580	4	265313_at-265314_at	0.837-0.377	2	RefSeq.Transcript.ID
19402	NM_127639 /// NM_201764 /// NM_201765	5	265426_at-265427_at	0.058-0.438	2	RefSeq.Transcript.ID
19619	NM_127937	0	267290_at-267291_at	0.419-0.465	3	RefSeq.Transcript.ID
19620	NM_127937	6	267290_at-267292_at	0.419-0.757	3	RefSeq.Transcript.ID
19621	NM_127937	6	267291_at-267292_at	0.465-0.757	3	RefSeq.Transcript.ID
19625	NM_127946	1	266573_at-266571_at	0.498-0.189	2	RefSeq.Transcript.ID
19761	NM_128136 /// NM_201803	5	266651_at-266652_at	0.697-0.448	2	RefSeq.Transcript.ID
20118	NM_128627	6	267564_at-262670_s_at	0.569-0.27	2	RefSeq.Transcript.ID
20138	NM_128655	0	267200_at-267201_at	0.324-0.767	2	RefSeq.Transcript.ID
20156	NM_128691	0	264087_at-264088_at	0.495-0.509	2	RefSeq.Transcript.ID
20460	NM_129126 /// NM_201878 /// NM_201879	2	265797_at-265841_at	0.085-0.453	2	RefSeq.Transcript.ID
20704	NM_129441	5	263263_at-266190_at	0.198-0.538	2	RefSeq.Transcript.ID
20722	NM_129465	0	266193_at-266192_at	0.163-0.2	2	RefSeq.Transcript.ID
20724	NM_129471	3	267018_at-267017_at	0.334-0.171	2	RefSeq.Transcript.ID
20798	NM_129561	0	267351_at-267350_at	0.506-0.832	2	RefSeq.Transcript.ID
20876	NM_129667 /// NM_201925	3	267068_at-267067_at	0.55-0.651	2	RefSeq.Transcript.ID
21148	NM_130060	6	266817_at-266818_at	0.307-0.507	2	RefSeq.Transcript.ID
21224	NM_130165 /// NM_201966	0	266909_at-266605_at	0.43-0.564	2	RefSeq.Transcript.ID
21249	NM_130197	0	263779_at-263780_at	0.093-0.312	2	RefSeq.Transcript.ID
21385	NM_148009	2	246107_at-256477_at	0.449-0.654	2	RefSeq.Transcript.ID
21389	NM_148255	3	252722_at-246648_at	0.393-0.352	2	RefSeq.Transcript.ID
21427	NM_179622	2	264112_at-264108_at	0.418-0.063	2	RefSeq.Transcript.ID
21439	NM_179666	0	265315_at-265576_at	0.688-0.619	2	RefSeq.Transcript.ID
21449	NM_179689	2	263871_at-263870_at	0.377-0.369	2	RefSeq.Transcript.ID
21468	NM_179741	2	266647_at-266678_at	0.429-0.306	2	RefSeq.Transcript.ID
21507	NM_179860	3	267116_at-267117_at	0.387-0.101	2	RefSeq.Transcript.ID
21522	NM_179914	0	266620_at-266621_at	0.134-0.028	2	RefSeq.Transcript.ID
21539	NM_179952 /// NM_201894	0	265952_at-265953_at	0.772-0.295	2	RefSeq.Transcript.ID
21540	NM_179954 /// NM_179955	5	266081_at-266080_at	0.523-0.358	2	RefSeq.Transcript.ID
21582	NM_180091	1	266870_at-266871_at	0.135-0.172	2	RefSeq.Transcript.ID
21596	NM_180137	2	266748_at-266763_at	0.87-0.237	2	RefSeq.Transcript.ID
