# Supplementary material for: The role of alternative Polyadenylation in regulation of rhythmic gene expression
Source: BMC Genomics. 2017 Aug 4;18:576. doi: 10.1186/s12864-017-3958-1 (PMC5544998; doi:10.1186/s12864-017-3958-1)
Supplement: Supplementary file 3 — Supplemental Initial Data Tables. This zip archive contains the initial timeline data for probe sets in mouse liver, mouse brown fat, mouse white fat originally published in Zvonic et al. [21]. (ZIP 3710 kb) [file 12864_2017_3958_MOESM3_ESM.zip]

Archive with 3 entries (3 files):
- bat_smooth.txt
- iwat_smooth.txt
- liver_smooth.txt
