# Supplementary material for: The role of alternative Polyadenylation in regulation of rhythmic gene expression
Source: BMC Genomics. 2017 Aug 4;18:576. doi: 10.1186/s12864-017-3958-1 (PMC5544998; doi:10.1186/s12864-017-3958-1)
Supplement: Supplementary file 3 — Supplemental Initial Data Tables. This zip archive contains the initial timeline data for probe sets in mouse liver, mouse brown fat, mouse white fat originally published in Zvonic et al. [21]. (ZIP 3710 kb) [file 12864_2017_3958_MOESM3_ESM.zip › bat_smooth.txt]

1415670_at	-2.044154	-1.023435	1.260849	0.564158	-0.093123	-0.150161	0.662547	0.870251	0.851697	0.648529	-0.389122	-1.158052
1415671_at	-2.186071	-1.448727	0.643480	0.906951	0.621481	0.439293	0.261983	0.678063	0.591099	0.661757	-0.192828	-0.976489
1415672_at	-1.975331	-1.726766	0.500806	1.096884	1.379224	0.615420	0.236642	-0.151810	-0.229485	0.225343	0.329558	-0.300477
1415673_at	-1.289722	-1.388928	-0.786802	-1.116109	0.091233	1.454684	1.329883	0.183896	-0.347182	0.691809	0.991005	0.186223
1415674_a_at	-1.546438	-0.230389	0.997009	-0.099477	-0.565754	0.294772	1.097201	1.641066	0.749082	-0.020699	-1.117863	-1.198516
1415675_at	-1.942744	-1.955592	-0.087047	0.853591	0.928838	0.866171	0.609492	0.351791	-0.042045	0.451265	0.402073	-0.435792
1415676_a_at	-2.225892	-1.415575	0.439179	0.379461	0.426510	0.167953	0.342145	0.574825	1.043831	0.998260	0.223728	-0.954420
1415677_at	-1.822852	-0.601784	1.026401	0.289202	-0.682407	-0.577915	0.538024	1.341094	1.281052	0.594841	-0.283377	-1.102282
1415678_at	-2.099185	-1.689955	0.064588	0.376815	0.773453	0.460115	0.099217	-0.116747	0.484483	1.299479	0.795990	-0.448260
1415679_at	-2.312082	-1.551849	0.424889	0.694877	0.969158	0.681544	0.251543	0.018825	0.192357	0.781284	0.402496	-0.553036
1415680_at	-1.915344	-0.878126	1.360536	0.571097	0.831703	1.000598	0.878923	-0.147232	-0.386312	0.211555	-0.246215	-1.281180
1415681_at	-2.273220	-1.453345	0.560532	0.314425	0.497536	0.283952	0.388808	0.519375	0.888139	0.988308	0.161055	-0.875570
1415682_at	-1.797226	-1.765006	-0.675167	-0.073729	0.895006	0.825845	0.668729	0.621374	0.891637	0.779231	0.265296	-0.635992
1415683_at	-2.032152	-1.112714	0.668551	0.290182	0.286377	0.267922	0.754178	1.038782	1.067981	0.524663	-0.461130	-1.292641
1415684_at	-1.711485	-1.926385	-0.542285	0.317814	1.033881	1.329000	0.569280	0.194375	-0.443290	0.380202	0.631389	0.167501
1415685_at	-1.976027	-1.920317	0.278118	0.997162	1.066638	0.405842	0.368131	0.363608	0.370536	0.490277	0.158581	-0.602536
1415686_at	-1.602189	-0.575143	1.649974	0.505855	0.709310	0.810665	1.093863	0.454374	-0.360820	-0.766606	-0.937986	-0.981283
1415687_a_at	-2.034714	-1.278417	1.041374	0.268347	-0.337377	-0.519354	0.361336	0.988489	0.984669	1.104524	0.042815	-0.621700
1415688_at	-2.108034	-0.869209	1.318007	0.873146	0.194114	-0.813790	-0.461726	0.096919	0.913335	0.949127	0.519462	-0.611357
1415689_s_at	-1.420737	-0.593163	-0.156089	-0.593726	-0.884987	-0.742871	-0.553063	0.355465	1.366243	1.836675	1.070389	0.315861
1415690_at	-2.315536	-1.535476	0.511132	0.562411	0.539349	0.571430	0.615564	0.478219	0.439697	0.754978	0.199692	-0.821462
1415691_at	-2.173982	-1.796857	0.156296	0.288807	0.843737	0.762269	0.534399	0.406036	0.472282	0.754583	0.306783	-0.554360
1415692_s_at	-2.146568	-1.887491	0.163312	0.579714	0.845671	0.777036	0.501737	0.463985	0.106375	0.630987	0.350626	-0.385383
1415693_at	-1.541095	-1.662001	-0.264358	-0.625118	0.773818	1.290746	1.522833	0.437433	-0.475342	-0.249186	0.508048	0.284219
1415694_at	-2.097411	-1.693817	0.528233	0.440962	-0.038769	-0.423784	0.283565	0.542023	0.842408	1.061927	0.873954	-0.319287
1415695_at	-2.195065	-1.357561	0.607475	-0.006409	0.110462	0.504921	0.955760	1.236125	0.662469	0.450732	-0.210977	-0.757948
1415696_at	-2.211213	-0.755899	0.555232	-0.044010	-0.282314	-0.390375	-0.114385	0.488522	1.463769	1.394051	0.520042	-0.623427
1415697_at	-2.316744	-1.031901	1.109342	0.664232	0.024277	-0.252388	0.195606	0.771139	0.891441	0.869813	-0.130778	-0.794029
1415698_at	-1.620023	-1.860911	-0.562391	-0.271905	0.607755	0.355624	0.108909	0.386644	1.068665	1.458872	0.684351	-0.355590
1415699_a_at	-2.258191	-1.327824	0.545555	0.132797	0.691551	0.726041	0.906067	0.557446	0.548657	0.532408	-0.005416	-1.049094
1415700_a_at	-2.244741	-1.827232	0.013122	0.010851	0.604445	0.663030	0.648444	0.528393	0.396515	0.708268	0.658174	-0.159264
1415701_x_at	-2.115343	-1.432204	0.679555	0.727715	0.954840	0.480449	0.540897	0.282177	0.590153	0.547181	-0.111822	-1.143599
1415702_a_at	-2.274676	-1.569344	0.420505	0.699632	1.043864	0.633474	0.117731	-0.123544	0.153632	0.691047	0.675641	-0.467967
1415703_at	-2.291673	-1.583028	0.712922	0.671431	0.904660	0.362319	0.245401	0.347380	0.510926	0.693497	0.063782	-0.637611
1415704_a_at	-2.107187	-1.391526	0.540995	0.839143	0.864895	0.129870	0.036481	0.242264	0.923148	0.870643	0.134484	-1.083211
1415705_at	-2.068021	-1.187081	0.694394	1.336738	1.127308	0.461727	0.242991	0.153813	0.317875	0.268245	-0.228556	-1.119430
1415706_at	-2.223661	-0.882497	1.082949	0.939119	0.173562	-0.155174	-0.084014	0.510563	0.896640	0.956546	-0.135837	-1.078183
1415707_at	-1.848988	-1.075551	0.444760	-0.385117	0.149979	0.341282	1.145515	1.348953	1.141063	0.257389	-0.382092	-1.137186
1415708_at	-2.183717	-1.655102	0.160684	0.809348	0.901666	0.389835	-0.252130	-0.142577	0.147362	0.985908	0.875884	-0.037158
1415709_s_at	-1.659257	-1.719419	-0.319874	0.609000	1.322204	1.563423	0.435676	-0.032433	-0.443172	0.389113	0.121693	-0.266956
1415710_at	-1.923664	-1.364102	0.576873	1.089833	1.046611	0.350660	0.067110	0.480995	0.596389	0.631093	-0.272898	-1.278895
1415711_at	-2.259181	-1.643381	0.721506	0.704174	0.951169	0.334710	-0.113087	0.079039	0.282098	0.847182	0.460976	-0.365212
1415712_at	-2.082731	-1.559315	0.096657	0.136930	0.809988	0.484070	0.901491	0.503997	0.894170	0.524888	0.322561	-1.032706
1415713_a_at	-2.351404	-1.095342	1.175155	0.409958	0.768886	0.617671	0.643705	0.096863	0.069450	0.656339	-0.049150	-0.942130
1415714_a_at	-1.884707	-1.904980	-0.111562	-0.281954	0.259730	0.045099	0.402124	0.814663	1.016224	1.127104	0.703392	-0.185135
1415715_at	-1.929071	-0.328347	0.942442	-0.170936	-0.873748	0.224876	0.781195	1.514406	0.939714	0.544640	-0.785330	-0.859841
1415716_a_at	-2.011412	-1.791803	-0.025792	0.473029	1.055726	0.519214	0.255130	-0.161496	0.305700	0.976613	0.878804	-0.473714
1415717_at	-2.238789	-1.761730	0.790814	0.993770	0.573656	0.329897	0.609162	0.258900	-0.100746	0.349766	0.446638	-0.251343
1415718_at	-2.059121	-1.857479	0.099606	0.683400	1.045581	0.716031	0.477712	0.204190	0.142907	0.524565	0.586262	-0.563652
1415719_s_at	-2.000070	-1.605908	0.135499	1.024826	1.221663	0.902387	0.348746	-0.038172	-0.029420	0.534182	0.260190	-0.753921
1415720_s_at	-1.700712	-0.833405	-0.455975	-1.014413	-0.062961	-0.330304	0.344400	-0.185728	0.811114	0.593169	2.081508	0.753306
1415721_a_at	-1.810125	-2.031352	-0.549687	0.163424	0.785954	0.478801	0.037389	0.255465	0.525948	1.108167	0.913762	0.122253
1415722_a_at	-1.836541	-1.081663	1.454345	-0.026819	0.261627	0.563054	0.794992	1.242867	0.353250	0.089429	-0.910735	-0.903800
1415723_at	-1.994857	-0.853896	-0.016099	-0.841548	-0.338446	0.941804	1.405249	1.159900	0.649508	0.552606	0.063810	-0.728017
1415724_a_at	-2.041674	-1.698657	0.365158	0.184504	0.473672	0.861168	0.577851	1.346310	0.370187	0.407042	-0.367487	-0.478064
1415725_at	-1.374167	-1.344878	-0.111300	-0.466216	-0.280732	-0.405740	-0.537785	-0.118536	0.466536	1.731395	1.627446	0.813977
1415726_at	-2.288619	-1.652171	0.263247	0.270768	0.441086	0.381991	0.673219	0.645572	0.747054	0.644591	0.527332	-0.654073
1415727_at	-2.216988	-1.543477	0.666862	0.709458	0.629195	0.480138	0.483597	0.707288	0.485130	0.649522	-0.221366	-0.829356
1415728_at	-2.003551	-1.137977	0.433914	1.235830	0.288207	1.347967	0.631811	0.890782	-0.754502	-0.368151	-0.378190	-0.186133
1415729_at	-1.586170	-0.583124	1.121795	-0.040306	0.176075	0.723576	1.424378	1.325506	0.155426	-0.757354	-1.092697	-0.867104
1415730_at	-1.937943	-1.371193	0.037093	0.881619	1.631512	1.091598	0.488469	-0.193448	-0.065350	-0.021541	0.120203	-0.661024
1415731_at	-1.785026	-1.743459	-0.290705	0.116400	0.633335	0.601280	-0.303502	-0.113408	0.247258	1.659283	0.996823	-0.018280
1415732_at	-1.981473	-0.745386	1.116492	0.963716	0.113167	-0.595523	-0.396122	0.447613	1.073897	1.106185	0.011482	-1.114049
1415733_a_at	-2.242857	-1.291821	0.249685	0.850803	0.782692	0.278845	-0.283203	-0.083220	0.681226	1.240905	0.506979	-0.690036
1415734_at	-2.065062	-1.880401	-0.186714	0.056119	0.692996	0.588451	0.341931	0.135561	0.274756	1.031566	1.029477	-0.018681
1415735_at	-2.200484	-0.876485	1.632762	1.438160	0.365590	0.131889	0.096831	0.175326	-0.132598	0.188990	-0.216624	-0.603354
1415736_at	-2.419019	-1.520778	0.617371	0.378097	0.187636	0.505039	0.544158	0.543476	0.313756	0.961268	0.392321	-0.503328
1415737_at	-2.127262	-1.628827	-0.046057	0.355829	0.525841	1.255676	0.434233	0.189804	0.019931	1.078704	0.445115	-0.502990
1415738_at	-2.186828	-1.682775	-0.245032	0.321013	0.645132	1.262666	0.335946	0.234669	-0.114443	0.852006	0.552135	0.025502
1415739_at	-1.928750	-1.764408	-0.145236	0.051971	0.100456	0.167527	0.811811	1.402346	1.013587	0.496463	0.200609	-0.406383
1415740_at	-1.926029	-0.786268	1.145239	0.171216	-0.190961	-0.308419	0.253388	0.890264	1.409686	0.876506	-0.314571	-1.220045
1415741_at	-2.092203	-1.635503	-0.595437	-0.390305	0.478768	0.912171	0.686392	0.393462	0.392480	0.708663	1.042955	0.098558
1415742_at	-2.190130	-1.086560	0.834464	1.361511	0.879691	0.122761	-0.268767	-0.057808	0.528270	0.699389	0.089305	-0.912132
1415743_at	-1.369534	-1.704104	-0.609794	0.256856	1.298205	1.631781	0.531886	-0.272654	-0.703864	0.005671	0.736303	0.199246
1415744_at	-2.258337	-1.542565	0.326863	0.146830	0.504386	0.811717	0.513127	0.095264	0.368659	1.053651	0.683035	-0.702649
1415745_a_at	-1.611338	-0.298861	1.740266	-0.033311	-0.059444	0.402277	1.017525	1.116310	0.469608	-0.655427	-1.109354	-0.978257
1415746_at	-2.055801	-1.309001	-0.450712	0.447443	0.777110	1.212615	0.995054	0.610891	0.605369	0.238064	-0.201972	-0.869057
1415747_s_at	-2.307540	-1.659424	0.356982	0.763609	0.734855	0.487989	0.342617	0.300954	0.424492	0.696803	0.453366	-0.594694
1415748_a_at	-2.221287	-1.484365	0.924821	0.209133	0.175976	0.339776	0.838676	0.832554	0.536128	0.663649	0.017046	-0.832119
1415749_a_at	-2.144107	-1.372626	0.455702	0.529845	0.200403	-0.230791	-0.208155	0.299331	0.994207	1.458359	0.595659	-0.577824
1415750_at	-0.888031	0.364060	1.281920	0.728913	0.435060	0.264844	0.964506	0.566254	0.376044	-0.697876	-1.703964	-1.691733
1415751_at	-2.234527	-1.039176	0.315202	0.110389	-0.054148	0.061647	-0.072710	0.593091	1.258898	1.524233	0.235691	-0.698587
1415752_at	-2.210322	-1.810682	0.177371	0.292673	0.441065	0.453401	0.327832	0.390384	0.463408	1.115793	0.696549	-0.337467
1415753_at	-2.205294	-1.675146	0.200671	0.240551	0.092837	0.035694	0.246351	0.652617	0.787021	1.224914	0.717677	-0.317905
1415754_at	-2.071865	-1.403973	-0.076699	0.149247	0.792310	0.900424	1.229530	0.709341	0.458189	0.266241	0.033512	-0.986259
1415755_a_at	-2.287277	-1.446550	0.013044	-0.043789	0.236266	1.021081	0.684124	1.064832	0.618582	0.592858	0.034790	-0.487969
1415756_a_at	-2.193700	-1.124173	0.598563	0.508610	0.230902	0.312828	0.229605	0.909962	1.099121	0.853913	-0.311842	-1.113798
1415757_at	-2.059256	-0.747030	0.494492	-0.074284	-0.400305	0.064891	0.577566	1.243094	1.335605	0.966590	-0.378194	-1.023172
1415758_at	-1.749693	-1.334187	-0.828506	-0.563220	-0.268321	0.978155	0.463989	0.421298	0.437238	1.419016	1.220639	-0.196405
1415759_a_at	-2.356973	-1.311438	0.994362	0.997434	0.571938	0.503498	0.584465	0.405448	0.174209	0.285246	-0.121483	-0.726703
1415760_s_at	-2.204797	-1.653427	0.143845	0.659453	0.959491	0.711226	0.454604	0.170559	0.292199	0.751522	0.403819	-0.688494
1415761_at	-1.907214	-1.561763	0.539902	1.091016	1.514082	0.480813	0.230338	-0.378122	-0.346759	0.238419	0.569237	-0.469943
1415762_x_at	-2.213443	-1.499647	0.151149	0.344523	0.689875	0.541419	0.566500	0.240920	0.611783	1.016113	0.501524	-0.950720
1415763_a_at	-1.973984	-1.974956	0.055096	0.364050	1.085063	0.499094	0.063978	0.081681	0.270246	1.021682	0.692331	-0.184278
1415764_at	-1.973013	-1.842385	0.011610	0.429222	1.155301	0.535705	0.402159	-0.230741	0.177270	0.791379	0.937480	-0.393984
1415765_at	-1.558831	-2.171700	0.309008	-0.335027	0.112566	-0.076699	0.192787	0.816440	0.965883	1.204394	0.714328	-0.173145
1415766_at	-2.243158	-1.323955	-0.112806	-0.285781	0.378127	0.657531	0.190080	-0.091968	0.605063	1.220662	1.257667	-0.251460
1415767_at	-1.767911	-1.874167	-0.554166	0.126428	1.190182	0.952344	0.427221	-0.183704	-0.086891	0.567491	1.073676	0.129503
1415768_a_at	-1.271765	-1.906401	-0.050805	-0.348307	0.089674	-0.292221	-0.049795	-0.071811	-0.011457	0.994222	1.830398	1.088262
1415769_at	-1.700075	-0.650450	1.447917	1.522779	0.783981	0.598564	0.484610	-0.147200	-0.486856	-0.178665	-0.406703	-1.267898
1415770_at	-0.047446	1.486661	1.793613	0.253266	-0.538393	-1.007500	-0.024691	0.633947	0.559736	-0.696460	-1.418459	-0.994277
1415771_at	-2.070126	-1.704081	0.248194	0.338383	0.928228	0.362483	0.470744	0.414406	0.866007	0.799716	0.240877	-0.894826
1415772_at	-1.540548	-1.759029	-0.280450	-0.630558	0.607445	0.317796	0.506142	-0.492078	0.531316	1.088673	1.618452	0.032849
1415773_at	-2.079327	-0.194267	1.731315	0.652550	-0.189190	-0.563081	0.159061	0.813984	0.820162	0.372197	-0.443055	-1.080356
1415774_at	0.364701	0.539611	1.580770	1.081023	-0.013196	0.124147	-0.601133	0.999507	-0.557768	-1.025532	-1.975528	-0.516598
1415775_at	-2.168390	-1.386283	0.432874	0.499208	0.756470	0.673781	0.575841	0.750591	0.700978	0.537927	-0.302292	-1.070699
1415776_at	-1.973286	-1.482471	-0.457207	0.228381	0.943606	1.623896	0.796089	0.052912	-0.315113	0.367558	0.443673	-0.228037
1415777_at	-0.361798	-1.045795	-0.475888	-0.553081	0.564142	1.377607	2.121547	0.850351	-0.182276	-0.668743	-0.827993	-0.798072
1415778_at	-2.044204	-1.979599	0.130505	-0.359409	0.483053	0.496655	0.948797	0.790246	0.458523	0.366854	0.633250	0.075322
1415779_s_at	-0.413341	-0.083265	0.523968	-1.025701	-0.858833	0.379661	1.686389	1.773683	0.573927	-0.658938	-1.122128	-0.775406
1415780_a_at	-1.998340	-1.179425	0.790999	1.618670	0.736434	0.558935	-0.155850	-0.210121	-0.626404	0.125028	0.870319	-0.530257
1415781_a_at	-1.772890	-1.294625	1.243915	1.033752	0.997746	0.398603	0.932176	0.457296	-0.244831	-0.308002	-0.460573	-0.982573
1415782_at	-2.276848	-1.573676	0.354263	0.502681	0.787333	0.883761	0.865590	0.456066	0.184551	0.373185	0.092193	-0.649096
1415783_at	-2.321249	-1.508408	0.314838	0.480068	0.530439	0.467257	0.156492	0.445313	0.704033	1.074631	0.364475	-0.707880
1415784_at	-1.598843	-0.067840	1.168687	0.345450	-0.676612	-0.544306	0.169577	1.205010	1.413665	0.660187	-0.780580	-1.294394
1415785_a_at	-1.875238	-1.790719	-0.064471	-0.656805	0.000680	0.215270	0.935328	0.513955	0.550690	0.884330	1.252781	0.034207
1415786_at	-0.159603	2.181729	1.777570	0.613279	-0.637186	-0.633351	-0.384823	-0.856882	-0.637421	-0.437342	-0.253992	-0.571977
1415787_at	-1.942362	-2.045045	-0.336583	0.488657	0.624257	0.846163	0.367146	0.278893	0.005514	0.870818	0.782786	0.059755
1415788_at	-2.186183	-1.211813	1.058631	0.387646	0.037231	-0.511316	-0.027901	0.562938	1.016657	1.021565	0.563689	-0.711129
1415789_a_at	-1.751285	-0.380346	1.008753	1.347368	0.015670	-0.625758	-0.883730	-0.117552	0.901938	1.267930	0.329984	-1.112975
1415790_at	-1.358419	-1.267185	0.181386	-0.838188	-0.955869	-0.628216	0.861950	0.879054	1.243687	1.032057	1.137792	-0.288052
1415791_at	-2.057694	-1.935719	0.351148	0.881413	1.050282	0.698376	0.425628	0.195918	-0.263043	0.088419	0.471783	0.093490
1415792_at	-2.093370	-1.763170	-0.075149	-0.056071	0.673832	0.849695	0.674006	0.176390	0.384344	0.927265	0.777853	-0.475621
1415793_at	-2.202920	-1.538542	0.557446	1.049764	1.022333	0.314488	-0.154765	-0.315106	0.182205	0.625485	0.763623	-0.304007
1415794_a_at	-1.920966	-1.219221	0.683327	1.293870	1.151788	0.921513	0.390062	0.064231	-0.051928	0.107403	-0.305230	-1.114846
1415795_at	-1.968240	-1.163135	1.017862	-0.129635	-0.588000	-0.531287	0.401073	1.295710	1.091762	0.964449	-0.030658	-0.359894
1415796_at	-2.106235	-0.677180	1.104539	0.686720	0.329940	0.095514	0.268496	0.864349	0.908775	0.557085	-0.644706	-1.387291
1415797_at	-1.771161	-2.067576	-0.576358	0.196044	0.537528	0.344723	0.651652	0.745822	0.747024	0.847872	0.668490	-0.324060
1415798_at	-1.062583	-1.052485	0.613311	0.614143	0.490033	-0.762199	-1.432728	-0.957614	0.122005	0.940525	1.579595	0.907999
1415799_at	-2.076795	-1.046900	0.635286	0.079354	0.894466	1.064951	0.756347	1.161681	0.291851	-0.280735	-0.922544	-0.556960
1415800_at	-0.840841	-1.267562	-0.271394	-0.831928	-0.006839	1.299176	1.970654	1.316495	-0.222332	-0.666280	-0.302107	-0.177037
1415801_at	-0.056524	-0.262690	0.068341	-1.137254	-0.876659	0.703426	1.927270	1.684129	0.077647	-0.762436	-1.067651	-0.297602
1415802_at	-0.143914	-0.853955	-0.484295	-1.064582	0.037323	1.354155	1.975502	1.079016	-0.775276	-1.095561	-0.312907	0.284501
1415803_at	-0.127794	1.217485	2.089514	1.074520	-1.202292	-0.901494	-1.135876	-0.268669	-0.541315	-0.255782	0.012473	0.039229
1415804_at	-1.210663	-0.880817	0.270405	0.005430	0.419112	-1.610982	-0.561640	0.282968	1.903360	0.816812	1.014011	-0.447997
1415805_at	-0.288732	-0.932054	-1.175562	-1.083039	-1.371510	0.341107	1.151124	1.590219	0.881149	0.694299	0.523474	-0.330476
1415806_at	-2.021278	-1.171050	-0.231202	0.955991	0.843136	1.572135	0.430530	0.295832	0.144748	0.139366	0.078069	-1.036281
1415807_s_at	-1.465137	-0.056621	1.026401	0.189172	-0.976547	-0.731417	-0.180809	1.292810	1.463782	1.046389	-0.666576	-0.941438
1415808_at	-0.848417	-0.784733	-0.655748	-0.932785	-0.861647	-0.587702	-0.164647	0.087219	1.154907	1.800500	1.624062	0.168992
1415809_at	-0.964969	-1.327963	-1.185812	-1.174428	0.074761	1.539895	1.480468	0.795185	0.093025	0.508837	-0.058092	0.219093
1415810_at	-0.618215	-1.303091	-0.010847	-0.696985	-0.721433	-0.989839	0.072674	0.054892	0.006488	0.670264	2.102746	1.433345
1415811_at	-0.171252	-1.168371	-1.724307	-1.498566	-0.367792	0.856600	1.255451	0.900063	0.216523	0.285388	0.715492	0.700774
1415812_at	-1.848187	-1.953941	0.001589	0.158462	1.131633	0.935458	0.992775	0.215391	0.082716	0.289346	0.478502	-0.483747
1415813_at	-1.987193	-2.034711	0.006153	0.397444	0.919429	0.596448	0.476917	0.201195	0.228481	0.794274	0.710823	-0.309263
1415814_at	-2.080753	-0.803273	0.982726	0.084695	-0.025834	-0.233539	-0.793518	0.001181	0.853827	1.724481	0.702906	-0.412898
1415815_at	-1.560233	-1.067218	0.268014	0.228257	-0.688819	-0.472014	-0.010510	0.708011	1.387318	1.779403	0.365623	-0.937829
1415816_at	-1.652655	-2.051538	-0.336434	-0.642434	0.537796	0.935738	0.956102	0.589029	0.022011	0.608329	0.835549	0.198506
1415817_s_at	-2.127042	-1.484724	0.571952	1.037479	0.999491	0.085871	0.335043	0.021637	0.719953	0.385829	0.410166	-0.955659
1415818_at	-2.362673	-1.710833	0.521846	0.488212	0.362697	0.361840	0.265770	0.390503	0.201379	0.950280	0.718253	-0.187284
1415819_a_at	-1.927933	-0.782522	1.471867	0.047375	-0.275206	0.346917	0.924718	1.284662	0.450573	0.218572	-0.842849	-0.916167
1415820_x_at	-1.184266	-0.567520	1.174370	1.019861	1.478918	1.266428	0.208340	-0.030545	-0.639076	-0.611715	-1.089079	-1.025714
1415821_at	-2.155084	-1.553801	0.600307	0.878380	0.757270	-0.079228	-0.356573	-0.149469	0.326947	1.045716	0.910559	-0.225030
1415822_at	-0.600874	-1.771154	-1.065826	-0.494388	0.852168	1.455905	1.223897	0.064292	-0.862879	-0.197006	0.787539	0.608328
1415823_at	-0.378407	-1.684681	-1.099670	-0.645371	0.722799	1.534069	1.453290	0.335670	-0.820628	-0.386149	0.473286	0.495789
1415824_at	-0.147240	-1.383620	-1.038426	-0.960596	0.370650	1.509229	1.828063	0.623395	-0.698669	-0.557098	0.138959	0.315354
1415825_s_at	-2.060184	-1.727464	0.081672	-0.471308	-0.230990	0.405675	0.748732	1.202106	0.655157	0.351359	0.854412	0.190832
1415826_at	-2.055293	-1.436822	0.327151	-0.022620	-0.030332	0.213314	0.633561	0.908313	1.063504	1.146706	0.176524	-0.924006
1415827_a_at	-1.990862	-1.904346	-0.327311	0.380333	0.804308	1.041127	0.592800	0.203935	0.003006	0.776477	0.624357	-0.203824
1415828_a_at	-1.895164	-0.559638	1.268649	0.259120	-0.703241	-0.566227	0.408200	0.847810	1.056334	1.188367	-0.240136	-1.064073
1415829_at	-1.539922	-1.536224	0.039336	-0.560172	0.999218	1.218616	0.196538	-0.203950	-0.673316	-0.320457	1.207540	1.172787
1415830_at	-1.380578	-1.212052	1.064761	0.555133	0.787880	0.691103	0.976718	0.387320	-1.079983	-1.369371	-0.331540	0.910612
1415831_at	-1.942172	-1.713263	0.565776	0.814251	1.374919	0.367025	0.372070	0.487045	0.505975	0.174510	-0.262007	-0.744125
1415832_at	1.533868	0.432579	0.006584	-0.849484	-1.675915	-0.420652	0.784273	1.755336	-0.009948	-0.648598	-0.788299	-0.119745
1415833_x_at	-2.252087	-1.513231	0.470749	0.699153	0.850156	0.463838	0.370367	0.067741	0.349775	0.923334	0.409960	-0.839756
1415834_at	-1.886570	-2.107985	-0.213722	0.168952	0.772470	0.333139	0.194751	0.098150	0.375114	0.703997	1.175818	0.385886
1415835_at	-0.713505	0.533619	0.029771	0.216119	0.864606	1.798945	0.060926	-1.233660	-1.658402	-1.032063	0.257655	0.875990
1415836_at	-0.288564	1.421551	0.575048	0.934616	-0.264225	0.102048	-1.280600	-1.891097	-1.123640	0.462558	0.723222	0.629084
1415837_at	-0.997684	-0.786115	-0.612157	-0.403306	0.446018	1.762739	2.002542	0.635172	-0.265005	-0.577924	-0.595357	-0.608924
1415838_at	-2.231510	-1.147909	1.180335	0.390414	0.311894	0.232996	0.440362	0.551682	0.756031	0.793467	-0.144056	-1.133707
1415839_a_at	-2.472701	-1.544395	0.769897	0.371385	0.442058	0.238290	0.537120	0.488939	0.420999	0.623497	0.518738	-0.393814
1415840_at	-1.244149	-1.723051	-0.442254	-0.257903	0.875387	1.522824	1.559121	0.504920	-0.535599	-0.314627	0.204583	-0.149259
1415841_at	-2.230508	-1.530442	0.599171	0.367456	0.686770	0.570142	0.690569	0.981181	0.582272	0.266002	-0.318599	-0.664028
1415842_at	-2.181929	-0.676461	1.532640	0.870756	-0.144075	-0.704813	-0.073209	-0.015285	0.687795	0.998474	0.417887	-0.711780
1415843_at	-0.422869	0.901015	1.679132	-0.602994	-1.132829	-0.847973	0.606331	0.846265	1.217084	-0.191663	-0.783108	-1.268393
1415844_at	-0.786143	-0.205911	0.876434	1.738521	1.403899	0.086853	0.034177	0.189422	-0.002032	-0.375585	-1.400215	-1.559421
1415845_at	-0.604702	-0.235929	0.073042	0.194413	-1.511774	-1.688978	-0.796592	0.429858	1.301686	1.245437	0.974139	0.619397
1415846_a_at	-0.034742	1.484180	0.346645	0.357051	0.336751	1.447717	0.263858	0.479253	-0.704432	-1.203543	-1.740622	-1.032115
1415847_at	-1.416291	-0.719196	1.512697	1.932156	1.113271	-0.629416	-0.049331	-0.078479	-0.348209	-0.678232	-0.205725	-0.433244
1415848_at	-1.039120	-1.757929	-1.097885	0.090309	1.195261	0.741094	-0.192504	0.222366	0.979447	1.391145	0.241758	-0.773942
1415849_s_at	-1.973423	-1.363117	0.677502	0.458201	0.645969	-0.107524	0.325384	1.079220	1.377741	0.168629	-0.397005	-0.891579
1415850_at	-1.000043	-1.530784	-1.229966	-1.160835	-0.193967	1.228373	1.261447	0.707977	0.263277	0.553147	0.846882	0.254487
1415851_a_at	-2.110848	-0.113316	1.541679	0.398953	-0.822362	-0.833578	-0.466884	-0.057340	0.605449	0.246907	1.387653	0.223684
1415852_at	-1.941040	-1.380935	-0.102983	0.109675	0.631297	1.166710	1.263608	0.951475	0.498999	-0.132120	-0.210041	-0.854645
1415853_at	-1.781241	-0.936215	0.109486	1.286627	1.105801	1.201899	0.351988	0.460984	0.341068	-0.080302	-0.898202	-1.161890
1415854_at	-1.285700	-1.205050	-0.503420	-0.148118	-0.933969	-0.067578	-0.717539	0.551621	0.711119	2.041261	0.917074	0.640302
1415855_at	-2.130439	-1.523580	0.347706	0.680290	0.679125	0.201485	-0.326915	-0.025117	0.554626	1.400318	0.649300	-0.506794
1415856_at	-0.939333	-0.697562	0.831019	1.095192	0.984101	1.175329	1.194200	0.210270	-1.178357	-1.178539	-0.857419	-0.638900
1415857_at	-0.796493	-0.417032	0.077222	-1.124784	-0.885139	-1.207770	0.403459	0.674692	2.127411	0.781769	0.837608	-0.470942
1415858_at	-1.971073	-1.630155	0.230384	-0.240354	0.018375	0.461109	0.966801	0.885989	0.830190	0.944234	0.348249	-0.843747
1415859_at	-1.737639	0.041573	1.387259	0.339457	-0.845947	-0.882551	-0.077523	0.989612	1.328898	0.757165	-0.279570	-1.020723
1415860_at	-2.406875	-1.085730	0.670086	0.601978	0.338016	0.215611	0.051127	0.706915	0.982189	0.811692	0.076392	-0.961400
1415861_at	-0.713020	-0.268825	-0.810409	-0.772402	0.353789	-0.225624	-0.706549	-0.387246	1.633559	2.132672	0.622326	-0.858271
1415862_at	0.307077	0.282246	-0.054160	-0.172409	0.852394	1.592585	1.359666	0.343534	-0.650508	-1.584016	-1.280483	-0.995927
1415863_at	-2.240086	-1.759564	0.240029	0.591358	0.759281	0.452608	0.056150	0.188799	0.410076	0.925299	0.718794	-0.342736
1415864_at	-1.337881	-1.905314	-0.649344	-0.241655	1.226210	1.349760	0.954449	-0.095697	-0.331389	-0.060207	0.815328	0.275734
1415865_s_at	-1.289492	-1.148981	0.528979	-1.267270	-0.357395	0.785337	0.985113	-0.158013	-0.861161	0.208268	1.669445	0.905174
1415866_at	-1.649198	-1.150728	-0.298196	-0.040101	-1.048227	-0.493593	0.180972	0.487753	0.903641	1.582183	1.382803	0.142691
1415867_at	-2.162401	-1.546269	0.543790	0.180245	-0.046689	0.022619	0.473009	1.137384	0.955509	0.900677	0.128669	-0.586544
1415868_at	-0.492711	-0.936917	0.809077	1.798950	1.079231	-0.133274	-0.646176	-0.918626	-1.437458	-0.544454	0.419280	1.003077
1415869_a_at	-2.284296	-1.204112	0.753757	1.085669	0.671640	0.845419	0.355337	0.281452	0.148404	0.448422	-0.112668	-0.989022
1415870_at	-2.027204	-1.356028	1.092595	-0.101899	-0.155565	-0.366036	0.510424	1.131837	1.087613	0.782988	-0.005689	-0.593053
1415871_at	-1.769266	-2.158074	-0.041763	0.173018	1.258421	0.642165	0.659758	0.123365	0.160348	0.209996	0.812104	-0.070070
1415872_at	-2.116306	-1.602042	1.104979	0.609325	0.638508	0.410018	0.867539	0.741580	0.060135	0.005263	-0.026373	-0.692636
1415873_a_at	-2.329703	-1.177096	1.014123	0.734198	0.188155	0.255482	0.155595	0.621012	0.663284	0.957740	-0.253762	-0.829029
1415874_at	-0.915171	-1.337626	-0.420656	-0.067226	0.959787	1.907403	1.456665	0.556165	-0.673511	-0.628408	-0.386894	-0.450532
1415875_at	-0.415708	-0.224202	-1.511572	-1.049540	0.814697	2.332569	0.775386	-0.000839	-0.074006	0.347868	-0.675575	-0.319078
1415876_a_at	-2.121455	-1.729748	0.156432	0.704869	1.121070	0.620529	0.275170	0.203966	0.384034	0.724104	0.329343	-0.668311
1415877_at	0.429801	-0.221649	-0.229759	-1.621729	-1.542920	-1.182169	0.538873	1.266998	0.955165	0.182998	0.238231	1.186159
1415878_at	-1.837994	-1.922979	-0.639980	-0.102114	0.428809	0.558054	0.357340	0.454413	0.779773	1.191647	0.801091	-0.068065
1415879_a_at	-2.207709	-1.504467	0.398179	0.557391	0.815343	0.466704	0.526699	0.208841	0.550861	0.891341	0.298240	-1.001429
1415880_a_at	-2.198872	-1.664443	0.411270	0.734886	0.971034	0.402353	0.163506	-0.090179	0.283836	0.909907	0.601511	-0.524806
1415881_at	-2.133897	-1.797797	0.205138	0.254904	0.478710	0.318407	0.519470	0.525146	0.734132	1.035671	0.482243	-0.622139
1415882_at	-2.081792	-0.861791	0.882041	0.322395	-0.151861	0.057570	0.668656	0.986841	1.056143	0.818307	-0.418093	-1.278408
1415883_a_at	0.108394	-0.970684	-0.832921	-1.318647	-1.350819	-0.246942	0.928734	1.737817	1.116239	0.773034	0.033429	0.022369
1415884_at	-0.557434	0.232124	-0.133815	-0.577445	-0.546827	-0.955306	-1.279138	-0.325381	1.586812	2.010927	0.829413	-0.283929
1415885_at	1.054296	0.368460	0.206069	-0.955845	-1.673546	-1.494563	-0.566032	1.210015	0.576334	0.894837	-0.431507	0.811481
1415886_at	-0.664216	0.545385	1.100096	-0.115864	-1.198612	-1.202446	-0.833402	1.027659	1.430061	1.222835	-0.701270	-0.610220
1415887_at	-2.169229	-1.529264	0.762129	0.207005	0.590863	0.836424	1.131978	0.638286	0.152174	0.185601	-0.077258	-0.728714
1415888_at	-2.163054	-1.174029	0.333579	0.637768	1.080680	1.232187	0.280683	0.218346	0.438674	0.513560	-0.400622	-0.997769
1415889_a_at	-1.918565	-1.972615	-0.142790	0.366355	1.171754	0.754476	0.294259	-0.074051	-0.137356	0.593372	0.920355	0.144798
1415890_at	-1.930192	-1.963032	-0.219119	0.506952	1.216606	0.799070	0.267031	0.130710	-0.301020	0.280266	0.560026	0.652707
1415891_at	-2.258557	-1.159142	0.949742	0.796751	0.338249	0.203010	0.457409	0.705092	0.591310	0.741518	-0.279667	-1.085713
1415892_at	-2.132457	-1.398606	0.617854	0.987769	0.763321	-0.107599	-0.301715	-0.292115	0.537506	1.061436	0.809770	-0.545173
1415893_at	-1.838500	-0.222714	1.411611	0.928862	0.070068	-0.510289	-0.653376	0.351098	1.078112	1.047864	-0.473100	-1.189639
1415894_at	-0.297229	0.194642	-0.273187	-1.827707	-1.518684	-0.441243	0.623785	-0.145471	0.188111	0.868522	1.703552	0.924908
1415895_at	-1.612352	-0.811555	0.895524	1.179063	0.993210	1.353840	0.516027	0.301413	-0.977316	-0.780660	-0.881908	-0.175286
1415896_x_at	-1.990439	-0.324349	0.962515	1.117857	0.441803	0.126127	-0.283531	0.653206	0.979518	0.598597	-0.896962	-1.384351
1415897_a_at	-2.357669	-1.432900	0.882213	0.786925	0.470915	0.362014	0.410150	0.335722	0.215481	0.822825	0.257416	-0.753099
1415898_at	-0.535708	0.042021	0.536335	0.242274	0.878474	1.643178	1.335727	0.146821	-0.626906	-0.957492	-1.597161	-1.107564
1415899_at	0.021938	1.343736	1.618739	0.233759	-0.468307	-0.068013	0.699188	0.584082	0.054881	-1.116152	-1.452633	-1.451217
1415900_a_at	-0.967240	-1.855989	-0.971560	-0.493231	0.656831	1.174529	0.867734	-0.291418	-0.502221	0.316780	1.418510	0.647276
1415901_at	-1.596118	-0.887174	0.333761	0.800693	1.248875	1.607316	1.017404	0.025685	-0.544863	-0.451169	-0.664524	-0.889877
1415902_at	-0.091017	-1.180748	-0.965142	-1.525853	-0.708986	0.016496	0.720014	0.398378	-0.176184	0.447784	1.194767	1.870494
1415903_at	-0.724726	-1.477685	-1.287928	-0.555984	-0.655406	-0.028297	-0.210607	0.805812	1.080712	1.646272	1.110208	0.297628
1415904_at	-2.277694	-1.476492	0.522036	0.856581	0.710124	0.334567	0.071867	0.160555	0.484373	1.043944	0.315090	-0.744954
1415905_at	-1.235278	-0.120728	0.712681	2.023199	1.593303	0.448223	-0.454704	-0.607509	-0.313058	-0.657293	-0.538777	-0.850060
1415906_at	-1.896480	-2.063384	0.014124	-0.200790	0.214492	0.199446	0.605757	0.509858	0.251705	0.922876	1.188800	0.253596
1415907_at	-2.254156	-1.374379	1.397317	0.742461	0.017726	0.439290	0.726075	0.825376	-0.327401	-0.007337	-0.097489	-0.087484
1415908_at	-2.324889	-1.682028	0.415352	0.626953	0.761793	0.704898	0.590587	0.458719	0.086617	0.354893	0.467327	-0.460232
1415909_at	-1.295475	-1.919208	-0.691393	0.131722	1.148288	0.828449	0.406174	-0.445970	-0.570448	0.394519	1.371649	0.641693
1415910_s_at	-2.241082	-1.127441	1.054368	1.097544	0.734242	0.726525	0.435889	0.430849	-0.052752	0.199567	-0.390085	-0.867627
1415911_at	-1.407498	0.409303	2.025792	0.222339	-0.492715	-0.366659	-0.061120	0.745391	0.644137	0.680108	-1.255936	-1.143140
1415912_a_at	-2.142120	-1.659886	0.167615	0.322344	1.243423	0.944617	0.590903	0.549380	0.236346	0.351648	-0.111574	-0.492699
1415913_at	1.409459	1.294540	-0.284502	-1.547917	-1.719487	-0.602323	-0.302613	0.748594	0.445217	0.522396	-0.438527	0.475165
1415914_at	-2.364556	-1.314756	0.573106	0.469345	0.228896	0.319533	0.433509	0.753252	0.879424	0.845183	0.033175	-0.856107
1415915_at	-1.652077	-1.488629	0.144248	-0.430688	0.072085	0.756669	1.559420	1.283665	0.745980	0.041134	-0.291732	-0.740072
1415916_a_at	-2.109634	-1.749345	0.621918	0.644976	1.205776	0.265490	-0.105921	-0.021316	0.253405	0.928188	0.366732	-0.300277
1415917_at	-2.128398	-1.663293	-0.055619	0.013629	0.210084	0.369708	0.150188	-0.023526	0.371478	1.256565	1.322063	0.177110
1415918_a_at	-2.226233	-1.530959	0.722636	0.379453	0.820956	-0.058990	0.097908	0.177071	0.890197	0.845934	0.573654	-0.691623
1415919_at	-1.015590	-1.530475	-0.973332	-1.333100	-0.352029	0.686877	1.338301	1.099201	0.260499	0.313703	0.809846	0.696098
1415920_at	-2.216433	-1.653060	0.546527	-0.270029	0.102425	0.057676	0.523365	0.467030	0.012090	0.400775	1.373210	0.656426
1415921_a_at	-0.466739	-1.993619	0.752375	0.826372	0.043967	-1.382395	-0.807338	0.179686	-0.089643	0.771785	1.163908	1.001641
1415922_s_at	-0.463349	-0.913133	-0.994738	-0.582570	0.681611	1.692367	1.030691	-0.238863	-0.953421	-1.176968	0.817465	1.100912
1415923_at	-1.045344	0.209456	1.982434	-0.030114	-0.967062	-0.780920	0.406607	1.082480	0.872600	0.344095	-0.938971	-1.135253
1415924_at	-1.109343	1.191039	1.889596	0.927674	0.326520	-0.910879	-0.474120	-0.648597	0.354191	0.246891	-0.374912	-1.418057
1415925_a_at	-1.851962	-1.846698	-0.254665	0.130358	0.546788	0.506024	0.214156	-0.224565	-0.074293	1.157139	1.415055	0.282661
1415926_at	-1.715317	-1.565478	-0.192849	-0.235573	0.790638	0.397878	0.008349	-0.608953	0.133681	1.252375	1.663901	0.071347
1415927_at	-1.296701	-2.284553	-0.734065	-0.251940	1.114565	0.205384	0.290402	0.492571	0.801652	0.576726	0.943446	0.142513
1415928_a_at	-2.283635	-1.541146	0.583121	0.847282	0.992745	0.490087	0.181979	0.236726	0.316097	0.607998	0.271464	-0.702712
1415929_at	-2.341127	-1.556916	0.740340	0.700254	0.386742	0.279009	0.183753	0.522368	0.457677	0.992427	0.179544	-0.544070
1415930_a_at	-1.848148	-1.775824	-0.164023	-0.331867	-0.217539	0.145765	0.692053	1.299604	0.998534	0.917238	0.440850	-0.156643
1415931_at	-1.344139	-0.474578	0.412561	0.701154	-0.579888	-1.115182	-0.562951	0.644255	1.892502	1.243621	0.107158	-0.924514
1415932_x_at	-1.687455	-2.069156	-0.199503	-0.293060	0.579729	0.263667	0.242917	0.023055	0.106880	1.031865	1.318308	0.682752
1415933_a_at	-2.194845	-1.799229	-0.007787	0.466621	0.744989	0.788911	0.341678	0.253386	0.157766	0.926175	0.627354	-0.305016
1415934_at	-2.197827	-1.801052	0.138700	0.683012	0.805467	0.524048	0.223035	0.291019	0.406551	0.934507	0.410741	-0.418198
1415935_at	-1.153051	-1.883515	-0.470808	-0.856356	0.343044	0.390012	1.072820	0.243124	-0.280133	-0.069587	1.498108	1.166342
1415936_at	-1.746544	-0.888585	0.412679	0.277852	0.348641	0.840092	0.790611	1.280506	0.748556	0.376353	-0.954325	-1.485838
1415937_s_at	-1.495669	-1.933369	0.472709	0.266872	0.394784	1.408408	0.209684	0.568903	-0.944307	-0.395246	0.489598	0.957636
1415938_at	-1.120025	-0.707327	0.912950	1.895186	1.625126	0.030326	-0.665532	-0.963943	-0.375542	0.139711	0.020124	-0.791051
1415939_at	-0.507338	0.175399	0.991220	-0.873560	-1.063294	-1.662633	-0.090453	1.038745	1.970538	0.169781	0.091541	-0.239947
1415940_at	-1.722637	-1.156170	1.542041	1.412224	1.130032	0.479703	-0.221913	-0.077442	-0.475187	0.089672	-0.387065	-0.613263
1415941_s_at	-1.975083	-1.173754	0.776585	1.266336	0.806517	1.099244	0.758505	0.131447	-0.854156	-0.491332	-0.075483	-0.268823
1415942_at	-2.224677	-1.720505	0.324022	0.611073	0.912561	0.567641	0.593935	0.230819	0.270154	0.618504	0.446234	-0.629757
1415943_at	-1.713478	-0.379283	0.337075	0.007541	-1.103344	-0.701005	-0.296763	1.036868	1.331683	1.749682	-0.296373	0.027401
1415944_at	-0.954676	-1.243580	-1.147374	-1.091752	-0.041781	1.094949	1.407686	0.246878	-0.126990	0.320696	1.058370	0.477574
1415945_at	0.328015	1.104778	1.373227	1.174540	-0.303887	-0.411231	-0.254514	0.791299	0.115854	-1.067320	-1.770478	-1.080279
1415946_at	-2.049370	-1.745800	0.067395	0.643427	0.889471	0.282442	-0.161206	-0.207003	0.259009	1.097489	1.051719	-0.127569
1415947_at	-2.147190	-1.700498	0.007160	0.128924	0.351707	0.251097	0.173157	0.192731	0.618493	1.273860	1.081158	-0.230604
1415948_at	-1.951117	-1.877543	-0.316340	0.271730	0.900341	0.694066	0.354182	0.025944	0.344143	1.002324	0.908598	-0.356328
1415949_at	-1.639201	-1.583449	0.123713	-0.255311	1.709780	1.404140	0.671076	0.004590	0.067883	-0.240019	0.244593	-0.507793
1415950_a_at	-2.332007	-1.205651	0.684298	0.558821	0.254549	0.510009	0.267474	0.809383	0.807153	0.844737	-0.289181	-0.909590
1415951_at	0.548550	0.295762	0.577090	-1.024665	-0.629538	0.177180	-0.226496	-0.285837	-1.610905	-0.535883	0.332479	2.382268
1415952_at	-1.220376	-1.701937	-0.239584	-0.409367	1.346438	1.899711	0.725076	0.131070	-0.559729	0.092184	0.079525	-0.143012
1415953_s_at	-1.575173	-1.043091	-0.600206	-0.268999	-0.200279	0.017582	-0.519669	0.659100	1.446640	1.952382	0.476920	-0.345208
1415954_at	-0.471332	-1.251895	-1.062941	-1.220548	-0.251263	0.725821	1.695592	1.356904	0.905399	0.265173	-0.066074	-0.624839
1415955_x_at	0.714650	1.056502	1.733259	0.573154	0.458677	-0.432160	-0.587564	-1.185725	-1.522012	-1.086026	-0.280752	0.557997
1415956_a_at	-2.233419	-1.242507	0.258182	0.617862	0.978497	0.729123	0.216244	0.194313	0.752578	0.846996	-0.040568	-1.077305
1415957_a_at	-1.556993	-1.269960	0.132325	-0.635960	-0.228821	0.393230	1.107430	1.364707	1.253540	0.745091	-0.286437	-1.018151
1415958_at	-1.389499	-2.044415	-0.601067	-0.305254	0.842206	0.990732	1.134206	0.066304	-0.320369	0.348785	1.093119	0.185260
1415959_at	-1.582074	-1.950790	-0.513845	-0.301125	0.734779	1.249321	1.259076	0.665624	-0.089706	0.249708	0.361311	-0.082276
1415960_at	0.498192	0.782513	1.152465	-0.604551	-1.102151	-1.795815	-0.013129	1.108774	1.413797	-0.533256	-0.656174	-0.250667
1415961_at	-1.534171	-1.878093	-0.062628	-0.477426	0.449221	1.069581	0.917433	0.406043	-0.827535	0.019365	0.888614	1.029587
1415962_at	-2.082178	-1.555806	0.198735	0.051861	0.196859	0.499446	0.871652	0.947860	0.878967	0.789528	0.122072	-0.919001
1415963_at	-1.585699	-2.061298	-0.700257	-0.424603	0.499842	0.697882	0.857678	0.801980	0.267175	0.619176	0.997289	0.030825
1415964_at	-2.171339	-1.499628	0.423360	0.493025	0.624622	0.445105	0.669070	0.511382	0.660571	0.857802	0.054454	-1.068416
1415965_at	-2.164376	-1.414481	0.520028	0.196747	-0.017882	0.468973	0.872512	1.127638	0.684814	0.716153	-0.120590	-0.869536
1415966_a_at	-2.166991	-1.460249	0.462637	0.406511	0.381520	0.323295	0.695645	0.687672	0.827327	0.871881	0.038246	-1.067490
1415967_at	-2.217402	-1.403191	0.357165	0.803975	0.580871	0.665689	0.445670	0.626205	0.610435	0.656515	-0.047494	-1.078440
1415968_a_at	-1.549911	-2.080981	-0.426118	0.449440	0.969962	0.603608	0.841079	0.969271	0.734086	0.106180	0.001046	-0.617657
1415969_s_at	-0.767614	-0.970598	-0.607975	-1.311993	-0.787814	0.739924	1.883143	1.542314	0.391494	0.236392	-0.086461	-0.260813
1415970_at	-2.258508	-1.544760	0.328212	0.508486	0.495617	0.545722	0.477002	0.553064	0.586961	0.992121	0.161536	-0.845456
1415971_at	-1.496800	-1.431570	0.312792	-0.751384	-0.043311	1.095847	1.679241	1.343928	0.052005	-0.158778	-0.230463	-0.371491
1415972_at	-1.420325	-0.612014	-0.008943	0.021082	0.979126	1.924017	0.852330	-0.232520	-1.464045	-0.836429	0.347316	0.450400
1415973_at	-1.014078	-1.530387	-0.456354	-1.285868	0.081755	1.326258	1.546202	1.051765	-0.400245	-0.117332	0.478732	0.319541
1415974_at	-1.810157	-1.759861	-0.564395	0.010164	1.118795	1.114070	0.791765	-0.030692	0.194961	0.683539	0.695971	-0.444160
1415975_at	-1.889133	-0.436441	0.973227	0.467404	-0.568913	-0.701068	-0.305929	0.762020	1.401047	1.297036	-0.029969	-0.969280
1415976_a_at	-2.075222	-0.475540	1.071630	0.515065	-0.338280	-0.078743	0.347272	1.081211	1.093133	0.718331	-0.609448	-1.249406
1415977_at	-1.702910	-1.648818	-0.709520	-0.431983	1.055646	1.092490	0.612392	-0.343637	0.108563	0.574729	1.234131	0.158916
1415978_at	-2.018111	-0.679631	-0.449124	0.265497	-0.365903	-0.039961	0.547947	-0.171965	1.339202	0.965105	1.490642	-0.883700
1415979_x_at	-2.230059	-1.807422	0.196845	0.378916	0.689619	0.753861	0.688401	0.541305	0.167323	0.635018	0.402737	-0.416542
1415980_at	-2.389513	-1.573616	0.316314	0.440020	0.538014	0.505727	0.276709	0.299056	0.448109	1.110655	0.446872	-0.418348
1415981_at	-1.864165	-1.423124	0.758290	1.137168	1.296752	0.794301	0.197930	-0.376193	-0.911645	-0.206406	0.506288	0.090810
1415982_at	-1.245698	-1.424443	-0.485609	-0.336626	0.723933	0.216652	0.792060	1.422009	1.629776	0.141156	-0.446006	-0.987201
1415983_at	-1.758302	-0.054630	1.619327	1.059139	-0.045104	-0.941078	-0.408058	0.021908	1.185720	0.589491	-0.110338	-1.158073
1415984_at	-2.246353	-1.500391	0.453315	0.736398	0.732871	0.573923	0.402010	0.426811	0.453183	0.830054	0.058453	-0.920271
1415985_at	-1.834589	-1.832481	-0.519358	0.157643	1.118747	0.992135	0.282342	-0.012974	0.266213	0.898528	0.820970	-0.337176
1415986_at	-1.834576	-1.329694	0.791585	0.995926	1.650939	0.420914	-0.199283	-0.287576	0.296358	0.386955	0.096258	-0.987806
1415987_at	-2.119357	-1.539884	0.881951	0.915271	1.075644	0.247326	0.109353	0.108288	0.409209	0.583982	0.186376	-0.858159
1415988_at	0.116861	1.739649	2.196827	0.013621	-0.623786	-0.822057	-0.451083	-0.140748	-0.074441	-0.258568	-1.257092	-0.439178
1415989_at	0.069034	0.257437	0.731405	0.106433	-0.580673	0.222115	0.866596	1.795866	0.518230	-1.082633	-1.878138	-1.025662
1415990_at	-2.239583	-0.967661	1.120942	0.812818	0.286583	-0.219172	-0.180984	0.410655	0.901875	1.042368	-0.019759	-0.948079
1415991_a_at	-2.122384	-1.729669	0.382996	0.781919	1.304544	0.203822	0.088203	-0.181336	0.301199	0.486754	0.750332	-0.266382
1415992_at	-1.921937	-1.700545	-0.369015	0.373722	0.775075	0.543068	-0.136420	-0.305164	0.416330	1.383602	1.018534	-0.077256
1415993_at	-1.009845	-1.703998	-0.473195	0.023582	1.318597	1.627892	1.306524	0.097626	-0.733125	-0.440463	0.080655	-0.094244
1415994_at	-1.635989	-1.865646	-0.365185	0.412798	1.340585	0.736528	0.161491	-0.563790	-0.082922	0.702010	1.164410	-0.004288
1415995_at	-2.007922	-1.251346	0.512067	0.715232	-0.064936	-0.137805	0.028238	1.086328	1.269261	0.984220	-0.248425	-0.884914
1415996_at	-0.676919	0.867087	1.503840	0.254285	-0.922896	-1.080133	0.097845	1.160238	1.141735	0.012013	-1.115566	-1.241532
1415997_at	-0.137729	1.465365	1.369924	0.063611	-1.129577	-1.052799	-0.028804	0.955339	0.970379	-0.168365	-1.261532	-1.045812
1415998_at	-2.208612	-1.730674	0.481022	0.636070	1.128721	0.461809	0.040932	-0.055667	0.221677	0.616460	0.697222	-0.288963
1415999_at	-2.116493	-0.708509	-0.191496	-0.393146	-0.181903	1.107100	-0.110226	1.221730	1.047898	1.229176	-0.603738	-0.300396
1416000_a_at	-2.249775	-1.204944	0.879267	0.655183	0.184250	-0.192041	0.312919	0.574707	0.878958	1.005476	0.146105	-0.990108
1416001_a_at	-1.635496	-1.545077	-0.810076	0.326201	0.910462	1.312273	0.382471	0.345769	0.675755	0.898707	0.170940	-1.031930
1416002_x_at	-0.563483	0.552318	0.537028	1.442311	1.471649	1.152675	-0.044253	-0.905042	-1.173823	-1.007902	-0.390426	-1.071047
1416003_at	0.164222	0.454579	0.632084	-1.142803	-1.184076	-0.901480	-0.701003	-1.052772	-0.127018	1.273855	1.658262	0.926149
1416004_at	-1.705503	-1.683396	0.483552	0.873506	1.068825	1.121454	0.799819	0.706745	-0.308905	-0.418193	-0.394028	-0.543868
1416005_at	-1.875393	-0.620816	0.853729	0.311726	-0.428317	-0.479954	0.119273	1.020440	1.562880	0.989754	-0.324267	-1.129057
1416006_at	-0.847730	-2.248153	-0.720937	0.593414	1.862593	0.488158	-0.240770	0.254509	-0.124285	0.455747	0.548962	-0.021507
1416007_at	-2.255615	-1.061780	0.803550	0.742732	1.168751	0.486408	-0.335516	-0.479728	0.229220	-0.200487	1.206958	-0.304488
1416008_at	-1.291080	-1.331902	-0.527807	-1.109043	-0.804272	0.146253	0.862950	1.347170	0.618073	0.432765	1.492092	0.164802
1416009_at	-2.322730	-1.483820	0.365765	0.536029	0.301065	0.233697	0.043594	0.260519	0.674592	1.291725	0.614794	-0.515234
1416010_a_at	-2.088000	-1.667957	0.012586	-0.387931	-0.350092	0.369848	0.741898	0.684808	0.486372	1.097259	0.987596	0.113634
1416011_x_at	-2.220007	-0.706744	1.468908	1.487379	0.456272	0.464359	-0.507638	-0.090873	-0.162287	0.380886	0.013462	-0.583724
1416012_at	-0.900268	-0.044417	1.302040	1.300301	1.110080	1.097358	0.021745	-1.148660	-1.574753	-0.661093	-0.219297	-0.283035
1416013_at	-2.310209	-1.072086	0.684768	0.615422	-0.266496	-0.082527	0.281549	0.625411	1.050169	0.960618	0.454413	-0.941033
1416014_at	-2.088812	-1.388752	0.837525	0.842604	0.613055	1.165525	0.614570	0.661323	-0.739483	-0.378293	-0.224279	0.085021
1416015_s_at	-1.908075	-1.598516	0.918992	0.254903	0.567152	0.585524	1.421781	0.893250	-0.097938	-0.259206	-0.263833	-0.514037
1416016_at	-0.432223	0.158278	2.040283	0.348234	-0.021682	-0.645682	0.306750	0.817010	-0.790369	-1.877611	-0.716451	0.813463
1416017_at	-1.344287	-1.659018	0.860801	0.892351	1.597197	-0.094901	1.025148	0.383180	0.126230	-0.512526	-0.471113	-0.803068
1416018_at	-1.680778	-1.268575	1.033726	0.924272	1.591763	0.174769	0.736232	0.205112	0.037544	-0.803851	-0.030459	-0.919763
1416019_at	-2.082110	-1.163521	1.333274	1.128939	0.607499	-0.152810	-0.294247	-0.254953	0.206287	0.991674	0.404674	-0.724702
1416020_a_at	-1.531167	-1.701469	0.065863	-0.099397	1.955346	0.468942	0.321932	-0.448129	0.132551	-0.445081	1.066284	0.214330
1416021_a_at	-2.199859	-1.754088	0.336274	0.656330	0.941250	0.646623	0.362186	0.197206	0.188594	0.739909	0.430755	-0.545178
1416022_at	-2.204914	-1.732096	0.403386	0.353285	0.519933	0.362813	0.483425	0.456299	0.585540	0.989483	0.466432	-0.683595
1416023_at	-2.220773	-1.324443	0.658095	0.876231	0.837451	0.058618	-0.189529	-0.058740	0.691123	1.047571	0.413617	-0.789228
1416024_x_at	-1.655130	-1.645010	-0.742960	-0.530443	0.329780	1.148644	1.306385	0.954181	0.479311	0.458803	0.287544	-0.391105
1416025_at	1.209218	0.292658	-0.279250	-0.365994	-0.882604	1.327517	0.989648	1.273415	-0.934180	-1.109025	-1.407990	-0.113415
1416026_a_at	-2.146425	-1.267215	0.403399	-0.269696	-0.126927	0.330364	1.241111	1.011835	0.852702	0.643583	0.160902	-0.833638
1416027_at	-2.085025	-0.977250	0.915478	0.918101	0.446838	-0.013886	-0.022576	0.619993	0.977100	0.876707	-0.416501	-1.238982
1416028_a_at	-1.184382	-2.126212	-0.721638	-0.513488	0.838797	0.538714	0.717310	0.963737	1.087577	0.511701	0.393371	-0.505482
1416029_at	-2.221000	-1.620219	0.726193	-0.042794	0.659331	-0.066472	0.229415	-0.007934	0.306995	0.714108	1.347662	-0.025286
1416030_a_at	-2.037599	-0.409477	1.472813	-0.017199	-0.584227	-0.488700	0.927934	0.548615	0.926741	0.818167	-0.044102	-1.112954
1416031_s_at	-1.418977	0.217682	1.195334	0.598566	-0.010331	-0.977179	-1.939546	-0.123340	0.602976	1.306496	-0.041383	0.589709
1416032_at	-1.881034	-1.175001	0.473009	-0.265281	0.348808	0.603798	-0.106539	-0.831856	-0.642930	0.838457	1.321750	1.316817
1416033_at	-0.726418	0.206812	0.812955	0.526103	-0.167865	1.407713	0.933673	1.112386	-0.743879	-1.431740	-1.638555	-0.291178
1416034_at	-1.478633	-1.593096	0.043598	0.092127	1.544316	-0.158907	-0.068049	-0.843432	0.174820	0.215495	1.712650	0.359111
1416035_at	-2.312231	-1.335120	0.596782	0.898152	0.630303	1.057462	0.531338	-0.158507	-0.571568	0.354807	0.593077	-0.284507
1416036_at	-2.048131	-1.297150	-0.040368	-0.149351	0.324888	1.027016	1.208974	0.976425	0.620404	0.477225	-0.158986	-0.940939
1416037_a_at	-1.957308	-1.905797	0.222136	0.266725	0.754644	0.476326	1.013590	0.792756	0.572077	0.315366	0.164028	-0.714538
1416038_at	-1.607682	-0.949316	0.211491	-0.493408	0.603723	1.695095	1.337685	0.817867	0.169908	-0.090818	-0.678483	-1.016065
1416039_x_at	-0.285932	-0.124725	0.614951	-0.391261	-0.226877	1.058218	1.876921	1.239771	-0.326922	-0.888035	-1.314591	-1.231519
1416040_at	1.392408	1.662836	-0.056319	-1.475844	-1.252826	-0.204260	-1.162895	-0.352043	-0.114722	0.255381	0.438321	0.869961
1416041_at	-2.164605	-0.770464	1.221923	-0.051317	-0.719771	-0.099684	-0.487685	1.014418	1.055168	1.134375	-0.169402	0.037033
1416042_s_at	-1.506829	-1.931280	-0.726020	-0.460433	0.127473	-0.027787	0.366063	0.609183	0.845782	1.220936	1.206669	0.276243
1416043_at	-0.090111	-0.471330	-0.708408	-1.572581	-0.879398	-0.523873	0.528181	1.015379	1.987921	1.164947	-0.110006	-0.340721
1416044_at	-1.960927	-1.651732	-0.133428	-0.276589	0.580810	1.181278	1.198412	0.448640	0.158078	0.618942	0.438145	-0.601635
1416045_a_at	-1.074146	-1.536987	-0.336582	-0.597870	-0.132514	0.460733	1.777436	1.714059	0.622292	-0.177246	-0.293395	-0.425783
1416046_a_at	-1.837849	-1.514734	0.108178	-0.474034	0.477626	1.569469	0.900156	0.956876	-0.119725	0.595969	-0.124032	-0.537897
1416047_at	-0.581089	-1.290710	0.061244	0.129799	-0.730640	-1.489442	-0.273580	1.653830	1.599688	-0.212298	0.277300	0.855899
1416048_at	-1.439690	-1.966137	-0.898064	-0.125344	0.685269	1.219362	0.369345	0.139038	-0.317440	0.726525	1.125390	0.481746
1416049_at	-0.751395	0.244516	1.533855	2.026689	0.580365	0.336337	0.052306	-0.403925	-0.780073	-0.891461	-0.990297	-0.956919
1416050_a_at	-2.250403	-1.532427	0.339029	0.375916	-0.073507	0.049789	0.635967	0.670441	0.967061	1.054058	0.326560	-0.562480
1416051_at	-1.210935	-1.534837	-0.881545	-0.764481	0.866546	0.832137	-0.136131	-0.492334	0.344544	1.637506	1.125160	0.214371
1416052_at	-1.941736	-1.748668	0.159584	0.739082	1.319201	0.885154	0.265321	-0.209923	-0.026008	0.452877	0.665157	-0.560047
1416053_at	-1.963266	-0.939091	0.160751	-0.086046	1.736930	1.307980	0.649020	-0.193876	-0.191986	-0.898769	0.445546	-0.027192
1416054_at	-2.333366	-1.441332	0.502490	0.776361	0.687417	0.551084	0.378752	0.455478	0.516883	0.705406	0.054001	-0.853172
1416055_at	0.355775	-0.549272	-0.689469	-1.257285	-0.700198	0.834435	1.926131	1.552148	0.315611	-0.460670	-0.756675	-0.570531
1416056_a_at	-2.307391	-1.527116	0.355211	0.536585	0.610934	0.688238	0.514858	0.586223	0.519018	0.771194	0.032583	-0.780341
1416057_at	-2.367099	-1.480639	0.479844	0.436330	0.493314	0.430695	0.456895	0.364545	0.503336	0.980774	0.464905	-0.762897
1416058_s_at	-2.196114	-1.679731	0.190115	0.515326	0.810662	0.708471	0.545838	0.271301	0.336337	0.839829	0.397440	-0.739485
1416059_at	-1.332117	-1.427655	0.073641	-0.522728	0.435487	1.410688	1.569117	1.108906	0.217709	-0.147709	-0.757128	-0.628213
1416060_at	-2.139819	-0.747339	0.913137	0.998150	0.356371	-0.263582	-0.112169	0.754805	1.028002	0.760436	-0.315423	-1.232559
1416061_at	-1.749146	-0.037703	1.381358	0.773086	-0.160216	-0.578093	0.138804	0.915552	1.201518	0.338190	-0.806506	-1.416836
1416062_at	-0.572459	0.650243	1.005629	0.107722	-0.606607	-1.117775	0.078230	1.245328	1.696638	0.015432	-1.105543	-1.396847
1416063_x_at	0.406790	-0.690177	-0.691951	-1.014527	-1.385676	-0.684375	0.079654	1.751924	1.423525	1.140751	-0.137120	-0.198821
1416064_a_at	-2.168875	-1.333769	0.565484	0.513788	0.540604	0.491949	0.665402	0.760316	0.817446	0.559490	-0.258549	-1.153296
1416065_a_at	-1.280599	-0.861349	-0.062609	-1.034240	-0.659250	-0.178615	-0.468033	-0.229907	0.471636	1.488169	1.858794	0.956002
1416066_at	-1.667699	-0.974649	2.078984	-0.666793	0.158794	-0.199544	1.099156	0.750911	0.326230	-0.637251	0.107320	-0.375463
1416067_at	-1.347993	-1.671421	-0.769072	-0.686440	0.629584	1.565677	1.331040	0.229955	-0.335312	0.297134	0.667559	0.089296
1416068_at	-2.077190	-1.389448	0.230373	-0.132881	0.287185	0.561964	1.256014	0.988668	0.877785	0.291972	0.040080	-0.934511
1416069_at	-0.434444	-0.275192	0.156509	-0.863841	-0.409095	0.691328	1.869746	1.665887	0.469908	-0.785221	-1.177301	-0.908275
1416070_a_at	-2.232048	-1.422296	0.402948	1.104638	0.901243	0.691763	0.542839	0.526383	0.160925	0.061014	0.104792	-0.842206
1416071_at	-1.439019	-1.555165	-0.465474	-0.155266	0.814003	1.562216	1.312558	1.011613	0.020692	-0.292568	-0.364152	-0.449438
1416072_at	0.181850	-1.540943	-0.902506	-1.147339	0.797633	1.124656	1.153392	1.052994	-0.547240	-1.081673	0.109221	0.799953
1416073_a_at	-0.987598	-1.447885	0.808774	-0.318742	-0.729287	-0.755067	0.752051	2.193658	0.705769	-0.415145	0.139720	0.053756
1416074_a_at	-2.028691	-1.689782	0.152246	0.774254	1.190534	0.534590	0.083432	-0.313984	0.060618	0.838815	0.835861	-0.437894
1416075_at	-1.087185	0.202954	1.425250	0.495567	-0.562049	-0.367109	0.145444	1.448069	0.985206	0.072491	-1.653428	-1.105204
1416076_at	-0.483130	-0.783226	-0.227307	-0.815144	-0.425079	-0.805568	1.043408	1.726452	1.968804	-0.081946	-0.434129	-0.683134
1416077_at	-0.572499	-0.369655	0.924311	0.593718	0.973982	-0.235096	0.803354	1.079024	0.911473	-1.272905	-1.565275	-1.270437
1416078_s_at	-1.111059	-2.034794	0.295730	-0.544517	0.387339	0.033353	0.653048	0.108653	-0.777686	0.154202	1.382177	1.453547
1416079_a_at	-2.301522	-1.469318	0.549783	0.566616	0.521357	0.481905	0.687381	0.390816	0.427908	0.763173	0.337077	-0.955170
1416080_at	-1.200094	-1.776172	-0.435102	0.350462	0.237415	1.652852	0.480602	1.450404	0.352885	0.125120	-0.796597	-0.441773
1416081_at	-1.892457	-0.473704	0.037825	1.051270	0.148320	0.483606	-0.021474	1.003808	1.144781	0.596313	-0.332792	-1.745503
1416082_at	-2.326902	-1.568870	0.797339	0.313056	0.189546	0.305509	0.528303	0.708215	0.520544	0.919152	0.187987	-0.573880
1416083_at	-1.795892	-1.844789	0.030431	-0.676762	0.309734	0.238960	1.147369	1.051303	0.914819	0.252629	0.614984	-0.242779
1416084_at	-0.828182	-1.590197	0.843149	-1.215350	-0.609321	-1.019548	1.109068	1.370460	0.707227	0.305184	0.629630	0.297875
1416085_s_at	-1.361530	0.001969	1.863175	-0.036810	-0.430125	-1.112862	0.584722	0.821585	1.265935	0.075696	-0.498698	-1.173057
1416086_at	-2.375195	-1.327724	0.527413	0.544014	0.093369	0.529343	0.112069	0.406334	0.493721	1.343764	0.298253	-0.645351
1416087_at	-1.883686	-1.555651	0.204397	0.885992	0.931174	0.185039	-0.856910	-0.306348	0.222419	1.335687	0.800317	0.037577
1416088_a_at	-2.011830	-1.847677	0.101294	0.523915	0.878711	0.712295	0.798959	0.476895	0.312295	0.596348	0.233884	-0.775087
1416089_at	-2.223615	-1.232252	1.308776	0.875199	0.165540	-0.367938	0.397555	0.111896	0.118046	0.874302	0.674049	-0.701562
1416090_at	-2.260015	-1.383783	0.573990	0.426682	0.315051	0.492429	0.568658	0.788171	0.681352	0.866826	-0.091832	-0.977530
1416091_at	-1.645369	-2.124000	-0.488262	-0.434571	0.859296	0.894370	0.905262	0.493452	0.298178	0.398987	0.694928	0.147732
1416092_a_at	-1.881720	-2.182693	0.029350	0.204235	0.911194	0.696245	0.719627	0.447109	0.217338	0.297349	0.681523	-0.139566
1416093_a_at	-2.253709	-1.554582	0.302453	0.649445	0.584566	0.473483	0.303276	0.259714	0.586152	1.082657	0.355906	-0.789362
1416094_at	-2.006014	-1.664715	0.439336	0.509056	1.246588	1.019931	0.810888	-0.017306	-0.229058	0.220770	0.250545	-0.580017
1416095_x_at	-2.389193	-1.629277	0.727666	0.386160	0.458698	0.502453	0.573332	0.771701	0.251931	0.599605	0.114783	-0.367873
1416096_at	-1.309375	-0.230252	0.520111	0.005008	-0.925584	-0.893582	-0.248119	1.283402	1.816066	1.209175	-0.406886	-0.819966
1416097_at	0.141498	1.881466	1.104180	1.375397	-0.071252	-0.960952	-0.868631	-0.183217	0.242073	-0.636752	-1.236159	-0.787654
1416098_at	-0.723073	-1.057630	-1.407463	-0.596590	0.911892	2.000829	0.990248	-0.327791	-0.721734	-0.102577	0.645250	0.388638
1416099_at	-2.267118	-1.533422	0.498573	0.674089	0.741274	0.556154	0.488690	0.491803	0.441737	0.710961	0.069568	-0.872300
1416100_at	-2.155818	-1.817015	0.138230	0.132716	0.603659	0.448230	0.579799	0.323621	0.622808	0.906120	0.731460	-0.513808
1416101_a_at	-2.188264	-1.656371	0.566815	0.646372	1.003496	0.761775	0.715859	0.517522	0.034670	0.146914	0.032118	-0.580908
1416102_at	-1.996446	-1.594652	0.189174	-0.021385	0.079610	0.330126	0.566138	1.352512	1.062032	0.821442	-0.226415	-0.562123
1416103_at	-1.564840	-1.412469	0.240475	-0.010169	0.332649	0.497976	-0.011110	-0.527824	-0.989757	0.414638	1.757721	1.272712
1416104_at	-2.071775	-1.284919	0.302796	1.383330	1.237254	0.953944	-0.149772	-0.207182	-0.431778	0.426910	0.206945	-0.365745
1416105_at	-1.579880	-1.931063	0.049804	-0.324761	1.242882	0.359298	0.450516	-0.287609	0.033501	-0.141018	1.523284	0.605053
1416106_at	-2.238903	-1.215056	0.513053	1.026788	0.922812	0.147153	-0.479737	-0.234102	0.568932	0.994329	0.598555	-0.603826
1416107_at	-0.826651	-1.055138	1.638969	1.916250	0.113359	0.004750	0.207816	-0.050138	-1.488311	-0.729876	0.098654	0.170309
1416108_a_at	-2.056984	-1.732502	0.467362	0.373316	1.064852	0.761809	0.602194	0.479325	0.346275	0.470759	0.091317	-0.867727
1416109_at	-1.618115	-1.849727	-0.686326	-0.158963	0.912768	1.140348	0.959452	0.713896	0.433823	0.499583	0.275113	-0.621848
1416110_at	-2.298350	-1.358287	0.684415	0.981837	0.609208	0.320503	-0.144759	0.291344	0.447140	1.050876	0.147221	-0.731146
1416111_at	-1.376081	-1.038793	-0.827580	-1.013151	0.716699	1.498192	0.873620	-0.442380	0.520907	1.050729	0.800810	-0.762973
1416112_at	-2.262025	-1.295474	0.502304	0.451899	0.347306	0.418282	0.473557	0.587575	0.786835	1.042339	0.032194	-1.084789
1416113_at	-1.915998	-0.473523	0.856739	0.647791	0.599783	1.128380	1.210259	0.574450	-0.025748	-0.625954	-0.689542	-1.286640
1416114_at	-2.172008	-0.867692	1.500549	1.355828	0.717854	0.041950	0.074226	0.174011	0.102357	0.104841	-0.108027	-0.923890
1416115_at	-2.010326	-0.630167	1.349825	0.768386	0.091362	0.369122	0.608495	0.891142	0.514009	0.238501	-0.850076	-1.340270
1416116_at	-1.888271	-1.397818	-0.429965	-0.187166	0.442544	0.591988	1.096726	1.032364	1.234715	0.486456	-0.172315	-0.809260
1416117_at	-0.037344	-0.750235	-0.859025	-0.523534	-0.191594	0.769028	1.454673	1.811659	0.845173	-0.244117	-1.272332	-1.002350
1416118_at	-0.802348	-1.115655	-1.407953	-0.899145	-0.353900	-0.377427	0.253672	1.110124	1.831505	0.701401	0.947268	0.112456
1416119_at	-2.247823	-1.684504	0.184531	0.369204	0.667766	0.639474	0.430133	0.481706	0.518601	0.917311	0.371151	-0.647551
1416120_at	-0.689529	-0.072409	1.138107	-0.021196	0.580096	0.740860	1.622521	0.684943	-0.033401	-1.168587	-1.419399	-1.362007
1416121_at	-0.664094	-1.486232	-0.471728	-1.169819	-0.177157	1.337350	1.698545	0.651256	-0.740121	-0.342665	0.552623	0.812049
1416122_at	-1.594951	-0.880571	0.046442	-0.835108	-0.034579	0.617719	1.593631	1.585544	0.883944	-0.433214	-0.223831	-0.725018
1416123_at	1.528553	0.283605	0.582019	-1.200372	-0.464947	-0.970968	-1.204150	-0.877682	-0.388092	1.081369	0.192962	1.437703
1416124_at	-1.524431	-1.340400	-0.011256	0.096556	-1.186234	-0.973538	0.321760	0.846424	0.832748	0.941017	1.245057	0.752295
1416125_at	-1.530741	-1.508758	-0.054692	1.045263	1.187078	-0.124648	-0.999170	-0.580995	0.400977	1.237130	0.912579	0.015978
1416126_at	-2.003703	-1.274329	0.457684	0.759929	0.404022	-0.458030	-0.464707	-0.208154	0.865817	1.490518	0.877990	-0.447032
1416127_a_at	-1.852042	-1.160861	0.227299	-0.403400	-0.402571	0.195719	0.965012	1.456816	1.190840	0.775125	-0.147312	-0.844626
1416128_at	-1.034066	-0.471812	-0.533706	-0.529175	0.637950	2.290793	1.141104	-0.297734	-1.348696	-0.369741	0.326151	0.188926
1416129_at	-1.927430	-0.845544	0.419909	-0.713516	-0.841245	0.040367	0.769596	1.035319	1.259466	1.133470	0.375899	-0.706287
1416130_at	-2.098042	-1.902498	0.026454	0.509618	0.833776	0.958547	0.377206	0.253271	0.028136	0.799448	0.449871	-0.235783
1416131_s_at	-1.473017	-1.749612	-0.276966	0.211081	0.622882	0.551641	0.140778	-0.609667	-0.558811	0.703415	1.845379	0.592894
1416132_at	-1.059594	-0.292125	0.504648	0.021279	-0.099260	0.049998	1.412042	1.378798	1.309971	-0.787470	-0.818660	-1.619618
1416133_at	-2.245606	-1.509756	0.014672	0.771360	0.873282	0.544302	0.099363	-0.239669	0.187418	0.943804	0.941218	-0.380391
1416134_at	-1.306810	0.363466	1.264577	1.120629	1.174767	-0.834241	-1.274199	-1.121793	0.485741	0.500634	0.442532	-0.815305
1416135_at	-2.108943	-1.832155	0.160723	0.233412	0.969449	1.076186	0.498996	0.191254	0.027974	0.737629	0.327496	-0.282029
1416136_at	-1.725004	-1.884874	-0.450809	-0.412873	1.132908	1.013610	1.042955	0.326940	0.234200	-0.008076	0.733122	-0.002097
1416137_at	-1.990653	-1.486271	0.605297	0.493931	-0.724025	-0.456923	-0.037090	0.897833	0.677653	1.326831	0.676383	0.017040
1416138_at	-2.179953	-0.820929	0.997464	0.460957	-0.059043	0.508461	0.990814	0.997751	0.596502	0.285641	-0.654543	-1.123119
1416139_at	-0.704082	-1.550174	0.035179	0.351948	-0.691858	-0.755018	-0.611009	-0.021975	-0.242953	1.939480	1.442003	0.808459
1416140_a_at	-2.246422	-1.744053	0.558945	0.477887	0.411262	0.454632	0.779927	0.722192	0.384618	0.582474	0.200060	-0.581525
1416141_a_at	-2.277955	-1.525943	0.564817	0.453630	0.649402	0.427795	0.556820	0.645815	0.729222	0.639059	-0.035409	-0.827253
1416142_at	-1.737238	-1.605960	-0.226384	0.779983	1.246583	1.145476	0.952717	0.534607	0.003740	-0.151212	-0.141863	-0.800445
1416143_at	-2.150055	-1.613096	0.158073	0.678422	1.142412	0.510638	-0.050601	-0.229766	0.241642	0.813887	0.890978	-0.392535
1416144_a_at	-1.939103	-1.926094	-0.511335	-0.069255	0.113038	0.721702	0.511367	0.588125	0.259388	1.028716	0.964434	0.259020
1416145_at	-1.688235	-0.770115	0.667984	0.207282	0.179729	0.965549	1.537579	1.130682	0.233472	-0.318715	-1.031470	-1.113741
1416146_at	-1.847450	-0.862153	0.984161	-0.278690	-0.109634	-0.258761	0.879304	1.034286	1.270138	0.753458	-0.297318	-1.267332
1416147_at	-0.769743	0.875509	1.162383	-0.330592	-1.332421	0.164394	1.038293	1.257635	0.668949	-0.205150	-1.387750	-1.141515
1416148_at	-1.575190	-1.304733	0.557851	1.140610	1.525625	1.197325	0.187706	-0.468675	-1.059657	-0.249321	0.056219	-0.007754
1416149_at	-0.430814	-1.320707	-0.984733	-0.404610	1.218467	1.707446	1.281481	0.193873	-1.020240	-0.770227	0.062189	0.467873
1416150_a_at	0.583259	-0.093829	-0.171260	-1.199594	-0.742853	0.936456	1.755678	1.290746	-0.765151	-1.335179	-0.678647	0.420375
1416151_at	0.093604	-1.148109	-0.479931	-1.509943	0.090052	1.024024	1.710025	1.513867	-0.015301	-0.675393	-0.656395	0.053504
1416152_a_at	-0.242264	-0.486902	-0.148360	-1.628454	-0.580222	0.682024	1.959221	1.525961	0.452352	-0.615307	-0.627561	-0.290490
1416153_at	-2.252147	-0.839276	0.932741	0.486559	-0.081964	-0.110041	0.342525	1.013976	1.102728	0.760897	-0.332968	-1.023019
1416154_at	-1.760566	-1.132780	0.788781	1.298460	1.044386	-0.030190	0.052361	0.398023	0.986407	0.050455	-0.280395	-1.414941
1416155_at	-2.300847	-0.569962	1.278070	0.709642	-0.357264	-0.251770	-0.132499	0.632881	0.735929	1.120243	0.049934	-0.914353
1416156_at	-1.595088	-1.764476	-0.029820	-0.234908	0.524011	1.193676	1.546617	1.012345	-0.218531	-0.228054	0.053651	-0.259406
1416157_at	-1.860115	-1.138200	0.712492	0.477417	0.441568	0.685480	0.627016	0.611398	0.915019	0.717076	-0.688720	-1.500429
1416158_at	-1.495898	-0.011469	0.855923	-0.639275	-1.548069	1.126263	1.579508	0.915356	-0.356106	0.342376	-0.179657	-0.588950
1416159_at	-1.577439	-1.140057	0.409873	0.809955	0.415570	-0.500533	-0.963099	-0.665646	-0.375888	1.346484	1.374550	0.866231
1416160_at	-0.137012	1.382185	1.791272	0.969314	0.447271	-0.096467	0.109849	-0.400836	-0.672337	-1.498220	-1.102800	-0.792217
1416161_at	-1.638185	-2.305957	0.155231	-0.127734	0.568942	-0.095474	0.286721	0.622646	0.372098	1.088522	0.894776	0.178412
1416162_at	-1.639333	-0.216347	0.662934	0.157854	0.068754	1.375719	1.157349	1.090032	0.205669	-0.354332	-1.431354	-1.076940
1416163_at	-1.837772	-1.276975	1.150082	0.841003	1.344451	0.121786	0.297148	0.238212	0.531225	0.234939	-0.431131	-1.212956
1416164_at	-2.154700	-1.822711	0.436218	-0.224775	0.077513	0.530685	0.193910	0.427495	0.413504	1.251099	0.727408	0.144346
1416165_at	-1.303603	-1.630867	-0.318805	0.450841	1.474439	1.310614	0.857556	0.775639	0.046729	-0.209579	-0.673403	-0.779565
1416166_a_at	-1.078537	-1.937012	-1.293741	-0.314207	0.720906	1.381372	0.929598	0.467910	-0.164340	0.305364	0.806120	0.176572
1416167_at	-1.578680	-0.968289	0.491570	0.791701	0.621982	1.062179	1.147563	1.141704	0.016482	-0.686864	-1.105546	-0.933807
1416168_at	-2.012007	-1.651164	0.616101	0.341533	1.231318	0.471089	0.951165	0.316260	0.421604	-0.154996	0.301890	-0.832793
1416169_at	1.266261	0.784947	0.574452	-0.075713	-0.517366	-0.166368	-1.290503	-0.216564	-1.720306	-0.348698	-0.118267	1.828125
1416170_at	-2.112211	-1.053565	0.917933	0.296887	0.171779	0.283197	0.969510	0.774156	0.746157	0.623498	-0.263038	-1.354311
1416171_at	-1.741509	-0.858789	1.256483	0.597519	0.482162	-0.336914	0.248814	0.884274	1.197966	0.386770	-0.684957	-1.431827
1416172_at	-1.594699	0.117732	2.103023	1.031984	-0.167349	-0.158419	0.296986	0.603153	0.146980	-0.252219	-0.837045	-1.290125
1416173_at	-0.890265	-1.519483	0.339628	1.149387	1.203150	1.368870	0.807655	0.473504	-0.944860	-0.802766	-0.704621	-0.480197
1416174_at	-1.735450	-1.501720	0.458029	0.574583	0.876514	0.868942	0.820599	0.912528	0.482949	0.122897	-0.667550	-1.212321
1416175_a_at	-2.310483	-1.486129	0.868437	-0.093173	0.051027	-0.334916	0.086159	0.617019	0.811559	0.923048	0.821307	0.046137
1416176_at	-2.569193	-1.343022	0.851025	-0.060001	-0.057984	0.394114	0.554735	0.665404	0.315824	0.706764	0.596893	-0.054549
1416177_at	-1.871076	-1.681890	0.020123	0.510164	1.381190	0.606182	0.296053	-0.636376	-0.210263	0.581791	1.116495	-0.112392
1416178_a_at	-1.911520	-1.525080	-0.647965	-0.003179	0.687520	1.656633	0.607362	0.513661	0.359588	0.523816	0.265059	-0.525889
1416179_a_at	-1.684734	-1.939638	-0.256979	0.295701	1.067937	0.941965	0.369508	-0.139544	-0.639008	0.352774	1.130394	0.501629
1416180_a_at	-1.840947	-1.492819	0.666003	1.267035	1.330563	0.702212	0.646992	0.169660	-0.259326	-0.288158	-0.268663	-0.632552
1416181_at	-2.345368	-1.311081	0.231957	0.635323	0.919648	0.692869	0.535295	0.402485	0.723865	0.520014	-0.149582	-0.855425
1416182_at	-2.135150	-1.455958	-0.197611	0.365083	0.753421	0.902437	-0.087474	-0.425152	-0.050608	1.100316	1.166702	0.063988
1416183_a_at	-2.282462	-1.569481	0.408947	0.478628	0.534056	0.519117	0.684548	0.594572	0.625946	0.689644	0.134122	-0.817645
1416184_s_at	-2.159025	-1.285138	-0.019028	0.106194	0.283035	0.115157	-0.037627	-0.331157	0.649358	1.375310	1.460471	-0.157550
1416185_a_at	-1.944999	-1.911292	-0.156980	-0.105420	0.263325	0.279834	0.470801	0.746823	0.830171	1.134477	0.719885	-0.326628
1416186_at	-1.448257	-2.090758	-0.582820	-0.780791	0.385971	0.904044	0.743998	0.806095	0.170167	0.830259	0.786062	0.276039
1416187_s_at	-1.219910	-1.601101	-0.439630	0.359415	1.438470	1.414592	0.347113	-0.422254	-1.149580	-0.088038	0.707426	0.653495
1416188_at	-2.259894	-1.411755	1.038629	0.684335	0.234289	0.928345	0.675214	0.195837	-0.839077	0.083361	0.281242	0.389465
1416189_a_at	-1.549118	-1.758456	-0.498075	-0.596493	0.052296	0.348914	0.259566	0.801796	0.900851	1.673569	0.624402	-0.259259
1416190_a_at	-1.758893	0.332402	1.478294	1.444499	0.722938	0.943699	-0.072637	-0.419767	-0.873026	-0.354237	-0.724000	-0.719273
1416191_at	-1.443657	-0.800664	1.206172	0.222018	-0.158099	-0.239020	0.313227	1.610639	1.204879	0.298120	-1.053903	-1.159712
1416192_at	-1.722081	-1.926382	-0.577659	0.071263	0.088232	0.179097	0.013264	0.421674	0.776264	1.349171	1.144906	0.182253
1416193_at	-1.520980	0.177060	1.481254	1.776242	0.805098	0.290199	-0.124815	-0.195965	-0.264616	-0.551979	-0.492030	-1.379472
1416194_at	-1.987928	-1.840107	-0.049979	0.314389	0.372455	0.363625	0.289676	-0.132817	0.240868	1.332804	1.161778	-0.064771
1416195_at	-2.131796	-0.446679	1.465632	1.742433	0.595352	0.049947	-0.187591	-0.128359	0.039961	0.002953	-0.218338	-0.783511
1416196_at	-1.646859	-1.250095	-0.649843	0.603665	0.902384	1.027252	-0.355563	-0.448220	0.514768	1.579676	0.547992	-0.825157
1416197_at	-2.287952	-0.800500	1.291990	1.080766	0.426641	0.274675	0.301848	0.412486	0.267558	0.493328	-0.290834	-1.170005
1416198_at	-2.476337	-1.115603	0.841268	0.331702	-0.069124	0.046366	0.373374	0.562441	0.806955	0.996048	0.423877	-0.720964
1416199_at	-1.725372	-1.098140	0.232376	-0.566333	-0.763577	-0.133706	1.000144	1.231150	1.230179	0.910138	0.524807	-0.841657
1416200_at	-1.174556	-1.201491	0.488532	1.076208	1.897584	0.935258	0.327058	-0.735647	-1.079536	-0.675592	0.181422	-0.039239
1416201_at	-2.060219	-1.017807	0.823007	0.308437	-0.199802	-0.399434	0.268015	0.960436	1.318970	0.967291	0.067205	-1.036102
1416202_at	-2.189958	-1.231775	0.659616	0.887000	0.470466	0.122593	0.091944	0.445413	0.898892	0.976599	-0.008326	-1.122460
1416203_at	-1.902944	-0.246899	1.394630	0.729892	-0.219941	-0.348411	-0.232586	0.744936	1.118980	0.884988	-0.663230	-1.259415
1416204_at	-2.216414	-0.970217	0.788428	0.587203	0.103981	-0.103236	-0.092491	0.626014	1.136795	1.228399	-0.117501	-0.970966
1416205_at	-1.997204	-1.669262	0.029246	-0.235971	0.592462	1.003177	0.460824	1.107527	0.629156	0.830613	-0.328251	-0.422315
1416206_at	-1.060433	-1.494794	-0.866355	-0.434704	0.531441	1.300824	1.473734	1.232398	0.544852	-0.120202	-0.316217	-0.790545
1416207_at	-2.134119	-0.961068	1.508253	0.866318	0.631478	-0.145684	0.261853	0.247484	0.592207	0.453820	-0.151263	-1.169277
1416208_at	-1.696725	-1.078031	1.794130	0.149975	0.082454	-0.186584	0.644945	1.137541	0.621594	0.174649	-0.507457	-1.136495
1416209_at	-2.115720	-1.517951	0.539484	0.225507	0.397157	0.344862	0.401434	0.546457	0.837335	1.173975	0.181781	-1.014316
1416210_at	-2.257581	-1.507610	0.270642	0.589553	0.873008	0.644460	0.371186	0.886498	0.516998	0.560027	-0.274845	-0.672336
1416211_a_at	-0.612124	-0.273355	-0.083342	0.004055	-0.613173	-0.653717	-1.283750	0.449850	1.561821	2.252816	-0.156725	-0.592355
1416212_at	-1.890207	-1.602243	0.053110	0.272594	0.775124	1.031368	1.138731	0.905484	0.277361	0.167650	-0.204377	-0.924583
1416213_x_at	-2.219993	-1.381444	1.082693	0.888863	0.834735	0.273541	0.575722	0.262417	0.168024	0.171112	0.287209	-0.942878
1416214_at	-1.430193	-0.363687	0.400666	-0.652235	-1.301437	-0.194454	0.170470	-0.321184	-0.264306	1.363758	2.031856	0.560743
1416215_at	-1.582655	-0.981189	0.582477	0.121380	-0.445307	-0.663165	0.786572	1.439464	1.459387	0.593312	-0.150471	-1.159806
1416216_at	-0.775837	-1.554662	-0.575718	-0.429299	0.462280	1.022691	1.672481	1.558179	0.255756	-0.463139	-0.667221	-0.505517
1416217_a_at	-2.186585	-1.320526	0.504482	0.395526	0.513296	0.473458	0.699413	0.675898	0.850074	0.725732	-0.167555	-1.163217
1416218_x_at	-0.570580	-0.892377	-0.715659	-1.134079	-0.988345	-0.364492	0.255895	0.004893	0.019266	0.903777	1.626150	1.855551
1416219_at	-2.254580	-1.563707	0.487825	0.446026	0.578824	0.521947	0.590943	0.336146	0.501203	0.927125	0.301869	-0.873620
1416220_at	-1.294125	-1.444572	-0.315794	-0.746469	0.307009	1.263665	1.206230	1.390433	0.455753	0.569656	-0.669900	-0.721890
1416221_at	-0.930436	-2.313807	-0.204347	-0.270414	1.215056	0.748539	1.151800	0.704205	-0.231171	-0.662234	0.406958	0.385846
1416222_at	-1.088157	-1.663327	-0.642854	-0.656809	0.222638	1.467906	1.670077	1.073192	-0.183479	-0.093700	0.022664	-0.128157
1416223_at	-1.635783	-1.900426	-0.444803	0.506445	1.455889	0.988405	-0.036399	-0.226279	0.089865	0.861685	0.558204	-0.216805
1416224_at	-2.245010	-0.956439	0.156690	0.711315	1.247170	0.651985	-0.571376	-0.700151	0.103716	1.163079	0.578367	-0.139348
1416225_at	-2.229281	-1.285290	0.862909	0.838182	0.041800	-0.048625	-0.440929	0.452388	0.644569	1.397468	0.140350	-0.373539
1416226_at	-1.792610	-0.568968	0.598253	-0.461929	-0.878259	-0.034118	1.359437	1.033762	0.926526	0.928706	0.098090	-1.208879
1416227_at	-1.502077	-0.441550	1.382179	0.472844	1.151291	-0.955006	-0.046898	-0.897038	0.823132	0.256513	0.967366	-1.210758
1416228_at	-2.127826	-1.453261	0.319409	0.302683	0.325852	0.598491	0.685757	1.198982	0.847440	0.526761	-0.455017	-0.769259
1416229_at	-1.887518	-1.721865	0.078206	-0.057680	-0.024784	0.161048	0.339054	1.120022	1.108763	1.190893	0.278537	-0.584678
1416230_at	-2.272968	-0.904673	1.160155	0.955261	0.379630	0.709696	0.574404	0.583884	0.181628	0.225596	-0.589470	-1.003147
1416231_at	-1.520918	-1.533927	-0.529036	-0.100753	0.676722	0.903757	0.998834	0.890503	1.066450	0.555675	-0.192165	-1.215143
1416232_at	0.232194	-0.372827	0.338961	-0.509626	-0.629692	-0.773657	-0.595925	-0.877445	-0.978838	0.389466	1.872084	1.905306
1416233_at	-2.227079	-1.387235	0.581685	0.629082	0.534117	0.411136	0.157223	0.586091	0.739087	1.032282	-0.087042	-0.969342
1416234_at	-2.138052	-1.761032	0.220231	0.110814	0.178192	0.562264	1.172558	0.692657	0.405568	0.636846	0.455383	-0.535419
1416235_at	-2.461579	-0.920389	0.714788	1.417154	0.232542	0.695677	0.071920	0.307575	0.203666	0.565711	-0.088622	-0.738444
1416236_a_at	-1.762862	-1.613938	0.321328	1.183408	1.588429	1.000435	0.080592	-0.022737	-0.468718	-0.117297	-0.070551	-0.118086
1416237_at	-1.217289	0.229788	1.216923	0.363868	-1.077982	0.089803	0.436431	1.565217	0.757331	0.183191	-1.581044	-0.966221
1416238_at	-1.475803	-1.952237	-0.550276	-0.441331	0.154326	0.479928	1.056473	1.299477	0.983488	0.576871	0.161259	-0.292179
1416239_at	-1.356826	-0.038676	1.107868	0.576108	-0.751271	-0.585911	0.063253	1.051261	1.413164	0.828587	-0.933882	-1.373674
1416240_at	-2.262948	-1.446278	0.599737	0.350871	0.309792	0.419561	0.584646	0.839365	0.762506	0.789707	-0.065564	-0.881390
1416241_at	-1.771252	-1.598029	0.153643	-0.289474	0.781039	1.338171	1.342074	0.859149	-0.246185	-0.409157	-0.180970	0.020987
1416242_at	-0.223593	-1.410901	-1.399410	-1.349480	0.405184	0.746362	1.227980	1.426354	0.934410	-0.139318	-0.114393	-0.103196
1416243_a_at	-2.068857	-1.841529	-0.105875	-0.080737	0.404436	0.532036	0.713881	0.508404	0.542424	1.041008	0.749799	-0.394993
1416244_a_at	-2.157112	-1.879243	0.054062	0.255256	0.679050	0.706996	0.499729	0.794723	0.613808	0.613994	0.168973	-0.350236
1416245_at	-2.298883	-1.608246	0.400685	0.651302	0.642450	0.423782	0.311006	0.027299	0.311793	1.012030	0.665336	-0.538555
1416246_a_at	-1.290644	-1.567275	0.723265	0.426630	1.405356	-0.354161	0.269389	0.882161	1.246016	-0.095154	-0.431681	-1.213907
1416247_at	-2.224093	-1.721703	0.376066	0.374269	0.545774	0.315591	0.603769	0.521118	0.551909	0.936805	0.385990	-0.665494
1416248_at	-2.149952	-1.533957	0.443182	0.712751	0.382432	-0.203159	-0.229900	0.125739	0.692737	1.395852	0.715726	-0.351447
1416249_at	-2.360651	-1.191450	0.855637	0.572966	-0.271884	-0.311952	-0.078329	0.353263	0.644162	1.329508	0.652124	-0.193393
1416250_at	-0.657259	-0.772289	-0.555882	-0.992328	-0.879254	-0.272738	0.808787	1.629894	1.724162	0.918311	-0.121394	-0.830018
1416251_at	-0.790836	0.321429	1.394685	0.518814	-0.539450	-1.270628	-0.123499	1.228830	1.542316	-0.176406	-1.041153	-1.064102
1416252_at	-2.194084	-1.785798	0.310212	0.520961	0.637032	0.249840	0.086540	-0.118279	0.065143	0.987262	1.062398	0.178770
1416253_at	-0.994992	-1.674102	-0.066817	-0.686983	-0.696031	-0.702631	-0.344796	0.858950	0.651617	1.319948	1.192449	1.143386
1416254_a_at	-2.065702	-0.794847	0.507649	0.041350	0.008175	-0.445538	0.785498	0.889775	1.562681	0.599106	0.104566	-1.192713
1416255_at	-1.397055	-1.542870	0.029749	-0.311836	-0.617083	-0.342544	1.008061	1.697541	1.340490	0.465232	0.065381	-0.395065
1416256_a_at	-1.407187	-1.495542	0.350312	-0.995033	-0.673516	0.418652	1.529253	1.578506	0.417261	0.168427	0.091687	0.017183
1416257_at	-2.085518	-1.972415	0.192848	0.327237	0.653089	0.597067	0.594379	0.584922	0.342073	0.792465	0.429717	-0.455867
1416258_at	-0.079676	-0.933384	-0.259421	-0.253790	-1.333944	-1.379348	0.178887	1.845784	1.634883	0.429643	0.098310	0.052057
1416259_at	-0.999979	0.416180	2.074474	0.157224	-0.627695	-0.875646	0.292903	0.903148	0.935193	-0.012387	-1.122146	-1.141270
1416260_a_at	-2.010607	-0.311793	1.722324	0.738961	0.041604	0.185724	0.954010	0.729744	0.195799	-0.572915	-0.609357	-1.063491
1416261_at	-1.724886	-2.023894	-0.209166	0.627794	1.449484	0.677160	0.096591	-0.130571	0.291270	0.596579	0.623678	-0.274041
1416262_at	-1.326905	-0.875059	0.777864	-0.349966	-0.754999	-0.946378	-0.464315	0.867010	1.505090	1.667149	0.313201	-0.412696
1416263_at	-0.531394	-1.519373	-0.549393	-0.564928	-0.731389	-0.011032	-0.285805	0.425404	-0.638229	1.718971	1.249244	1.437928
1416264_at	-1.302916	-1.065944	-0.449675	-0.262646	-0.619589	-0.994823	0.359430	1.465047	1.822201	0.646633	0.662877	-0.260595
1416265_at	-0.308929	1.329092	0.010228	-0.656020	-2.415020	-0.406246	-0.338862	0.772675	0.798132	0.882130	0.680142	-0.347330
1416266_at	-0.799050	-1.091117	-0.777512	-0.034856	-0.569032	-0.503843	-1.113329	-0.054512	1.004729	1.668886	1.567731	0.701908
1416267_at	-1.895501	-1.884656	-0.043857	-0.094170	0.564174	0.773357	1.384923	0.643840	0.221993	0.172927	0.580451	-0.423477
1416268_at	-0.199202	0.068066	0.691951	-1.007815	-0.742945	-0.092942	1.837481	1.617068	0.578510	-0.830081	-1.105384	-0.814716
1416269_at	-2.243846	-1.635880	0.271795	0.632479	0.634482	0.488223	0.327956	0.343711	0.470522	1.002777	0.436505	-0.728724
1416270_at	-2.363773	-0.995847	0.986326	0.154402	-0.162806	0.298385	0.883588	1.150922	0.619262	0.434205	-0.250743	-0.753927
1416271_at	-0.502603	-1.213581	-0.660626	-0.882827	-0.723491	-0.064916	1.254044	1.675593	1.188494	0.529286	0.499885	-1.099256
1416272_at	-1.790763	-0.770876	0.823468	0.015061	0.187971	0.282128	1.046363	1.350703	1.017042	0.043333	-1.001349	-1.203093
1416273_at	-1.243683	-0.980464	-0.292623	0.431581	2.039017	1.808504	0.055349	-0.229635	-0.399627	-0.655075	-0.217032	-0.316311
1416274_at	-2.208029	-0.804220	0.725899	0.002169	0.429290	-0.252107	0.029815	0.186735	1.383409	1.187715	0.405032	-1.085705
1416275_at	-2.028801	-1.490046	0.038064	0.919514	1.158990	1.003031	-0.006121	-0.451399	-0.184549	0.745398	0.709292	-0.413368
1416276_a_at	-2.089152	-1.676422	0.210461	-0.044235	0.429565	0.628371	0.941296	0.945413	0.715745	0.590241	0.090788	-0.742067
1416277_a_at	-2.281646	-1.585971	0.358461	0.511757	0.746068	0.536714	0.507296	0.319502	0.509822	0.843065	0.317675	-0.782748
1416278_a_at	-2.228453	-1.644147	0.129474	0.613807	0.636610	0.572894	0.477992	0.385198	0.444371	0.971097	0.378268	-0.737117
1416279_at	-1.759170	-1.383977	0.061467	0.148976	0.731051	0.704588	0.326312	1.157388	1.080819	0.773735	-0.808336	-1.032864
1416280_at	-2.292116	-1.279334	0.091889	0.033972	0.281588	0.709844	0.638017	1.104310	0.961622	0.644093	-0.172083	-0.721795
1416281_at	-1.605680	-0.273168	1.234474	0.777151	-0.480199	-1.568538	-0.808644	-0.149348	0.850301	1.144024	0.905374	-0.025752
1416282_at	-2.212655	-1.243005	0.775772	0.439714	0.155942	-0.186846	0.056159	0.452134	1.116693	1.190573	0.312747	-0.857228
1416283_at	-1.525852	-1.667755	-0.589398	-0.984385	0.051929	0.857834	1.396503	0.613181	0.339298	0.823505	0.833071	-0.147936
1416284_at	-2.239454	-1.547696	0.658095	0.655235	0.322335	0.218900	0.665996	0.506429	0.520162	0.860122	0.269840	-0.889960
1416285_at	-2.266275	-1.455490	0.456055	0.799176	0.953491	0.479859	0.191596	0.008033	0.379621	0.872745	0.394420	-0.813223
1416286_at	0.063241	0.040510	-0.190788	-0.926343	-1.054382	-0.281860	1.389784	1.917725	1.246761	-0.452469	-0.927578	-0.824602
1416287_at	-0.739951	0.525633	0.152310	-1.276863	-1.610222	-0.383630	0.445787	1.365798	1.354135	1.083149	-0.076017	-0.840129
1416288_at	-1.589255	-1.795851	-0.306225	0.690387	1.310447	0.641006	-0.025622	-0.669898	-0.218737	0.812486	1.179998	-0.028737
1416289_at	-1.781412	-1.459900	-0.320303	0.111555	-0.107056	-0.285373	-0.028619	0.804096	1.385499	1.530007	0.608636	-0.457135
1416290_a_at	-1.450157	-1.368000	-0.242242	-1.189359	-0.740717	-0.178201	0.438414	1.308447	0.859687	0.799531	1.142083	0.620518
1416291_at	-1.858154	-0.640664	0.946487	0.176328	-0.451224	-0.565232	0.084451	1.035455	1.496896	1.031828	-0.121544	-1.134618
1416292_at	-2.195288	-1.497110	0.206250	0.261055	0.367198	0.483244	0.806304	0.845984	0.777510	0.810761	0.045456	-0.911364
1416293_at	-1.778041	-0.575161	0.139210	0.894889	0.271877	1.612214	0.559867	1.272882	0.004627	-0.477458	-0.955563	-0.969348
1416294_at	-2.295859	-1.313934	0.364337	0.770341	0.752285	0.473667	-0.063041	0.281250	0.752592	1.025979	0.128470	-0.876093
1416295_a_at	-1.480266	-1.107878	0.084366	1.088063	1.071824	1.685162	0.847847	0.302715	-0.486553	-0.625317	-0.614285	-0.765675
1416296_at	-1.632501	-1.818037	0.135161	0.140516	-0.117901	-0.120936	0.977900	1.726081	0.961582	0.149149	-0.210686	-0.190331
1416297_s_at	-0.968834	-1.338580	-1.152861	-0.812767	-0.147334	0.637350	1.027807	1.463330	1.261468	0.847514	-0.334934	-0.482159
1416298_at	-1.305160	-1.032928	0.136348	-0.931499	0.362212	-1.368560	-0.033170	-0.056238	1.590147	0.476697	1.428687	0.733460
1416299_at	0.496001	0.858253	1.097763	0.871125	0.084736	0.598102	0.518368	-0.262164	-1.841774	-1.734877	-0.940341	0.254811
1416300_a_at	-2.239805	-1.607875	0.312531	0.620554	0.998733	0.540441	0.240568	0.028451	0.415054	0.845580	0.500749	-0.654982
1416301_a_at	0.512324	1.522108	1.935908	-0.425091	-1.004010	-0.819833	0.844300	-0.267094	-0.907932	-0.898789	0.124715	-0.616611
1416302_at	-0.547636	-1.158862	0.567086	-1.143334	-0.491428	-0.230423	2.304198	1.187309	-0.380674	-0.615924	0.428826	0.080871
1416303_at	0.263749	-0.337377	-0.462825	-1.769368	-0.760932	1.003481	1.910440	1.240318	-0.119414	-0.669936	-0.457344	0.159211
1416304_at	0.319837	-0.927597	-1.247420	-1.263009	-0.203053	1.202860	1.674478	1.441113	-0.003650	-0.622577	-0.359853	-0.011129
1416305_at	-0.723234	-1.654106	-1.407326	0.298659	1.544173	1.521029	0.385530	-0.266630	-0.501149	-0.044992	0.689178	0.158865
1416306_at	-1.290995	-0.067542	1.216970	2.283988	0.859388	0.102490	-0.431518	-0.721331	-0.562264	-0.272089	-0.274428	-0.842669
1416307_at	-2.148121	-1.244856	1.609518	0.843301	0.337444	0.006052	0.291447	-0.429915	-0.648715	0.567952	0.600676	0.215210
1416308_at	-1.964506	-1.717576	-0.199795	-0.573455	0.623892	1.056463	1.079456	0.219861	0.110403	0.606074	0.846104	-0.086924
1416309_at	0.967840	-0.077249	1.061795	-0.187341	0.052910	0.659837	1.047999	0.979121	-1.174496	-1.476808	-1.675575	-0.178028
1416310_at	0.860718	1.565865	1.609642	0.947483	0.230371	-0.453535	-0.777227	-0.713330	-0.832396	-1.008393	-1.043106	-0.386090
1416311_s_at	-0.800084	-1.255833	-1.117967	-1.483233	-0.533811	-0.008131	0.661823	0.605929	1.064138	0.614456	1.438955	0.813756
1416312_at	-1.905153	-1.160946	0.326529	-0.146484	0.250922	0.754649	1.224361	1.108667	0.834605	0.350949	-0.387518	-1.250583
1416313_at	-1.385068	-2.006973	-0.755276	-0.093192	1.361447	0.254240	-0.254342	0.154179	1.104783	0.900359	0.657917	0.061922
1416314_at	0.660756	1.548307	-0.233493	-1.309734	-1.368069	-1.413308	0.246332	0.487944	1.479867	0.117440	-0.133206	-0.082836
1416315_at	-2.192192	-1.282776	0.970185	0.822261	0.276598	-0.392595	-0.390511	0.221126	0.681660	1.232410	0.534083	-0.480242
1416316_at	-1.809391	-0.759037	0.847565	1.240685	0.571919	-0.582288	-0.959108	-0.272665	0.871275	1.305657	0.349201	-0.803813
1416317_a_at	-2.039596	-0.870650	0.494988	-0.235016	-0.705642	0.171057	0.051807	-0.047278	0.298022	1.660698	1.520959	-0.299349
1416318_at	-0.084329	-0.116593	0.152628	-0.946958	-1.363391	-1.268179	-0.957502	0.073304	0.495466	1.231201	1.519297	1.265055
1416319_at	-1.971683	-1.074723	1.762383	1.094986	0.758758	0.070369	0.571755	-0.235920	-0.421837	-0.010410	0.154406	-0.698087
1416320_at	-2.058522	-1.307205	-0.166893	-0.143778	-0.113474	0.579818	0.544274	0.692836	0.922363	1.408864	0.520864	-0.879151
1416321_s_at	-1.508384	0.029637	1.224792	0.885720	-0.510559	-1.099534	-0.818099	0.407607	1.315095	1.213795	-0.194836	-0.945237
1416322_at	-1.012219	0.806446	1.484182	0.467630	-1.015718	-1.307847	-0.785086	0.483219	1.259704	0.914683	-0.490069	-0.804928
1416323_at	-2.052086	-1.696757	-0.195160	0.487045	0.796974	0.719572	0.227334	0.274377	0.680877	0.957980	0.590357	-0.790509
1416324_s_at	-1.145983	-1.934833	-0.062669	0.580614	1.594710	1.103965	1.010427	0.311756	-0.081522	-0.485018	-0.242153	-0.649297
1416325_at	-0.671094	-0.594631	0.398452	-0.474736	-0.716651	-0.440498	-0.433457	-1.187087	-0.492546	1.324804	1.873790	1.413656
1416326_at	-2.061821	-1.843578	1.148263	0.167749	0.409093	-0.397303	0.698372	0.272729	0.315456	0.561621	0.831187	-0.101763
1416327_at	-2.194480	-1.608710	-0.008792	0.066528	0.281617	0.670701	0.362746	0.392958	0.609919	1.316023	0.633034	-0.521544
1416328_a_at	-2.227260	-0.969923	1.122107	0.949092	0.142572	-0.489503	-0.287215	0.186500	0.731377	1.167424	0.390038	-0.715210
1416329_at	-2.251520	-1.081627	1.639229	0.440232	-0.395116	-0.157918	0.724760	0.732727	-0.028249	0.525334	0.343769	-0.491623
1416330_at	-2.218689	-1.605445	0.478239	0.448456	0.434169	0.537654	0.745687	0.795232	0.560404	0.669174	-0.044714	-0.800173
1416331_a_at	-1.988642	-1.981605	0.072745	0.595855	1.088685	0.736292	0.619051	0.119695	0.083330	0.357552	0.625170	-0.328134
1416332_at	-0.566921	-0.041261	0.031471	-0.965989	-1.362949	-0.409744	0.950632	1.864347	1.515720	0.341174	-0.633928	-0.722557
1416333_at	-0.657477	-1.248457	0.154527	-0.028118	0.970338	1.450670	1.615507	0.800525	-0.423918	-1.210152	-0.588374	-0.835072
1416334_at	-1.627922	-1.625456	-1.064868	-0.290071	0.605648	0.983721	1.186267	0.808146	0.637948	0.398387	0.508431	-0.520232
1416335_at	-2.020900	-1.828961	0.005231	0.496868	1.087728	0.685101	0.597192	0.522547	0.497280	0.493488	0.183606	-0.719182
1416336_s_at	-1.350419	-1.091994	0.607263	1.375226	1.763689	0.860630	0.401405	-0.082258	-0.613615	-0.445082	-0.472623	-0.952225
1416337_at	-2.176017	-1.831402	0.125590	0.499294	0.869223	0.727941	0.603383	0.315278	0.120052	0.653046	0.522027	-0.428410
1416338_at	-1.744437	-1.242959	-0.277347	-0.002441	0.890408	1.420913	1.284429	0.864324	0.409908	-0.359457	-0.453966	-0.789375
1416339_a_at	-1.987551	-1.627592	0.253878	0.721365	0.788006	0.370534	0.363691	0.744150	0.830363	0.709542	-0.084043	-1.082345
1416340_a_at	-2.115277	-1.567382	0.488921	0.017907	0.230287	0.664138	1.294656	1.165322	0.348083	-0.048413	-0.060985	-0.417266
1416341_at	-2.035070	-0.331857	1.711438	1.109360	0.234723	-0.311645	-0.243156	0.309322	0.669697	0.500870	-0.432487	-1.181198
1416342_at	0.586241	1.311463	1.635110	-0.164293	-0.725328	-0.777080	0.068202	0.889730	0.554513	-1.226054	-1.378127	-0.774375
1416343_a_at	-1.959728	-1.959401	0.023267	0.525930	0.754754	0.720834	0.364996	0.032362	-0.449176	0.654262	1.067389	0.224518
1416344_at	-1.833462	-1.725585	1.228993	0.842597	0.715923	-0.528896	0.128273	-0.149687	0.220613	0.883410	0.723903	-0.506088
1416345_at	-2.325462	-1.395432	0.402980	0.917958	0.674174	0.558167	0.152860	0.415682	0.589037	0.803631	0.033347	-0.826946
1416346_at	-1.964979	-1.204864	0.398790	-0.064371	-0.461140	-0.524573	-0.163716	0.473282	1.155448	1.587073	0.948343	-0.179292
1416347_at	-1.950964	-1.330624	0.774666	1.119254	1.146192	0.272233	-0.425883	-0.513670	0.019246	1.112709	0.375174	-0.598327
1416348_at	-0.812073	-0.460286	-0.305710	-0.864796	-1.574515	-0.540439	-0.083689	1.291582	1.475610	1.555096	0.471288	-0.152073
1416349_at	-2.423914	-1.547500	0.394727	0.866781	0.504380	0.341101	0.055621	0.197952	0.123954	1.001866	0.611982	-0.126960
1416350_at	-1.559999	-1.397860	0.855693	0.239996	0.099570	-0.228208	0.471385	1.254986	0.947285	1.034149	-0.347335	-1.369649
1416351_at	-1.869246	-1.820452	-0.389998	-0.683299	0.162559	0.684381	1.001679	1.110255	0.312711	0.455939	0.529530	0.505943
1416352_s_at	-2.212264	-1.604822	0.300097	0.502662	0.659831	0.830713	0.668609	0.594916	0.421883	0.661847	-0.020446	-0.803018
1416353_at	-2.487947	-1.419885	0.656223	0.646294	0.263939	0.817367	0.636963	0.559326	0.060023	0.564887	0.098934	-0.396129
1416354_at	-1.672085	-0.421880	1.632403	0.645880	-1.245145	-0.636070	-0.077938	1.486260	0.424388	0.449549	-0.624879	0.039517
1416355_at	2.114374	0.876425	0.013745	-0.648599	-1.193232	-1.192087	-0.184315	0.942897	0.728776	-0.033616	-0.825917	-0.598454
1416356_at	-1.103217	-0.782633	0.041208	0.533829	1.028470	1.405029	1.246146	0.934164	-0.122581	-0.910714	-1.190186	-1.079517
1416357_a_at	-0.549527	-1.186130	-0.889851	-1.303818	-0.143151	1.159379	1.813826	1.392425	0.253348	-0.017118	-0.239495	-0.289887
1416358_at	-1.069299	-2.019341	-0.851983	-0.835962	-0.271256	0.381969	1.104639	1.205584	0.648327	0.756124	0.566650	0.384544
1416359_at	-1.355948	-1.496988	-0.668186	0.156219	0.912502	1.490523	0.334262	-0.653508	-0.895398	0.384381	1.284057	0.508081
1416360_at	-1.643518	-1.803654	-0.402009	0.348793	1.021582	0.910516	0.051110	-0.568855	-0.363619	0.878506	1.246709	0.324436
1416361_a_at	-0.726605	-1.631943	-0.174819	-0.084285	-0.075190	-0.885620	-0.470020	0.897935	1.532963	1.636124	0.671507	-0.690044
1416362_a_at	-1.450411	-2.051102	-0.842615	-0.167537	0.974166	0.955561	0.671055	-0.002471	0.084947	0.798542	0.996393	0.033472
1416363_at	0.590699	-0.192683	1.296579	-0.408213	0.343050	-1.447746	-1.763339	-0.488194	0.420786	1.724054	-0.199687	0.124688
1416364_at	-1.338001	-1.887742	-0.498490	-0.031570	1.200216	1.323004	1.137873	-0.096332	-0.535412	0.041463	0.777702	-0.092713
1416365_at	-1.718260	-1.980053	-0.232680	0.241082	1.223030	0.950165	0.913691	-0.035586	-0.163475	0.310618	0.763431	-0.271962
1416366_at	-2.308138	-1.707860	0.262951	0.505717	0.479426	0.592077	0.435830	0.701036	0.424549	0.854189	0.219513	-0.459293
1416367_at	-2.199240	-1.463423	0.391955	1.101661	1.127335	0.704991	0.173767	-0.155458	-0.063415	0.606952	0.353506	-0.578627
1416368_at	-2.161077	-1.672610	0.056778	0.122850	0.380658	0.639905	0.517770	0.554400	0.661593	1.168440	0.387628	-0.656330
1416369_at	-1.988095	-0.631769	0.239325	-0.447974	-0.603199	0.437542	1.142324	1.577477	1.192526	0.142360	-0.394193	-0.666323
1416370_at	-1.821765	-0.612657	0.904556	1.002971	0.801591	0.961117	0.630290	0.450631	0.166057	-0.001311	-0.917785	-1.563688
1416371_at	-1.790069	-1.851568	0.327130	-0.273810	0.972915	1.146143	0.934703	-0.165929	-0.345629	0.007536	0.946556	0.092035
1416372_at	-2.298479	-1.695671	0.545577	0.459671	0.723545	0.730196	0.324332	0.328811	0.213346	0.837462	0.303955	-0.472744
1416373_at	-2.247299	-1.068775	1.070490	0.270350	-0.269135	-0.542763	-0.106732	0.420831	0.857045	1.328197	0.640266	-0.352479
1416374_at	-1.476012	-1.117453	-0.153649	-0.579066	-0.111078	0.835774	1.306386	1.272589	1.210881	0.366780	-0.349340	-1.205811
1416375_at	-1.953335	-1.922748	-0.239732	0.670431	0.044351	0.803486	0.060568	0.310000	-0.194370	1.071603	0.935860	0.413887
1416376_at	-0.041146	0.073459	1.145197	0.024459	-0.937472	0.086375	1.144863	0.110094	-1.889843	-1.487348	1.129730	0.641629
1416377_at	-1.743407	-1.723674	-0.024443	0.414964	1.272798	1.033238	0.718462	-0.496512	-0.698670	0.147386	0.904666	0.195189
1416378_at	-1.318319	-0.787517	-0.415533	-0.635456	0.663923	1.585274	1.703423	0.757578	0.329571	-0.256256	-0.550111	-1.076575
1416379_at	-0.999581	-0.092600	-0.583921	-0.153680	0.343717	0.454956	0.785670	1.408693	1.809604	-0.437684	-1.164954	-1.370222
1416380_at	-1.195012	0.252413	0.595919	0.070181	-1.013467	-0.670618	-0.828690	-0.910164	0.493274	2.094579	1.229524	-0.117939
1416381_a_at	-2.125518	-1.713150	0.518957	0.418938	0.153759	-0.123444	0.421795	0.537584	0.759051	1.154732	0.584786	-0.587485
1416382_at	-1.392432	-1.802874	-0.524255	-0.287994	1.395187	1.355572	1.013125	0.493074	-0.214085	-0.492939	0.282647	0.174973
1416383_a_at	-1.932303	-1.604200	0.054141	-0.152743	0.471026	1.156857	1.295816	0.682630	0.288052	0.496997	0.037330	-0.793604
1416384_a_at	-2.230852	-1.758245	0.582504	0.339808	0.337932	0.316266	0.786240	0.857774	0.515473	0.546853	0.241074	-0.534831
1416385_a_at	-2.135370	-1.922707	0.026367	0.345157	0.710239	0.340906	0.163817	0.201699	0.406962	0.994830	0.883095	-0.014993
1416386_a_at	-1.949542	-0.712453	1.407626	0.708049	0.107542	0.231321	0.557330	0.919521	0.566824	0.317651	-0.726238	-1.427629
1416387_at	-2.011348	-1.513561	0.923807	1.062712	0.968279	0.200037	0.702910	0.530980	0.236176	0.108936	-0.350669	-0.858266
1416388_at	-1.191584	0.273439	1.744880	1.415477	-1.037061	-1.116659	-0.025079	0.971841	-0.086502	-0.622162	-0.772286	0.445706
1416389_a_at	-1.465812	-0.654778	0.734423	0.034826	0.094255	1.136538	1.563691	1.360077	-0.319921	-0.535123	-0.983187	-0.964969
1416390_at	-2.198244	-1.421214	0.312327	0.249096	-0.306016	-0.266111	-0.151438	0.944076	0.702846	1.429940	0.599908	0.104838
1416391_at	-1.986505	-0.851301	0.075804	0.207788	-0.571652	0.169631	-0.269463	0.667261	1.155345	1.772264	0.472250	-0.841423
1416392_a_at	-1.929817	-1.923886	-0.082273	0.531213	0.749460	0.328365	-0.156135	-0.102917	-0.011452	0.939457	1.231400	0.426581
1416393_at	-1.931918	-1.991814	-0.142273	-0.260921	0.659668	1.010091	0.986540	0.509865	0.183640	0.516790	0.471647	-0.011318
1416394_at	-2.189837	-1.686311	0.344329	0.495491	0.864256	0.439398	0.391957	0.021556	0.435978	0.917955	0.641957	-0.676731
1416395_at	-1.978209	-1.758180	-0.269387	0.219375	0.803117	0.798826	0.888049	0.381755	0.522626	0.753471	0.432114	-0.793555
1416396_at	0.115756	-0.579187	-0.892130	0.990837	0.245327	1.367414	0.164437	1.513687	0.153988	-0.187624	-1.883848	-1.008661
1416397_at	-1.128639	-0.824681	1.852821	1.352527	-0.994891	-0.982400	-0.568824	0.392958	-0.583274	0.484407	0.871517	0.128483
1416398_at	-0.798269	-0.785541	0.928143	1.633964	1.373317	0.239710	-0.325103	0.381579	0.407411	-0.329466	-1.485913	-1.239830
1416399_a_at	-2.025604	-1.863205	-0.367979	0.008005	0.330527	0.701940	0.404738	0.511992	0.516337	1.113333	0.850468	-0.180548
1416400_at	-2.493279	-1.052140	0.952787	0.876646	0.635470	0.351823	-0.115871	0.024098	0.248871	0.931902	0.301179	-0.661478
1416401_at	-1.790468	-1.864461	0.056039	0.538908	1.176567	0.483961	-0.076533	-0.401801	-0.408792	0.732871	1.181452	0.372261
1416402_at	-1.881701	-1.777514	-0.280241	-0.061554	1.073057	1.162149	1.152255	0.284464	-0.012834	0.115673	0.478859	-0.252613
1416403_at	-1.225983	-0.217026	1.752834	-0.039400	-1.100864	-0.713788	0.234166	1.573780	0.811585	0.482687	-0.685343	-0.872652
1416404_s_at	-2.169249	-1.847609	0.357771	0.528867	0.972452	0.727572	0.575181	0.292036	-0.043211	0.532492	0.420077	-0.346374
1416405_at	-2.376984	-1.227384	0.485909	-0.284718	0.298248	0.979966	0.737920	0.507376	0.706507	0.753967	0.177984	-0.758789
1416406_at	-2.048204	-0.840125	1.272215	1.222284	1.040725	0.605789	-0.564524	-0.475589	-0.050173	0.643725	-0.049679	-0.756447
1416407_at	-1.980179	-1.935578	0.544834	-0.111396	0.143991	0.404711	1.033177	1.196997	0.395322	0.220748	0.298213	-0.210842
1416408_at	-2.167436	-1.713285	0.356225	0.804650	0.834574	0.447492	0.165277	0.074606	0.325143	0.918406	0.574100	-0.619753
1416409_at	-2.328523	-1.136743	0.802526	0.807877	0.450362	0.136381	-0.249100	0.154440	0.740576	1.235042	0.151937	-0.764779
1416410_at	-1.830365	-0.799616	-0.028046	1.048754	-0.652937	-0.729313	-0.365535	0.902348	1.468972	1.093813	0.513188	-0.621264
1416411_at	-1.996253	-1.546504	-0.179514	0.156475	0.643906	1.387358	0.980398	0.922763	0.224628	0.095397	-0.101578	-0.587079
1416412_at	-1.284225	-1.564626	-0.029877	0.551175	1.416532	0.997592	1.285007	0.690196	-0.080505	-0.731491	-0.354608	-0.895184
1416413_at	-1.328826	0.833447	1.317764	1.284809	0.116502	0.041005	-0.696031	-1.689432	-0.838668	0.298637	0.957926	-0.297135
1416414_at	-0.548277	0.645955	1.472236	-0.427826	-0.852871	-1.412520	0.160719	1.079969	1.633689	-0.140711	-0.679717	-0.930646
1416415_a_at	-2.351185	-1.398154	0.450482	0.291506	0.257603	0.526718	0.626940	0.826811	0.720971	0.779931	0.088607	-0.820233
1416416_x_at	-2.208584	-1.461289	1.005234	0.240293	-0.068610	-0.220122	0.824947	0.958651	0.662715	0.624238	0.253157	-0.610652
1416417_a_at	-2.071221	-1.589227	0.020825	0.735075	1.244663	0.819572	0.374996	-0.107911	0.249550	0.663483	0.426030	-0.765830
1416418_at	-1.976835	-1.144869	0.529857	0.449090	0.054503	-0.545184	-0.382595	-0.143325	0.942149	1.576839	1.111624	-0.471252
1416419_s_at	-1.906594	-0.624755	1.036311	1.000298	0.517979	-0.534185	-0.594790	0.038235	1.134939	1.141153	-0.025298	-1.183299
1416420_a_at	-2.307589	-1.604306	0.496055	0.560457	0.785068	0.612861	0.526806	0.294149	0.287606	0.701451	0.347248	-0.699819
1416421_a_at	-1.508808	-0.908175	-0.000308	0.642757	1.692158	1.602008	0.736707	-0.362171	-0.505647	-0.332318	-0.049587	-1.006616
1416422_a_at	-0.345923	0.425316	2.422655	-0.694615	-0.123070	0.467886	0.882751	0.364415	-0.990888	-1.055407	-0.985083	-0.368039
1416423_x_at	-1.618867	0.093988	-0.038491	-0.063913	0.576453	2.351389	-0.089012	0.438173	-0.313540	0.589405	-1.007441	-0.918141
1416424_at	-1.215526	-1.948125	-1.049095	-0.596946	0.519324	1.162407	1.062000	0.342465	-0.120978	0.570079	0.992645	0.281746
1416425_at	-2.232260	-1.266443	0.139261	0.667335	0.371391	0.473208	-0.239769	0.574112	0.908230	1.337735	0.031434	-0.764235
1416426_at	-1.985688	-1.295547	0.735189	0.450243	0.138131	0.385494	0.964457	1.298878	0.694696	0.169492	-0.523140	-1.032195
1416427_at	-2.319578	-1.499828	0.555470	0.502668	0.557626	0.494939	0.455682	0.497008	0.561837	0.921215	0.066410	-0.793452
1416428_at	-1.421808	-0.531233	0.910204	0.807685	0.696419	1.307647	0.540854	-0.595492	-1.796772	-0.832301	0.327417	0.587396
1416429_a_at	-1.832609	-1.995963	-0.282389	-0.052567	0.636757	1.136958	0.513485	0.407795	-0.451674	0.557503	0.724853	0.637844
1416430_at	-2.092828	-1.715888	-0.012342	0.922219	1.079859	0.950188	0.244662	0.038002	-0.167415	0.547665	0.518722	-0.312843
1416431_at	-1.091005	-1.877881	-0.205114	-0.355087	1.091876	1.167172	1.328417	-0.236915	-0.802759	-0.176571	1.022716	0.135138
1416432_at	-1.296372	0.337336	1.445517	0.441220	-0.849932	-0.992974	-0.071906	1.032238	1.368172	0.516071	-0.697377	-1.231992
1416433_at	-1.792415	-1.364482	0.429696	0.821066	0.947628	0.298331	0.095552	-0.832602	-0.695897	0.223649	1.674849	0.194627
1416434_at	-0.112183	-0.955860	-1.168303	-0.769875	0.485356	0.026667	-0.915738	-0.982729	0.257957	1.637855	1.571883	0.924968
1416435_at	-1.984891	-1.010266	1.057478	1.526618	1.172679	-0.106430	-0.273606	0.180272	0.429828	0.243510	-0.405500	-0.829703
1416436_a_at	-2.236423	-0.875150	1.155666	0.805915	0.172572	0.277036	0.607744	0.711836	0.618893	0.474090	-0.546823	-1.165359
1416437_a_at	-0.564001	0.746569	0.701747	0.985859	0.439465	0.778978	0.387363	0.941022	-0.076707	-1.293164	-2.025559	-1.021574
1416438_at	-2.119479	-1.364813	0.536837	0.263959	0.449571	-0.180632	0.432733	0.735853	1.243252	0.904177	0.075700	-0.977140
1416439_at	-2.318169	-1.319109	0.504232	0.733198	0.390507	0.436423	0.612467	0.635239	0.672214	0.724324	-0.076189	-0.995132
1416440_at	-1.988899	-1.884377	0.223359	0.378044	1.084080	1.023586	0.684627	0.066944	-0.357001	0.264923	0.626147	-0.121446
1416441_at	-1.513980	-1.967547	-0.531039	-0.703280	0.120867	0.284647	0.207489	0.540043	0.489850	1.310620	1.125201	0.637130
1416442_at	-1.048990	-0.232193	-0.095595	-1.256207	-0.903103	0.450405	1.711811	1.510274	1.034594	0.158533	-0.507467	-0.822065
1416443_a_at	-1.662690	-1.373150	0.190105	-0.282470	0.256840	0.734392	1.711947	1.222628	0.621282	-0.279223	-0.358018	-0.781651
1416444_at	-0.233286	-1.951526	-0.133105	0.439599	1.874117	0.914681	0.814759	0.596143	-0.651294	-0.813214	-0.657967	-0.198905
1416445_at	-1.838088	-1.777460	-0.538086	-0.539637	0.375269	0.535734	0.802194	0.517176	0.916455	0.973883	0.829534	-0.256970
1416446_at	-1.910028	-1.626261	0.572239	0.912050	1.538857	0.555357	-0.190425	-0.278111	-0.225394	0.639529	0.391965	-0.379775
1416447_at	-2.044328	-1.041454	1.454266	0.916603	-0.267192	-0.828226	-0.441283	0.583406	0.611660	0.908392	0.447125	-0.298965
1416448_at	-1.821177	-2.133524	-0.143292	0.277466	0.597673	0.606057	0.907465	1.039270	0.346507	0.320765	0.303731	-0.300947
1416449_x_at	-1.591227	-0.744612	1.196875	-0.625863	-1.053507	-0.540366	1.264571	1.358907	0.988348	0.209029	0.008051	-0.470216
1416450_at	-0.984120	-0.391286	0.289747	0.248258	1.156045	1.553516	1.465793	0.277868	-0.555162	-0.670076	-0.928323	-1.462264
1416451_s_at	-1.321306	-1.594532	-0.993349	-0.845262	-0.401385	0.050996	0.735631	0.866477	1.084456	1.221251	0.890770	0.306255
1416452_at	-1.812797	-1.920610	0.512229	-0.304473	0.404711	0.198192	1.059670	1.231393	0.746049	-0.011579	0.313058	-0.415826
1416453_x_at	-1.845174	-1.753414	-0.783561	-0.283125	0.674362	0.986098	0.673196	0.206648	0.131649	0.859743	1.069135	0.064444
1416454_s_at	-1.356814	-0.184637	0.918020	-1.199903	-0.938343	0.232418	1.371754	1.578022	0.855320	-0.012079	-0.578002	-0.685758
1416455_a_at	-1.092006	-1.669006	-0.482725	-0.470340	1.696138	1.188837	0.739146	-0.396368	-0.372555	-0.547685	0.973526	0.433044
1416456_a_at	-1.143243	-0.108372	-0.078166	1.337801	0.142419	1.486750	0.513275	1.215996	-0.236663	-0.416448	-1.388645	-1.324706
1416457_at	-1.861124	-0.646529	1.648032	0.790018	1.160229	0.452934	0.788749	-0.243652	-0.149104	-0.303767	-0.602366	-1.033420
1416458_at	-1.696183	-0.431954	1.138143	1.296638	0.903453	1.184461	0.346505	-0.380093	-0.434050	0.023306	-0.536122	-1.414093
1416459_at	-1.972394	-0.834876	0.811753	0.977990	1.108323	0.913224	0.843752	0.074548	0.189253	-0.311465	-0.536470	-1.263636
1416460_at	0.560459	0.978014	1.529066	-0.701985	-1.444194	-1.490837	-0.731395	0.235980	0.793456	0.924808	0.061480	-0.714853
1416461_at	-2.247052	-1.143015	0.745926	0.523630	0.042905	-0.119955	0.112356	0.748186	1.121384	1.076166	0.038329	-0.898853
1416462_at	-2.106059	-0.829958	0.972639	0.634150	0.205056	-0.210503	0.098957	0.853846	1.182931	0.802356	-0.369415	-1.233992
1416463_at	-0.356856	0.493176	0.461552	-0.868688	-1.174993	-0.192653	1.056947	1.967637	0.979285	-0.342581	-1.269336	-0.753494
1416464_at	-1.374926	-0.468418	0.067435	-0.264104	-0.735759	-1.066185	-0.647326	0.594832	1.863655	1.447589	0.851123	-0.267919
1416465_a_at	-1.832272	-1.985455	-0.130882	0.306834	1.165143	1.093279	0.544974	0.142017	-0.429469	0.189933	0.642614	0.293292
1416466_at	-1.745359	-1.929389	-0.249207	0.353377	1.091978	1.254949	0.833010	0.121872	-0.429121	0.030147	0.616831	0.050915
1416467_at	-1.779059	-1.250349	0.416739	0.123869	0.545024	1.016704	1.701120	0.764566	0.169688	-0.323090	-0.391900	-0.993320
1416468_at	-1.347353	-1.599936	0.262488	0.435774	1.810694	0.697911	0.156157	-0.927689	-0.653011	-0.241995	1.050333	0.356624
1416469_at	-1.384478	-1.924251	-0.891374	-0.054526	1.232228	1.246294	0.613833	-0.178293	-0.160106	0.474636	0.916415	0.109624
1416470_a_at	-1.874390	-1.198867	0.314468	0.056518	1.177135	1.486032	1.253109	0.125995	-0.114482	-0.280018	-0.134590	-0.810908
1416471_at	-1.981928	-1.411754	-0.363495	0.276153	1.092824	1.250477	0.813902	0.401404	0.416378	0.382548	0.102652	-0.979161
1416472_at	-2.259570	-1.522963	0.806158	0.816514	0.951534	0.667818	0.228275	0.088747	-0.149656	0.681483	0.241181	-0.549520
1416473_a_at	-1.003029	-1.869763	-0.231289	-1.020930	1.002086	1.047749	1.441218	0.263714	0.338889	-0.683143	0.755202	-0.040703
1416474_at	-0.635813	-1.594534	-0.416928	-0.649799	0.874248	0.209496	-0.388990	-0.643874	-0.444033	0.285336	1.765007	1.639885
1416475_at	-2.222881	-0.914137	1.645245	0.930864	0.572156	-0.229244	-0.004088	0.377101	0.472146	0.409177	-0.201676	-0.834659
1416476_a_at	-1.299809	-1.694674	-0.461923	-0.034909	0.289169	0.449084	-0.191009	-0.288324	-0.659216	0.856034	1.666694	1.368884
1416477_at	-2.407961	-1.518076	0.588801	0.226196	0.018404	0.339219	0.324154	0.692517	0.608658	0.985519	0.544239	-0.401680
1416478_a_at	-2.216625	-1.584995	0.296499	0.784046	0.993651	0.770107	0.408355	0.213639	0.262586	0.632177	0.196639	-0.756080
1416479_a_at	-2.309259	-1.360639	0.711302	0.667449	0.517168	0.301567	0.344682	0.435704	0.699226	0.861025	0.109170	-0.977394
1416480_a_at	-1.977975	-1.701597	0.679289	0.848114	1.247852	0.776049	0.495615	-0.038502	-0.356913	0.293109	0.289688	-0.554734
1416481_s_at	-1.931127	-1.785398	0.319995	0.832176	1.313402	0.933818	0.569005	0.165764	-0.333170	-0.047787	0.317773	-0.354455
1416482_at	-2.344286	-0.793771	-0.365979	-0.071420	-0.747978	0.436406	0.512003	0.554109	0.398754	0.214845	1.726079	0.481245
1416483_at	-1.601935	-2.348516	0.259244	-0.307638	0.601193	0.214346	0.726597	1.108397	0.651170	0.169202	0.247380	0.280565
1416484_at	-0.940812	-0.943148	-0.160247	0.019415	1.631530	1.840890	1.138266	-0.397892	-0.769120	-0.989400	-0.088511	-0.340972
1416485_at	-2.198844	-1.597595	0.414145	0.542403	0.594990	0.375744	0.458199	0.466618	0.732150	0.923765	0.183489	-0.895057
1416486_at	-1.290596	-1.327194	0.489660	-0.579446	0.155107	0.163712	1.465424	1.273224	1.179779	0.182484	-0.477234	-1.234924
1416487_a_at	-0.211518	-1.217286	-0.649806	-1.639582	-0.578997	0.585995	1.931988	1.291505	0.100381	-0.236412	0.203881	0.419852
1416488_at	-0.659288	-0.557821	0.511133	-0.353260	-0.296915	1.130260	1.917961	1.391006	-0.265925	-0.937411	-1.233848	-0.645891
1416489_at	-1.252313	-0.760554	-1.130011	-0.694679	0.274255	-0.144356	0.106421	-0.463098	0.246395	1.649542	1.989532	0.178858
1416490_at	1.113366	-0.095843	0.891182	-0.519822	-1.541867	-0.986784	-0.273505	0.527779	-1.128174	-0.338111	0.531751	1.820029
1416491_at	-0.933787	-0.070847	0.252153	-0.312870	-0.964863	-1.041936	-1.039392	-0.458841	0.837454	1.927978	1.453264	0.351688
1416492_at	-0.946977	-0.492503	-0.066595	1.289669	1.116226	0.492909	0.596934	1.292323	0.325322	-1.392470	-1.407489	-0.807351
1416493_at	-1.969387	-1.499664	0.074224	-0.026211	-0.041172	0.710141	0.813436	1.219816	0.866225	0.879205	-0.230114	-0.796494
1416494_at	-2.137339	-1.501665	0.595039	0.754739	0.755116	0.387840	0.549370	0.452120	0.527094	0.705092	0.030762	-1.118174
1416495_s_at	-2.230834	-1.641491	0.765896	0.609944	0.488575	-0.048447	0.407672	0.236281	0.374792	0.978544	0.664915	-0.605851
1416496_at	-2.133973	-1.842435	0.027874	0.338951	0.880742	0.611241	0.519909	0.278418	0.391040	0.772028	0.660185	-0.503983
1416497_at	-1.458087	-0.426217	0.027824	0.106866	0.478059	1.080538	0.971922	1.237029	0.972181	-0.230774	-1.336140	-1.423197
1416498_at	-1.449172	-1.784010	0.269895	-0.001727	0.195262	0.360113	1.292909	1.816415	0.351280	-0.441613	-0.332020	-0.277348
1416499_a_at	-1.430068	-1.771510	0.467902	-0.531619	-0.408475	0.444828	1.498101	1.619953	0.161854	0.135881	0.005847	-0.192702
1416500_at	-2.252715	-1.578359	0.369082	0.646600	0.588339	0.123398	-0.049569	0.317471	0.648123	1.154367	0.591934	-0.558673
1416501_at	-1.316582	-0.239744	-0.200293	-0.469743	-0.621894	0.368832	1.244307	1.735762	1.390203	0.013670	-0.709407	-1.195111
1416502_a_at	-1.776706	-1.724284	0.305418	-0.248754	0.433648	1.017267	1.152945	1.222565	0.228801	0.294780	-0.209143	-0.696550
1416503_at	0.169901	-1.010230	-0.636909	-1.029262	0.041197	0.647136	1.533655	1.907467	0.504016	-0.832535	-1.027744	-0.266693
1416504_at	-1.283047	-0.316717	1.865331	1.506646	1.124735	0.341824	-0.168230	-0.664746	-0.768139	-0.524910	-0.267142	-0.845604
1416505_at	0.492834	1.061241	0.955712	-1.364415	-0.872931	-0.539286	1.310859	1.010705	0.710259	-1.001704	-0.900589	-0.862680
1416506_at	-2.257257	-1.572797	0.500323	0.896969	0.934981	0.534891	0.227422	0.260913	0.251334	0.675655	0.260660	-0.713098
1416507_at	-0.496787	-0.479294	0.074014	-0.598095	1.234449	1.028581	1.744280	0.279763	0.454704	-0.520447	-0.987968	-1.733193
1416508_at	-2.172170	-1.207295	0.539102	0.443594	0.154922	0.035021	0.452045	1.020136	1.144586	0.805534	-0.178318	-1.037160
1416509_at	-2.072010	-1.463368	0.150607	0.259101	-0.064010	0.047972	-0.147362	0.240248	0.747970	1.676464	0.954360	-0.329974
1416510_at	-2.373434	-1.543222	0.593320	0.665781	0.691521	0.557215	0.594436	0.342419	0.280406	0.566686	0.292316	-0.667445
1416511_a_at	-1.159833	-1.262059	0.045834	1.220780	1.427646	1.417450	0.753415	0.038725	-1.001473	-0.821500	-0.500051	-0.158931
1416512_at	-2.053930	-1.030523	1.118800	1.211340	0.307000	-0.171890	0.291679	0.986741	0.770745	0.097732	-0.614310	-0.913384
1416513_at	-1.456793	-1.760807	0.364926	0.505928	1.252577	1.268131	1.052841	0.508836	-0.450530	-0.592614	-0.195086	-0.497399
1416514_a_at	0.128101	0.337394	0.640468	-1.073683	-0.666198	-0.039493	1.790962	1.485973	0.494784	-1.043525	-1.041325	-1.013450
1416515_at	-1.733409	-0.145585	1.636453	0.715955	-1.102544	-0.594894	0.058165	-0.638883	-0.674501	0.933470	1.117465	0.428314
1416516_at	-0.811251	-0.325965	0.472728	1.716848	0.849475	1.201324	0.129379	-0.166898	-0.876007	-0.852975	-0.800913	-0.535746
1416517_at	-1.735724	-1.149991	0.305543	0.654004	1.424779	1.534641	0.805301	-0.369683	-0.817695	-0.400089	0.110613	-0.361706
1416518_at	0.233804	0.643093	0.231375	0.357728	1.022898	-0.533858	0.737352	0.781768	1.019441	-1.349331	-1.706731	-1.437536
1416519_at	-2.090068	-1.748907	0.037069	0.416024	0.733304	0.313896	0.235105	0.068420	0.523126	1.167201	0.881919	-0.537090
1416520_x_at	-2.057993	-1.700100	0.144632	0.818524	1.222743	0.573432	0.307622	-0.095167	0.189657	0.655175	0.598777	-0.657305
1416521_at	-1.005367	-0.045737	0.814648	-0.885057	-0.994803	0.189072	0.629553	2.099972	0.886002	-0.420813	-1.319603	0.052122
1416522_a_at	-2.199350	-1.463937	0.637760	0.588259	0.471545	0.099870	0.253648	0.611129	0.856753	1.012178	0.046408	-0.914263
1416523_at	1.598253	1.206143	0.092878	-0.133227	-1.282084	-0.113449	0.394881	0.995435	-1.010235	-1.310125	-0.901504	0.463033
1416524_at	-1.659533	-1.430558	0.852124	1.301528	1.383962	0.789103	0.285949	-0.405761	-0.927628	-0.182966	0.221230	-0.227450
1416525_at	-2.026222	-1.547537	0.772762	-0.133096	0.371001	0.832099	1.220919	1.004715	0.303012	0.093676	-0.277945	-0.613377
1416526_a_at	-2.154117	-1.685557	0.240555	0.553921	0.890966	0.711764	0.589191	0.364071	0.481771	0.634022	0.207987	-0.834569
1416527_at	-1.180126	-1.654013	-0.796194	-0.326736	0.370748	0.991206	1.188365	1.332568	0.815107	0.309575	-0.037471	-1.013035
1416528_at	-1.128840	-0.926987	-0.129668	0.000072	1.226375	1.669489	1.391361	0.624093	-0.362259	-1.129034	-0.789367	-0.445243
1416529_at	-2.048714	-1.997445	0.010676	-0.094068	0.634744	0.968131	0.632657	0.307464	-0.004792	0.635324	0.709869	0.246157
1416530_a_at	-2.206148	-0.786046	1.122869	1.140443	0.059865	-0.210619	-0.556823	0.330142	0.691042	1.190118	-0.005001	-0.769847
1416531_at	-2.295520	-1.306163	0.639477	0.492594	0.030759	-0.098509	0.158041	0.979319	0.941740	1.017030	0.108508	-0.667273
1416532_at	-1.554697	-1.142648	-0.152984	-0.479377	-0.212931	0.378998	1.255217	1.399000	1.298965	0.567982	-0.248085	-1.109439
1416533_at	-1.967706	-1.220257	0.186529	0.987762	1.314108	0.623791	-0.079750	-0.067855	0.491836	0.909131	0.019451	-1.197031
1416534_at	-1.963293	-1.320483	-0.442923	-0.017586	0.821129	1.018508	0.539170	0.855212	1.110200	0.546538	-0.196951	-0.949513
1416535_at	-2.034423	-1.601433	0.286598	0.833081	1.306913	0.945675	0.294977	0.018217	0.081842	0.419836	0.222250	-0.773531
1416536_at	-1.934935	-0.672182	1.730331	0.369315	0.617881	-0.090847	0.774181	0.166008	0.536692	0.303887	-0.327506	-1.472810
1416537_at	-2.068280	-1.417625	0.470242	0.729673	0.094090	-0.232862	-0.336437	0.405024	1.040021	1.349326	0.581670	-0.614845
1416538_at	-2.097671	-0.574604	0.579086	1.277668	-0.292833	0.185707	-0.445097	-0.263596	0.299717	1.621515	0.614272	-0.904173
1416539_at	-1.833077	-1.634566	0.266967	1.415308	0.862027	0.787000	0.652649	0.521400	-0.579969	-0.325048	0.371014	-0.503699
1416540_at	-2.134966	-1.767189	0.035981	0.650180	0.762786	0.874920	0.306611	0.554675	0.526358	0.573881	0.291139	-0.674374
1416541_at	-2.113432	-1.447247	0.545854	0.794135	0.979995	0.473989	0.500306	0.303845	0.534922	0.648339	-0.095050	-1.125643
1416542_at	-2.015171	-1.585691	-0.375197	-0.328174	0.721975	1.324643	0.560059	0.042991	-0.332478	0.483513	0.986410	0.517131
1416543_at	-2.048657	-1.466426	0.309655	1.054072	1.112186	0.170262	-0.418338	-0.407225	0.316969	0.974676	0.796083	-0.393258
1416544_at	-2.390247	-1.246899	0.250861	0.399469	0.056779	0.851257	1.001101	0.875760	0.186445	0.651924	0.100193	-0.736634
1416545_at	-2.207422	-0.923507	0.877677	1.310456	0.788554	0.031600	-0.710236	0.205591	0.653056	0.818635	-0.135727	-0.708676
1416546_a_at	-2.283062	-1.747044	0.562652	0.342799	0.608077	0.502883	0.720661	0.569609	0.416116	0.532292	0.307707	-0.532680
1416547_at	-2.180982	-1.600838	0.542079	0.827136	1.032326	0.537885	0.599694	0.170961	0.255106	0.413509	0.223359	-0.820242
1416548_at	-2.334672	-1.125770	0.288870	0.549130	0.471292	0.556845	0.173604	0.575263	1.147378	0.796151	-0.074465	-1.023633
1416549_at	-1.902533	-0.672448	0.751219	1.063272	0.759212	0.383909	0.272681	0.411016	0.929518	0.446036	-0.887852	-1.554025
1416550_at	-1.126886	0.191300	0.495420	-0.114341	-2.172969	-0.508803	-0.551103	0.526924	0.380685	1.733896	0.753413	0.392470
1416551_at	-1.564056	-1.736337	-0.116585	-0.460399	1.164732	1.264852	0.941520	-0.174651	-0.537372	-0.218487	0.907084	0.529703
1416552_at	-1.690027	-1.123725	0.642965	1.428177	0.841642	-0.016959	-0.725395	0.755250	0.987922	0.446350	-0.418048	-1.128151
1416553_at	-2.520765	-0.390556	0.626840	0.326413	0.683358	1.314220	0.749765	-0.335173	-0.410004	0.513494	0.239801	-0.797377
1416554_at	-1.303982	-1.372043	0.864733	0.612738	1.972857	0.495462	0.024069	-0.242525	-0.454818	-1.258346	0.121696	0.540157
1416555_at	-2.076236	-1.859025	-0.145757	0.502134	0.854266	0.506447	0.288614	0.193719	0.474593	0.939013	0.750141	-0.427916
1416556_at	-1.967065	-1.527737	-0.010458	0.238553	0.941831	1.203274	1.027901	0.386985	0.195196	0.439456	0.054040	-0.981970
1416557_a_at	-1.099689	-1.295263	-0.363827	-0.318693	0.457441	0.984170	1.310779	1.492836	0.902934	-0.146406	-0.780015	-1.144269
1416558_at	-0.500023	1.063027	0.787158	-1.658511	-1.365824	-0.390544	1.669976	0.416108	0.637100	-0.030897	0.263247	-0.890820
1416559_at	-2.060222	-1.074225	1.023876	0.841117	0.018820	-0.756163	-0.433956	0.342782	1.113177	1.102706	0.443881	-0.561801
1416560_at	0.152517	-0.714873	-1.072756	-0.853029	0.496294	1.266835	1.626973	1.225034	0.491770	-0.923309	-1.016073	-0.679383
1416561_at	-1.217450	-0.939237	-0.167927	0.741282	0.984062	1.825280	1.286749	0.226593	-0.484098	-0.487547	-0.793278	-0.974429
1416562_at	-1.510452	0.507180	1.268688	2.176628	0.000160	-0.115546	-0.445997	-0.938557	-0.558261	0.116277	0.284092	-0.784208
1416563_at	-1.230947	-2.061409	-0.915809	0.094943	0.794359	1.055363	0.327359	0.049235	-0.545141	0.403774	0.924408	1.103863
1416564_at	-1.743709	-0.409867	1.069692	0.332309	-0.657182	-0.664112	-0.810434	0.863371	1.234269	1.560826	-0.416177	-0.358977
1416565_at	-2.260214	-1.490889	0.387803	0.707810	0.648242	0.344888	0.128549	0.293545	0.644515	1.130888	0.251058	-0.786193
1416566_at	-1.993196	-1.523687	0.054190	-0.291088	-0.190657	-0.066487	0.427927	0.731743	1.193096	1.349069	0.687135	-0.378039
1416567_s_at	-2.091814	-1.522152	0.177355	0.557570	0.963798	0.873677	0.738687	0.461091	0.399335	0.510160	-0.021596	-1.046112
1416568_a_at	-1.367054	-0.899654	0.289224	0.229560	1.111363	1.825384	0.831483	0.832157	-0.603065	-0.544008	-1.098294	-0.607085
1416569_at	-1.805773	-2.087388	-0.311917	0.413313	1.212207	0.938024	0.535379	0.508934	0.089519	0.260224	0.360954	-0.113476
1416570_s_at	-2.041394	-1.353469	0.517028	0.442953	0.438770	0.506694	1.002692	0.903043	0.764143	0.357479	-0.337203	-1.200733
1416571_at	-0.187371	0.755792	2.040769	0.590224	-0.051838	-0.372311	0.718159	0.276227	-0.429055	-1.950716	-1.004732	-0.385155
1416572_at	-0.440708	-0.536767	-0.840822	-1.795427	-1.330651	0.221085	1.155926	0.656052	0.115486	0.431985	1.241980	1.121862
1416573_at	-1.764089	0.254180	2.140124	1.160485	0.478477	0.035985	0.032424	0.020137	-0.150474	-0.626732	-0.776442	-0.804075
1416574_at	-1.567576	-1.822406	0.298719	0.400367	1.233290	1.169269	0.844933	0.818580	-0.205281	-0.167979	-0.248404	-0.753507
1416575_at	-2.006294	-1.402749	-0.215967	0.603482	1.083885	1.437154	0.477071	-0.263813	-0.790188	0.475927	0.417013	0.184479
1416576_at	1.068751	0.517482	-0.283471	0.054971	-0.021331	0.989277	0.590388	-0.739392	-2.076838	-1.495130	0.462986	0.932308
1416577_a_at	-2.540694	-0.717656	1.004041	1.023821	0.522917	0.216251	-0.398175	0.061731	0.532002	0.886587	0.056270	-0.647105
1416578_at	-1.704908	-2.015470	0.055131	0.722512	0.968511	-0.112916	-0.146510	-0.181329	-0.161257	0.716854	1.270616	0.588768
1416579_a_at	-0.097008	-0.312424	0.457202	-0.957817	-1.392938	-1.299201	-0.295655	-0.321510	0.233499	0.874636	1.935218	1.176000
1416580_a_at	-2.349053	-1.452588	0.741162	0.799997	0.704235	0.346229	0.225413	0.085683	0.379621	0.816139	0.423592	-0.720432
1416581_at	-1.908312	-1.849224	-0.337613	0.320564	0.945831	0.567975	0.297297	0.484561	0.957933	0.946284	0.160221	-0.585521
1416582_a_at	-1.726567	-0.549948	0.994846	1.332849	1.384021	0.689534	-0.345005	-0.131266	0.244372	0.152696	-0.670655	-1.374873
1416583_at	-2.024262	-1.735713	-0.178305	0.082965	0.207169	0.916365	1.050607	0.129096	-0.377245	0.545373	1.166582	0.217366
1416584_at	-0.980417	-0.926649	-0.071763	-0.359879	-0.556516	0.999791	1.972433	1.554344	0.231592	-0.584878	-0.309456	-0.968602
1416585_at	-1.444628	-0.377330	1.317476	1.433924	0.513743	0.906295	0.989681	-0.100934	-0.962262	-1.104709	-0.396445	-0.774812
1416586_at	-2.111190	-0.899559	0.421047	1.598497	1.082174	0.787309	-0.179412	0.108167	0.115233	0.373277	-0.352373	-0.943169
1416587_a_at	-0.961343	-0.768640	0.300517	-0.152566	-1.256706	-1.464628	-0.247927	1.299195	1.339724	1.308322	0.624978	-0.020921
1416588_at	-0.752800	-1.203580	-0.130615	-0.888837	-1.191880	-0.875232	0.180607	0.526062	0.359053	1.240381	1.735166	1.001677
1416589_at	-0.935327	-0.948746	0.053962	-0.894194	-0.199277	0.960670	2.026763	1.310812	0.502375	-0.278828	-0.683569	-0.914637
1416590_a_at	-2.135526	-0.800544	0.810420	1.452266	0.655913	-0.181084	-0.691175	-0.379998	0.426377	1.079217	0.417484	-0.653354
1416591_at	-2.223689	-1.145105	0.606452	1.429446	0.725860	0.181231	-0.288111	0.217672	0.473136	0.800105	0.099779	-0.876787
1416592_at	-0.584500	-1.449740	-1.217844	-1.055297	0.053041	1.485693	1.644905	0.721770	-0.413183	0.004886	0.514780	0.295491
1416593_at	-0.354092	-1.490232	-1.225094	-1.157231	0.104806	1.462949	1.431669	0.655527	-0.552842	-0.167055	0.557626	0.733966
1416594_at	0.129887	0.186797	0.402956	0.074392	-1.291418	-0.828268	0.445316	1.991719	1.367423	-0.349810	-1.027243	-1.101749
1416595_at	-2.217597	-1.134417	0.651550	-0.039228	0.148976	0.272655	0.789599	0.721347	1.067528	0.853905	0.008233	-1.122552
1416596_at	-1.308018	-0.916587	0.497462	1.411527	0.679694	-0.394317	-1.365334	-0.240836	0.732821	1.638132	-0.067944	-0.666598
1416597_at	-2.023863	-1.441016	0.140647	0.857700	1.321832	0.598168	-0.191953	-0.550288	0.296727	0.937857	0.600776	-0.546591
1416598_at	-0.110719	-1.217414	-0.610877	0.423768	1.409806	1.440210	1.002072	-0.400457	-1.560889	-1.008080	0.124014	0.508569
1416599_at	-1.842131	-1.094841	-0.132959	1.093832	0.582592	1.138430	0.864814	0.819135	0.501029	-0.170880	-0.484480	-1.274541
1416600_a_at	-1.924241	-1.515143	0.338285	-0.173347	0.150717	0.127161	-0.270256	-0.236825	0.007120	1.327677	1.620337	0.548522
1416601_a_at	-0.996113	-0.046336	1.341319	-0.209265	-0.775474	-0.310718	0.925014	1.930598	0.704480	-0.509843	-1.118884	-0.934764
1416602_a_at	-0.339723	-1.000346	0.373361	0.260753	0.275739	-0.254079	-1.047339	-0.762901	-1.273510	0.260488	1.664923	1.842642
1416603_at	-1.726576	-1.858715	0.138254	0.474862	1.291757	1.238941	0.579513	-0.020499	-0.628628	0.020728	0.608370	-0.118002
1416604_at	-2.202941	-1.542360	0.314796	0.695608	0.643328	0.582587	0.464633	0.497183	0.579502	0.842155	0.083056	-0.957553
1416605_at	-1.667307	-1.735311	-0.597559	-0.471395	0.289695	0.799992	1.148517	0.985417	0.836833	0.677565	0.325344	-0.591789
1416606_s_at	-1.873110	-1.830228	-0.418159	-0.138840	0.159628	0.745771	1.200082	0.487483	0.098696	0.681002	1.084389	-0.196710
1416607_at	-2.218684	-1.568708	0.465103	0.855925	0.859156	0.440565	0.170838	0.281125	0.435372	0.866841	0.213016	-0.800541
1416608_a_at	-1.963356	-1.240225	0.269463	0.740217	1.115229	0.905009	0.453401	0.340527	0.561096	0.536998	-0.347970	-1.370387
1416609_at	-2.293166	-1.492123	0.352283	0.525582	0.435843	0.250069	0.226327	0.164767	0.686936	1.249850	0.556773	-0.663138
1416610_a_at	-2.042739	-1.862663	0.009895	0.328690	1.135081	0.800568	0.439714	0.059542	0.239013	0.708334	0.615475	-0.430908
1416611_at	-2.144876	-1.134664	1.044906	1.152979	1.087300	0.731713	-0.413836	-0.367535	-0.175092	0.574490	0.170907	-0.526292
1416612_at	-1.704161	-1.688353	0.286375	0.524857	1.116314	0.324736	-0.102484	-0.978550	-0.046706	0.796752	1.387109	0.084116
1416613_at	-0.792751	0.052655	0.719655	1.509426	1.364862	1.268538	0.053116	-0.555533	-1.308593	-1.186063	-0.427206	-0.698112
1416614_at	-1.915141	-0.861679	0.420032	-0.716215	-0.702309	-0.176011	0.254628	1.763767	1.061072	0.990257	0.149297	-0.267684
1416615_at	-2.375689	-1.363146	0.362757	0.688868	0.547652	0.243057	0.271477	0.263695	0.731657	1.018355	0.414624	-0.803297
1416616_s_at	-2.246734	-1.193287	1.193651	1.181216	0.814824	0.160793	0.101861	0.335810	0.231167	0.403067	-0.177486	-0.804884
1416617_at	-1.773559	-1.881104	-0.758697	-0.307765	0.380700	0.543072	0.441999	0.427982	0.592559	1.100738	1.118526	0.115552
1416618_at	-1.800002	-0.673903	1.052233	0.456344	-0.038909	0.696500	1.037231	1.421562	0.127288	-0.109614	-1.201006	-0.967708
1416619_at	-1.941913	-1.029069	1.105175	1.236263	0.655943	0.821811	0.547337	0.016136	-0.243096	0.348924	-0.174585	-1.342922
1416620_at	-1.748648	-1.621378	0.048814	0.679935	1.431733	1.199618	0.761961	-0.237438	-0.402051	-0.150383	0.537464	-0.499634
1416621_at	-2.223451	-1.664280	-0.371107	0.122008	0.535889	0.662782	0.242090	0.113019	0.063354	1.043484	1.015167	0.461041
1416622_at	-1.798658	-2.212344	0.219436	0.212146	0.572428	0.009120	0.799982	0.694706	0.032913	-0.008650	1.080119	0.398807
1416623_at	-0.456894	-1.334146	-1.416028	-1.202479	-0.367621	0.184313	0.283520	0.098358	0.486220	1.374781	1.629634	0.720345
1416624_a_at	-2.173543	-1.421633	0.503165	0.517721	0.574723	0.346769	0.589484	0.443751	0.737061	0.951600	0.064698	-1.133804
1416625_at	-1.499117	-2.033537	-0.417422	-0.340925	1.087165	1.013344	0.870576	0.058422	-0.273493	0.058165	1.045091	0.431739
1416626_at	-0.408697	-0.427893	-0.077771	-0.493545	-0.809021	-0.957048	0.680241	1.841688	2.002707	0.009757	-0.540672	-0.819747
1416627_at	-1.617823	-0.348750	1.219445	1.752463	1.190269	-0.232423	-0.691068	-1.020863	-0.532458	-0.142203	0.611066	-0.187652
1416628_at	-2.160956	-1.606243	0.317928	0.987352	1.172380	0.789651	0.189922	0.042203	-0.053128	0.546089	0.282400	-0.507591
1416629_at	-2.029081	-1.036974	1.064853	0.821842	-0.049464	-0.419749	0.629640	1.002796	0.839939	0.584854	-0.269719	-1.138946
1416630_at	-1.199597	-1.728802	-0.477408	-0.215096	0.371234	1.327217	1.543771	1.281862	-0.091177	-0.187078	-0.571042	-0.053886
1416631_at	-0.555719	1.142363	2.600826	0.113602	-0.877804	-0.843216	-0.127037	0.180907	-0.212992	0.016089	-0.703775	-0.733239
1416632_at	-2.163219	-1.619541	0.572517	0.595074	0.868917	0.613502	0.814491	0.321856	0.271811	0.490539	0.121721	-0.887675
1416633_a_at	-2.167787	-1.625740	0.399563	0.936286	0.656234	0.073113	-0.183282	-0.176116	0.012502	0.988622	1.069090	0.017516
1416634_at	-2.306898	-1.652699	0.337519	0.564234	0.347599	0.219054	0.272866	0.494827	0.591295	1.032042	0.600829	-0.500675
1416635_at	-2.276059	-1.441958	0.301305	0.810201	0.474516	0.260146	-0.206851	0.113633	0.615824	1.352735	0.464852	-0.468339
1416636_at	-1.948054	-1.655973	0.304430	0.895785	1.251905	0.622929	-0.178307	-0.493263	-0.441297	0.602737	0.865541	0.173567
1416637_at	-0.559790	1.569180	1.985854	0.667676	-0.231357	-0.725089	-0.310911	0.246492	0.251520	-0.643835	-1.336690	-0.913056
1416638_at	-0.749710	0.421019	0.889507	0.037824	-0.968315	-0.999948	-0.974486	-1.115442	-0.355039	1.209006	1.723732	0.881852
1416639_at	-0.099348	-0.827554	-1.012291	-1.210320	-0.170834	1.539277	1.848547	1.134328	-0.365219	-0.666238	-0.331672	0.161323
1416640_at	0.180965	-0.711296	0.274268	0.297556	-1.379876	-0.201858	1.140616	2.238201	0.459356	-0.554962	-0.825491	-0.917481
1416641_at	-1.033305	-0.943436	0.472189	0.028580	-0.457972	-1.409506	-1.279095	0.396748	0.912479	0.980533	1.562297	0.770492
1416642_a_at	-2.203144	-1.670035	0.310665	0.512393	0.789431	0.467855	0.457468	0.315230	0.526850	0.897350	0.382304	-0.786371
1416643_at	-0.464864	-0.304879	-0.885106	-1.431814	-0.921566	-0.141034	0.695431	1.179317	1.682176	1.385475	-0.238349	-0.554788
1416644_a_at	-1.701887	-1.959083	0.567562	0.090016	0.178352	0.526942	1.426128	0.011638	-0.731221	0.454719	0.887983	0.248849
1416645_a_at	-1.066375	-1.436793	-1.213567	-0.841708	0.061236	0.950339	0.974517	1.005928	1.339429	0.857275	-0.212270	-0.418011
1416646_at	-1.674860	-0.755602	0.635565	1.333967	0.773171	0.482344	0.975014	0.628592	0.371938	-0.496042	-0.753543	-1.520542
1416647_at	-1.923984	-1.590982	0.141566	-0.103498	-0.019998	0.201228	0.902018	1.047948	1.070477	0.984662	0.101605	-0.811037
1416648_at	-1.880454	-1.891272	-0.014197	0.016579	0.558877	0.865587	0.990546	0.696859	0.442954	0.561898	0.453153	-0.800526
1416649_at	0.194254	-1.046551	0.258917	-1.387016	-0.077187	0.955584	2.186357	0.944252	-0.169052	-0.732839	-0.769387	-0.357334
1416650_at	-0.427325	-1.372219	-0.271785	0.429987	-0.746237	-0.907719	-0.728099	1.241994	0.815029	2.050455	0.376275	-0.460355
1416651_at	-1.847980	-1.532739	-0.528079	-0.679036	-0.408305	0.618578	1.038450	1.022872	0.443655	1.032344	0.741176	0.099073
1416652_at	-1.339974	-1.791298	0.230439	0.745909	1.533887	1.219835	0.823213	0.215679	-0.674574	-0.498131	-0.161980	-0.303004
1416653_at	-0.678348	-0.348979	1.458624	-0.838161	-0.969048	-0.472067	1.120170	1.875543	0.694258	-0.602394	-0.762015	-0.477572
1416654_at	-1.570362	-2.323443	0.087638	0.060381	1.227571	0.633002	0.680527	0.280495	0.015580	0.445458	0.661057	-0.197898
1416655_at	-2.133421	-1.911335	-0.004958	0.428091	0.945898	0.572507	0.742665	0.315585	0.101837	0.563218	0.601440	-0.221534
1416656_at	-1.806966	-1.500991	0.218780	-0.290916	-0.119868	0.015953	1.102385	1.325176	1.221937	0.511727	0.096789	-0.773999
1416657_at	-1.964360	-1.682396	0.299179	0.890947	1.021791	0.139138	-0.610405	0.007709	0.545316	1.162578	0.497971	-0.307469
1416658_at	-1.010460	-1.946812	-0.667031	-0.028701	1.670532	1.022062	0.979056	0.506977	0.224079	-0.504781	0.300189	-0.545112
1416659_at	-2.030956	-1.988924	-0.187822	0.129133	0.494983	0.200525	0.305120	0.683599	0.729578	0.834251	0.888907	-0.058395
1416660_at	-0.696876	0.337358	2.463778	0.764131	-0.617240	-1.162893	-1.131491	0.286622	-0.004512	0.556853	-0.288283	-0.507456
1416661_at	-1.817883	-1.502150	0.558446	0.821865	1.251702	0.290388	-0.005975	0.484195	1.083042	0.239411	-0.282352	-1.120687
1416662_at	-1.206192	0.389563	1.854663	1.611727	0.805702	0.184818	-0.714394	-0.281313	-0.596420	-0.260770	-1.069774	-0.717606
1416663_at	-2.217170	-1.146196	0.652382	0.417206	0.364708	0.510760	0.715298	0.831529	0.773621	0.636944	-0.330705	-1.208388
1416664_at	-1.517066	-1.633885	-0.848565	0.613008	1.062980	1.599023	0.879394	0.394134	-0.104586	0.051368	0.053033	-0.548839
1416665_at	-2.072134	-1.737445	0.176267	0.566333	0.933158	0.701212	0.670045	0.458511	0.448893	0.645716	0.042401	-0.832958
1416666_at	-1.225576	-1.909005	0.089210	-0.825934	1.085043	0.852334	1.445606	0.424841	-0.016011	-0.720451	0.674030	0.125917
1416667_at	-1.984672	-1.973965	0.151232	0.227401	0.433789	0.801789	0.993510	1.016304	0.177659	0.388160	0.006913	-0.238127
1416668_at	-2.279394	-1.456205	0.424403	0.646567	0.662016	0.196797	0.066563	0.158882	0.740460	1.096990	0.501656	-0.758731
1416669_s_at	-2.213622	-1.415212	0.733572	1.091798	0.983864	0.465504	-0.038398	-0.195292	-0.086953	0.774119	0.465497	-0.564885
1416670_at	0.417697	-0.121206	-0.292635	-1.400639	-1.495630	-1.168951	-0.544900	0.968730	1.185607	1.336520	0.322451	0.792955
1416671_a_at	-2.241271	-1.457396	-0.151958	-0.016772	0.064253	0.883704	0.759418	0.661887	0.726997	0.952689	0.446270	-0.627819
1416672_s_at	-1.980810	-1.487101	0.376074	-0.040886	-0.207899	0.019105	0.639800	1.212429	1.019541	1.047746	0.192353	-0.790359
1416673_at	-1.218522	-0.682358	-0.596417	-0.043648	0.949306	0.769636	0.680226	0.977897	1.539960	0.118975	-0.872575	-1.622479
1416674_at	-0.949359	-2.183917	-1.017553	-0.383738	0.636401	0.315386	0.054855	0.142381	0.245119	1.034068	1.421313	0.685045
1416675_s_at	-2.223644	-1.570678	0.096572	0.501555	0.783571	0.408375	0.159223	-0.226547	0.318409	0.710694	1.333707	-0.291237
1416676_at	-2.257919	-1.537453	-0.108330	-0.095320	-0.248168	0.593436	0.700028	0.718997	0.347503	1.153775	0.800049	-0.066614
1416677_at	-0.802006	-1.905612	-0.354401	-0.528423	0.206149	1.099700	0.089594	-0.634887	-0.701871	1.174435	1.118476	1.238847
1416678_at	-2.100314	-1.482499	0.586165	0.727846	0.796176	0.399012	0.665101	0.625515	0.696855	0.392169	-0.206630	-1.099406
1416679_at	-2.015297	-0.643880	1.250500	1.309039	0.500206	-0.330459	-0.617588	-0.077416	0.703354	0.974679	-0.026271	-1.026862
1416680_at	-1.947114	-2.057555	0.345559	-0.259559	0.431302	0.022261	0.785357	0.591446	0.043931	0.758882	0.982782	0.302711
1416681_at	-1.978159	-2.059523	-0.281477	0.659932	0.718840	0.492601	0.294278	0.424874	0.253254	0.787737	0.781379	-0.093740
1416682_at	-1.553307	-0.572477	1.371915	1.661463	0.898896	0.291729	-0.525090	-1.022806	-1.019895	0.225997	0.496622	-0.253043
1416683_at	-1.265540	-0.122737	0.233972	0.418041	0.740265	2.114662	0.845875	-0.355013	-1.248175	-1.313752	-0.085031	0.037429
1416684_at	-2.190621	-1.517103	0.598726	0.835692	1.006958	-0.078040	-0.298217	-0.001048	0.797322	0.902803	0.346840	-0.403312
1416685_s_at	-1.467759	-1.506489	0.064239	-0.785457	-0.668451	-0.592630	0.159140	1.000739	1.141071	1.277758	1.039873	0.337963
1416686_at	-0.394323	-0.903862	-0.941802	-1.433836	0.078835	0.826166	-0.396990	0.094556	-0.197844	-0.153967	1.319237	2.103835
1416687_at	-1.953418	-0.242307	1.250225	0.728343	0.399177	0.194296	-0.936101	-0.762949	0.430543	1.489609	0.331238	-0.928660
1416688_at	-0.089218	1.117481	0.989489	0.691120	0.510447	0.472154	0.861205	0.312673	-0.392788	-1.498356	-1.752913	-1.221294
1416689_at	-0.783037	0.265546	-0.425698	0.736367	0.431254	1.202987	0.685962	1.268465	0.608851	-0.972342	-1.575504	-1.442850
1416690_at	-2.111487	-1.676226	0.019858	0.431867	0.747819	0.746924	0.866831	0.838114	0.657496	0.285879	-0.144392	-0.662683
1416691_at	-1.309116	0.401363	1.902379	1.109900	-0.230326	-0.100907	0.681912	0.733290	-0.090361	-1.049824	-1.033257	-1.015052
1416692_at	-0.455987	-0.620022	-0.997121	-1.757879	-0.195833	1.701568	1.290634	0.451655	-0.521161	-0.303843	0.417021	0.990966
1416693_at	-0.055147	-1.221522	-0.829205	-1.345156	-0.554492	0.095099	1.013081	0.256041	-0.524393	0.000601	1.185352	1.979741
1416694_at	-0.424154	-0.302243	-0.116982	-0.530362	0.996820	2.156305	1.362649	-0.136647	-1.106067	-1.103926	-0.677540	-0.117853
1416695_at	-2.190511	-1.398025	0.383876	0.306162	0.244895	0.468359	0.409769	0.748962	0.804692	1.195976	-0.015102	-0.959055
1416696_at	-2.003205	-1.708070	0.304657	0.358662	0.870395	1.058794	0.582718	0.547280	0.447026	0.659619	-0.370841	-0.747029
1416697_at	-0.947670	-1.711125	-1.036042	-0.297014	0.759657	1.256734	0.840280	0.217672	-0.870446	-0.327159	1.078782	1.036332
1416698_a_at	-1.499995	-0.596495	-0.102440	-0.374875	-0.483253	0.844643	1.149020	1.988286	0.795448	-0.076971	-0.691847	-0.951518
1416699_at	-2.289514	-1.146492	0.584549	0.974095	0.474758	0.150842	-0.314290	0.359019	0.787724	1.133680	0.150940	-0.865320
1416700_at	-1.197480	-2.066578	0.485231	-0.302609	0.930436	0.277356	1.036042	0.033606	-0.751923	-0.507240	1.040043	1.023111
1416701_at	-0.447830	-0.990739	0.280203	-1.294377	-0.311405	0.104279	0.853367	1.826571	1.343670	0.519366	-0.794491	-1.088628
1416702_at	-1.643977	-1.248315	0.021540	-0.004481	-0.148694	-0.667750	-0.191464	0.338864	1.257491	1.882080	0.878250	-0.473547
1416703_at	-1.826452	-2.090619	-0.144314	0.414400	1.172671	0.720958	0.492672	-0.014344	-0.154691	0.537434	0.801186	0.091097
1416704_at	-1.989475	-1.507589	0.146033	-0.463412	-0.116486	0.337202	0.698873	0.785754	0.968025	1.159665	0.704114	-0.722710
1416705_at	-2.170458	-1.389952	0.685554	0.596428	0.474844	0.335523	0.445977	0.604791	0.711071	0.913621	-0.074795	-1.132606
1416706_at	-2.068584	-1.260205	0.504950	0.530387	0.455360	0.481723	0.761374	0.798903	0.787426	0.666004	-0.327570	-1.329778
1416707_a_at	-1.132680	-1.258293	-1.070447	-1.419907	-0.152165	0.513973	0.573355	0.728447	1.455743	1.203117	0.505493	0.053364
1416708_a_at	-1.770517	-0.446605	1.402547	0.286447	-0.392239	-0.089733	0.739791	1.164447	0.987320	0.165409	-0.546720	-1.500144
1416709_a_at	-1.870258	-1.301962	0.688611	0.498167	-0.649502	-0.432602	0.756743	1.277036	0.994905	0.771339	0.091553	-0.824025
1416710_at	0.089729	-1.327667	-0.353043	-0.780887	-1.347788	-0.520076	0.211303	0.888647	-0.395587	0.412434	1.131051	1.991884
1416711_at	-1.328990	0.169569	1.473518	0.727986	-0.953313	-0.429727	0.921304	0.665884	0.999430	0.100148	-0.749918	-1.595892
1416712_at	-2.065482	-0.716632	1.066335	1.167231	0.121397	-0.534489	-0.669246	0.430024	0.992984	1.089980	-0.106112	-0.775992
1416713_at	-0.862329	-1.838501	-0.656312	-0.079275	1.286031	1.154572	0.537453	-0.530314	-0.938242	-0.043254	1.157280	0.812897
1416714_at	-0.738177	-1.271389	-0.147224	-0.568668	-0.834479	-0.410351	-0.497488	-0.155104	0.255475	1.954043	1.736588	0.676773
1416715_at	-1.339943	-1.847590	-0.405587	0.618235	1.271594	0.513463	0.661758	-0.536588	-0.228070	0.584579	1.352401	-0.644253
1416716_at	-1.129728	-2.122792	0.043478	-0.107990	-0.400985	0.143950	1.082056	1.739404	-0.369850	-0.048528	0.610995	0.559980
1416717_at	-0.948420	-1.268469	-0.022539	1.615530	1.900860	1.034895	-0.394924	-0.633479	-0.722788	-0.277266	-0.136806	-0.146594
1416718_at	-1.396866	-0.760145	0.269544	0.798933	1.634314	1.674976	0.438767	-0.251537	-0.437174	-0.468253	-0.257086	-1.245475
1416719_a_at	-2.208015	-1.527211	0.290326	0.694631	1.045090	0.506535	0.276883	-0.068670	0.437161	0.882743	0.456029	-0.785503
1416720_at	-2.085866	-1.600706	-0.028585	0.736685	0.964689	0.747973	-0.047091	-0.294218	0.187154	1.056340	0.793169	-0.429545
1416721_s_at	-2.181295	-1.583708	0.552578	1.072591	0.986857	0.280007	0.218324	0.223925	0.381972	0.588914	0.224547	-0.764713
1416722_at	-2.147411	-1.509223	0.441428	0.355284	0.035089	0.305527	0.628686	1.058468	0.698001	0.941150	0.086916	-0.893916
1416723_at	-2.174612	-1.713266	-0.010727	0.536716	0.759008	0.890808	0.492179	0.125443	0.057906	0.833105	0.694127	-0.490682
1416724_x_at	-2.150642	-1.096770	0.483093	-0.049240	-0.534742	-0.574586	0.638686	0.670705	1.080107	0.999267	1.026785	-0.492658
1416725_at	-1.418801	-0.859468	-0.229642	1.307658	1.557789	1.330765	0.603261	-0.024190	-0.042081	-0.511623	-0.547313	-1.166353
1416726_s_at	-2.000053	-0.344576	1.396749	0.737294	-0.111091	-0.344135	0.008258	0.507132	1.146903	0.739183	-0.306376	-1.429292
1416727_a_at	-2.146969	-1.801950	0.300544	0.771369	0.940395	0.457423	0.133567	0.011447	0.028510	0.865243	0.720295	-0.279875
1416728_at	-2.335163	-1.321008	0.658177	0.601624	0.497742	0.347248	0.533405	0.554969	0.668153	0.737251	0.081947	-1.024343
1416729_at	-0.730170	-1.581843	0.128899	1.450193	1.258678	1.068486	-0.708665	-0.766636	-1.205142	0.191521	0.182948	0.711730
1416730_at	-1.922797	-1.526489	-0.043833	-0.414948	0.009379	0.309101	0.434737	1.047150	1.262386	1.239611	0.126461	-0.520754
1416731_at	-1.971296	-2.066653	0.143144	0.590847	0.057409	0.109413	0.432597	0.415887	0.165144	0.882384	1.131398	0.109729
1416732_at	-2.040593	-0.648756	1.130806	-0.147077	-0.794218	0.971186	1.551917	0.597829	-0.105820	0.256142	0.061831	-0.833234
1416733_at	-1.446488	-1.794018	-0.798660	-0.575411	0.461068	1.368029	1.301405	0.712372	0.212283	0.486258	0.311182	-0.238026
1416734_at	0.499209	0.811073	0.523399	0.332432	0.983224	0.043727	0.212269	-1.247917	-1.858617	-1.368089	-0.252658	1.321946
1416735_at	-2.256446	-1.760355	0.032223	0.367786	0.466906	0.415992	0.505914	0.640353	0.737670	0.809899	0.475740	-0.435688
1416736_at	-1.771221	-0.909172	0.776402	0.189838	-0.074730	-0.793144	-0.413268	0.980739	1.680061	1.138688	-0.095939	-0.708254
1416737_at	-2.360136	-0.312314	1.293315	0.997822	0.756222	0.033985	-0.462886	-0.161765	0.415909	0.821725	-0.020980	-1.000896
1416738_at	-2.014509	-0.872461	1.249996	1.362448	0.766417	-0.121939	-0.250951	-0.031970	0.493854	0.661425	-0.054362	-1.187946
1416739_a_at	-1.394314	-0.409239	0.744401	-0.462962	-0.863019	-0.699638	0.499473	1.076833	1.773926	1.053217	-0.240371	-1.078308
1416740_at	-1.440193	0.499490	2.053474	-0.271221	0.117192	0.263183	0.904745	0.452925	0.397229	-1.070505	-0.671637	-1.234692
1416741_at	-0.144688	-0.298217	-0.723960	-2.154718	-0.824265	1.046723	1.771435	0.834184	0.295075	0.076561	0.144475	-0.022606
1416742_at	-2.264626	-1.275470	0.715077	0.626694	0.843102	0.295569	0.674338	-0.072620	0.515383	0.711927	0.327335	-1.096708
1416743_at	-2.090032	-0.760252	0.718591	0.547309	0.229400	-0.088964	-0.189623	0.625732	1.290424	1.177449	-0.167704	-1.292331
1416744_at	-0.448515	-1.409631	-0.959203	-0.387741	0.523403	0.027900	-0.405302	-0.755731	-0.405275	0.796489	1.901598	1.522010
1416745_x_at	-1.341085	-1.077188	0.657706	1.915242	1.519096	0.544947	0.170215	-0.296407	-0.692701	-0.623405	-0.231529	-0.544891
1416746_at	-2.054899	-1.401824	1.213809	-0.023410	0.183519	-0.056494	-0.231358	-0.306969	-0.104768	1.060864	1.378223	0.343313
1416747_at	-2.032094	-1.441357	0.242446	0.654467	1.063483	1.067000	0.645361	0.614746	0.372783	0.215140	-0.508536	-0.893435
1416748_a_at	-1.020792	-1.486666	-0.682119	-0.435671	-0.859691	0.500896	1.549137	1.871873	0.403760	-0.042180	0.017297	0.184152
1416749_at	-1.145181	-1.921883	-0.957021	-0.810040	0.402831	1.154084	1.367007	0.669475	0.136245	0.351049	0.681801	0.071629
1416750_at	-1.978804	-1.787178	-0.207165	0.477672	1.032242	1.189776	0.799712	0.173228	-0.187872	0.354754	0.453161	-0.319527
1416751_a_at	-2.337429	-0.725239	1.227496	0.532482	0.257322	0.384220	-0.207168	0.134703	0.681284	1.153800	-0.029552	-1.071910
1416752_at	-1.233887	-1.761436	-0.312511	-0.087166	1.885541	0.581009	0.350509	-0.666622	-0.105498	-0.242416	1.281852	0.310624
1416753_at	-1.660678	-0.900469	-0.171221	0.554926	0.957788	1.185643	0.787466	0.442112	0.525112	0.350342	-0.195176	-1.875845
1416754_at	2.287085	0.174467	-0.053459	-0.787097	-1.163668	-0.184391	0.337725	0.707954	-1.006353	-1.002556	-0.309428	0.999718
1416755_at	-2.145509	-1.143401	0.781408	1.148855	0.666470	0.325210	0.168217	0.389902	0.582134	0.704853	-0.238795	-1.239343
1416756_at	-2.055035	-1.505808	0.227420	1.014223	1.175342	0.588490	0.249359	-0.123134	0.245121	0.651940	0.483440	-0.951364
1416757_at	-0.658173	0.941900	-0.117832	-1.076503	-0.508029	-0.745962	-1.246265	-0.890833	0.706493	1.431127	1.559901	0.604174
1416758_at	-1.529561	-1.465284	-0.843903	0.323273	1.267492	1.872041	0.263731	-0.103062	-0.508424	0.263948	0.419095	0.040653
1416759_at	-0.526863	-1.314140	-0.080931	-0.440307	-0.461379	-1.412021	-0.968074	1.034918	1.117898	1.148844	0.633471	1.268587
1416760_at	0.518527	0.156714	-1.584980	-1.113427	-0.300841	-0.517275	-1.164138	0.781302	1.681724	1.321162	-0.017497	0.238730
1416761_at	-0.659061	-0.866357	0.136117	-0.644268	-0.806263	-0.892758	-0.079725	-0.682637	0.200826	1.124749	2.337738	0.831638
1416762_at	-2.255253	-1.598548	0.609272	0.341506	0.380049	0.618722	0.895932	0.696624	0.343061	0.631321	0.068401	-0.731075
1416763_at	-2.336473	-1.623739	1.122879	0.664330	0.364259	0.165811	0.335388	0.474657	-0.006607	0.669805	0.432072	-0.262376
1416764_at	-2.145372	-1.315054	0.111562	0.178728	0.511487	0.662791	0.774466	0.796065	1.000895	0.568521	0.023657	-1.167742
1416765_s_at	-2.255778	-1.508993	0.648548	0.959015	0.947749	0.321396	0.182438	0.018187	0.166009	0.696082	0.517486	-0.692143
1416766_at	-2.231665	-1.330940	0.820846	0.726278	0.607454	0.326158	0.403158	0.548513	0.605177	0.713252	-0.080639	-1.107589
1416767_a_at	-2.268312	-1.661646	0.295533	0.447732	0.281018	0.557281	0.538131	0.518419	0.532526	0.916386	0.522435	-0.679505
1416768_at	-2.292719	-1.110746	0.685784	0.292927	0.179056	-0.002610	0.039337	0.563755	1.119498	1.231735	0.186650	-0.892668
1416769_s_at	-2.094074	-1.404614	0.925583	0.645072	0.739422	0.431297	0.583124	0.719498	0.592165	0.323523	-0.372694	-1.088298
1416770_at	-1.110010	-0.458448	0.208938	-0.210689	-0.795373	-0.775092	0.242872	1.678843	1.925474	0.708397	-0.434962	-0.979950
1416771_at	-2.224411	-1.651299	0.434339	0.502871	0.358394	0.379416	0.354181	0.568108	0.537914	1.115092	0.341918	-0.716518
1416772_at	-2.255798	-0.828100	1.111484	0.941346	0.462643	-0.082434	-0.195838	0.112732	0.727627	1.077721	-0.003072	-1.068302
1416773_at	-1.308483	-1.279841	-0.411048	0.108421	0.162549	-0.083481	-0.943492	-0.569375	0.354877	1.753297	1.639709	0.576867
1416774_at	-1.802860	-0.729498	0.516330	0.707574	-0.071712	-0.868376	-0.846798	-0.322222	1.125552	1.503073	1.113096	-0.324157
1416775_at	-1.753546	-1.706568	0.392951	0.853928	0.865929	0.380973	0.594167	0.906970	0.622318	0.415873	-0.425181	-1.147820
1416776_at	-0.675075	0.715669	0.618732	1.915758	1.038571	1.012540	-0.476597	-1.019022	-1.103440	-0.795030	-0.593487	-0.638620
1416777_at	0.397360	1.221474	0.518619	0.942539	-1.482300	-2.003968	-0.859691	0.014458	0.057840	-0.304029	0.856212	0.641487
1416778_at	-2.211268	-1.622417	0.253929	0.378298	0.591144	0.854749	0.837593	0.570393	0.339309	0.658692	0.123664	-0.774088
1416779_at	-1.452982	-0.115401	1.829364	0.542581	0.846163	0.098871	-0.208238	0.166614	0.579639	0.471143	-1.182467	-1.575272
1416780_at	-1.653579	-1.877195	0.060892	-0.135994	1.435624	-0.007785	0.093674	-0.373872	0.403728	0.209646	1.470737	0.374123
1416781_at	-1.082329	0.304256	2.533331	0.431851	-0.929540	-1.122909	0.347620	0.141917	-0.056813	0.421694	-0.181811	-0.807263
1416782_s_at	-2.191384	-1.029316	0.823742	-0.535075	0.097660	0.067970	0.044569	-0.227762	0.795660	1.633355	0.838674	-0.318072
1416783_at	-1.504739	-1.387513	-0.332698	-0.455376	-0.948500	-0.050740	0.266643	0.859493	0.955860	1.898159	0.447675	0.251737
1416784_at	-1.128155	-0.912821	-0.579822	-1.073556	-0.850439	-0.190835	1.189812	1.189699	1.410196	1.129907	0.423923	-0.607908
1416785_at	-1.161495	-0.981055	-0.214169	0.183049	-0.034612	-0.381366	-1.427985	-0.015141	1.108582	2.211848	0.511315	0.201024
1416786_at	-1.656884	-0.702281	1.315847	0.599707	0.991607	0.936925	0.503981	0.086208	0.480118	-0.146499	-0.760003	-1.648730
1416787_at	-2.021480	-1.446563	0.320713	0.112601	0.431620	-0.424199	0.671522	0.717316	1.399028	1.023754	-0.217659	-0.566644
1416788_a_at	-2.241212	-1.370407	0.562072	0.607903	0.695365	0.593294	0.695432	0.485607	0.532853	0.603566	-0.066350	-1.098127
1416789_at	-2.271336	-1.420581	0.465435	0.481607	0.428328	0.536008	0.581372	0.665844	0.627330	0.892523	-0.021290	-0.965248
1416790_a_at	-1.522462	-0.196892	0.061115	-1.259344	-0.661882	0.802279	0.622325	1.349327	1.269801	1.006968	-0.569330	-0.901904
1416791_a_at	-2.178122	-1.142950	0.151035	-0.027294	-0.099569	-0.014103	-0.351421	-0.064608	0.801465	1.524586	1.348575	0.052400
1416792_at	-2.402709	-1.507001	0.059271	0.590732	0.725158	0.624870	0.138420	0.569825	0.624321	0.855220	0.163795	-0.441900
1416793_at	-2.126038	-0.945250	0.727644	0.810190	0.243807	-0.437621	-0.883087	0.030347	1.061992	1.375288	0.483334	-0.340614
1416794_at	-1.602137	-0.209895	1.384847	0.796376	-0.181968	-0.874207	-0.857249	0.585317	1.384178	0.952575	-0.380952	-0.996890
1416795_at	-1.356464	-1.052602	0.904395	0.719408	1.580950	0.095720	-0.203240	0.189502	0.973299	0.463159	-0.775399	-1.538734
1416796_at	-1.268082	-1.056994	0.521980	-1.076644	-0.490819	0.143430	-0.585828	0.110786	0.692886	2.327776	0.559046	0.122457
1416797_at	-1.394559	-0.674280	0.620363	-0.486080	-1.313443	-0.260712	1.746527	1.369494	0.637604	-0.307666	0.646720	-0.583962
1416798_a_at	0.328883	0.424255	-1.208016	-0.189289	0.784182	2.280028	0.575182	0.280141	-0.830920	-1.018307	-1.066352	-0.359787
1416799_at	-2.247102	-1.808219	0.155928	0.462166	0.607997	0.179693	0.051449	0.280227	0.271250	1.012101	0.921491	0.113017
1416800_at	-2.035017	-1.495428	0.129146	0.062614	0.107712	0.212890	0.745837	1.150680	1.208847	0.783469	-0.111100	-0.759646
1416801_at	-1.549332	0.211830	1.114260	0.997959	0.026241	0.260199	-0.966703	0.483175	0.993901	0.944133	-1.229799	-1.285861
1416802_a_at	-1.622347	-2.166332	-0.688229	0.335783	0.787412	0.165747	0.209231	0.843367	0.723244	0.341146	1.005221	0.065759
1416803_at	-1.753329	-1.692684	1.047147	0.956034	0.940959	0.514337	0.599339	0.873893	-0.080255	-0.199957	-0.641035	-0.564451
1416804_at	-1.597535	-1.945219	-0.620544	0.050193	1.405268	0.713747	0.095453	-0.230961	0.223039	0.779466	1.030998	0.096096
1416805_at	-1.410437	-1.718495	0.229074	-0.310020	0.852752	1.180609	0.922175	-0.392085	-1.021475	-0.006643	1.247967	0.426569
1416806_at	-2.033590	-1.818758	0.580073	1.075760	0.630211	-0.028670	-0.232177	0.246272	-0.334575	0.667863	0.933621	0.313971
1416807_at	-2.164499	-1.722620	0.170956	0.527972	0.935641	0.499989	0.612019	0.290118	0.509108	0.769469	0.292107	-0.720255
1416808_at	-1.603378	-1.849849	0.009886	0.660771	1.406457	1.087081	0.836508	0.508847	-0.362509	-0.538923	0.015583	-0.170475
1416809_at	-0.299643	-1.743870	-1.165679	-0.564635	0.385149	1.867903	1.145736	0.249256	-0.738424	-0.123927	0.245045	0.743088
1416810_at	-2.127800	-1.294740	0.452374	0.849136	0.934571	0.851470	0.527025	-0.070308	0.132479	0.776708	0.131287	-1.162203
1416811_s_at	-1.928854	-1.755427	0.773391	0.081491	-0.389438	-0.447865	0.384202	1.197315	1.033257	0.610184	0.441297	0.000456
1416812_at	-1.508406	-2.041377	-0.914755	0.278347	0.944970	1.285398	0.631251	0.376024	-0.202086	0.315784	0.599193	0.235654
1416813_at	-1.416218	-0.094953	1.779235	0.905970	0.970815	0.333145	0.421277	0.633891	-0.568433	-1.199972	-1.017730	-0.747024
1416814_at	-2.450824	-1.327246	1.123507	0.798675	0.412025	0.334646	0.236541	0.334277	-0.008338	0.635134	0.443087	-0.531501
1416815_s_at	-2.344585	-1.565397	0.505080	0.326263	0.573316	1.060327	0.858185	0.560474	-0.311767	0.059421	0.293839	-0.015160
1416816_at	-1.941953	-1.738467	-0.064350	0.509627	1.186685	1.116272	0.429165	-0.303597	-0.356704	0.565366	0.738523	-0.140565
1416817_at	-1.487525	-1.356779	-0.903770	-0.422612	0.511084	1.310446	0.448726	-0.470185	-0.454153	0.920127	1.536872	0.367766
1416818_at	-1.481528	-0.868898	-0.396054	-1.151540	-0.209626	1.580445	-0.051019	1.066377	0.902143	1.341761	-0.408018	-0.324051
1416819_at	-2.199816	-0.995710	1.330819	0.936672	0.323055	-0.035940	-0.012011	0.493735	0.601846	0.836905	-0.258919	-1.020635
1416820_at	-0.631930	0.444764	1.104830	2.050544	1.226888	-0.083915	-0.491486	-1.166555	-1.032081	-0.706808	-0.210633	-0.503617
1416821_at	0.269403	0.280793	0.081800	-0.534826	-0.659860	0.986997	1.561360	1.561769	-0.233071	-1.379679	-1.436363	-0.498323
1416822_at	-0.861337	0.399846	0.666355	1.120548	-0.201410	-1.283615	-0.337224	0.957944	1.851411	-0.238845	-0.888309	-1.185365
1416823_a_at	-1.689898	-0.643540	1.405581	-0.394697	0.885919	1.565017	0.919400	0.196520	-0.494752	-0.240893	-0.613289	-0.895363
1416824_at	-1.991257	-1.471778	0.298374	-0.062057	0.248478	0.492946	1.126835	1.228019	0.765972	0.430201	-0.112348	-0.953390
1416825_at	-1.518522	-1.870460	-0.509958	-0.561637	0.738613	-0.261539	0.181999	0.220078	1.139041	0.779073	1.395923	0.267381
1416826_a_at	-2.163476	-1.459120	0.749985	0.863797	0.875139	-0.281615	-0.481105	0.190010	0.804389	0.849301	0.473127	-0.420443
1416827_at	-0.743179	-0.543832	-0.475089	-0.606001	-1.024524	-1.060617	-0.662096	0.037941	1.105031	1.543441	1.656884	0.772042
1416828_at	0.379367	1.618050	1.108128	0.679129	0.726901	0.250863	-0.179665	-0.001078	-0.554951	-1.361187	-1.658231	-1.007325
1416829_at	-2.294045	-1.509474	0.356927	0.573995	0.607986	0.450670	0.416159	0.525543	0.698727	0.910137	0.074391	-0.811013
1416830_at	-2.073856	-1.930671	0.060142	0.134253	0.778568	0.414186	0.804090	0.614524	0.661370	0.579580	0.411257	-0.453447
1416831_at	-2.406889	0.324426	1.113262	0.183277	-0.550956	0.453714	0.191185	0.488674	0.996708	0.741547	-0.365884	-1.169074
1416832_at	-1.291302	-1.588929	-1.264226	-0.886287	0.136357	0.923374	0.404776	0.184998	0.463231	1.207437	1.186403	0.524167
1416833_at	-0.514272	0.013800	0.058042	0.185956	0.517173	1.507313	1.425945	0.958519	-0.280575	-1.102042	-1.580585	-1.189276
1416834_x_at	-2.269208	-1.696601	0.273422	0.547561	0.800930	0.585754	0.490813	0.383653	0.436902	0.705364	0.372266	-0.630851
1416835_s_at	-2.147006	-1.840332	0.178055	-0.179673	0.931833	0.319166	0.521697	0.225189	0.725986	0.585611	0.862069	-0.182594
1416836_at	-1.810925	-1.876144	-0.161615	0.316068	0.861371	0.256787	0.514392	0.938999	1.071035	0.662278	-0.042260	-0.729988
1416837_at	-1.794751	-1.836840	-0.234055	-0.500819	0.256029	0.330519	1.022046	1.002148	1.003117	0.644496	0.527422	-0.419311
1416838_at	-2.132588	-1.503997	0.065967	-0.186444	-0.253051	0.442454	0.806593	0.942241	0.843289	1.036123	0.501789	-0.562369
1416839_at	-1.772072	-1.795550	-0.185889	-0.807391	0.092608	0.522839	1.184454	0.757147	0.714719	0.659707	0.837713	-0.208290
1416840_at	-1.107567	-1.849833	-0.736328	0.211065	1.445623	1.158968	0.445260	-0.582052	-0.674860	0.277526	1.070106	0.342093
1416841_at	-2.382795	-1.315750	0.275620	0.583802	0.714652	0.976038	0.202796	0.298520	0.532241	0.757442	0.187267	-0.829829
1416842_at	-2.039061	-0.919636	1.297331	0.707895	1.161528	0.793536	0.547667	0.190555	-0.068220	-0.060701	-0.496108	-1.114790
1416843_at	-1.794739	-1.266504	0.009809	0.373316	0.888904	1.636811	0.967733	0.748644	-0.024513	-0.160945	-0.474213	-0.904303
1416844_at	-1.753407	-0.564666	0.735549	0.163922	-1.026923	-0.785155	0.128412	1.252491	1.430272	1.148623	-0.089127	-0.639998
1416845_at	-0.175018	-1.226491	1.224458	0.881516	0.736524	-0.325013	-0.864654	-0.839511	-1.446194	-0.259307	0.760193	1.533494
1416846_a_at	-1.476704	-1.441236	0.262532	0.410243	1.691863	1.174375	0.717822	-0.584811	-0.701579	-0.526052	0.749153	-0.275607
1416847_s_at	-0.099919	0.409815	0.018296	0.872291	0.199309	0.725346	0.886653	1.348255	0.107355	-1.194541	-1.856401	-1.416463
1416848_at	-1.781121	-1.153295	-0.346464	-0.583757	-0.601316	1.287915	1.466514	0.921528	0.344820	0.752317	0.223568	-0.530716
1416849_at	-2.370038	-1.491085	0.569879	0.289200	0.336560	0.294978	0.469965	0.596608	0.669286	0.988714	0.315875	-0.669936
1416850_s_at	-2.243510	-1.578050	0.395455	0.386720	0.650831	0.346199	0.410981	0.285838	0.635125	1.034526	0.489968	-0.814089
1416851_at	-0.408119	-1.255407	-1.151205	-1.034018	-0.123629	0.383751	1.170942	1.815939	1.242485	0.253688	-0.555639	-0.338788
1416852_a_at	0.148497	-1.853545	-0.793648	-0.205549	0.146903	1.166520	0.790452	1.041988	-1.127243	-0.902991	0.330962	1.257650
1416853_at	-0.210129	-1.492394	-1.336836	-1.112315	-0.818471	0.663609	0.757145	0.629763	-0.153122	0.485088	1.386940	1.200720
1416854_at	-1.412449	-1.413469	-1.106980	0.994169	1.262592	1.181155	-0.409024	-0.457358	-0.309055	1.047476	0.454341	0.168599
1416855_at	-1.093660	-1.788426	-0.921914	0.068328	1.026777	0.474681	0.020394	-0.602561	-0.308825	0.731853	1.750171	0.643177
1416856_at	-2.267642	-1.134226	0.584833	0.590649	0.636132	0.214568	0.753764	0.849092	0.977941	0.091811	-0.239330	-1.057608
1416857_at	-2.127141	-1.232121	0.514567	-0.109652	-0.404290	-0.164874	0.573500	0.941614	0.992105	1.218838	0.524744	-0.727306
1416858_a_at	-1.873751	-1.804757	0.034993	0.649146	1.485482	0.966406	0.556018	-0.024492	-0.266963	0.019206	0.485610	-0.226901
1416859_at	-2.051075	-1.738635	0.889934	0.195074	0.825645	0.282076	0.984420	0.494870	0.438198	0.093386	0.375534	-0.789431
1416860_s_at	-1.267560	-2.041080	-0.442864	-0.530376	0.529772	0.934629	1.493366	0.942877	0.175747	0.415409	0.249314	-0.459236
1416861_at	-1.408806	-0.344024	1.712721	0.486178	-0.237020	-0.033606	1.166616	1.185694	0.297963	-0.768310	-0.796962	-1.260447
1416862_at	-1.139509	-1.799891	-0.796750	-0.245974	0.312087	1.249852	1.253624	1.416719	-0.223510	-0.573114	0.254970	0.291511
1416863_at	0.162957	-1.248839	-1.071810	-0.707120	0.495246	0.879729	0.376432	0.509344	-1.417245	-0.440274	0.484930	1.976649
1416864_at	-1.251837	-1.569170	0.074776	0.710595	1.769430	0.941402	1.118350	0.174039	-0.323973	-0.542987	-0.270597	-0.830024
1416865_at	-0.974163	-1.401275	-1.215207	-0.830549	0.129429	1.541651	0.913871	0.771050	0.408682	1.271008	-0.055755	-0.558738
1416866_at	-1.768505	-1.733578	-0.758354	-0.322571	0.350467	0.817361	0.645618	0.822829	0.811837	1.095010	0.491242	-0.451357
1416867_at	-2.125339	-1.556775	0.700235	0.454994	0.255769	-0.139427	0.549469	0.855112	1.098628	0.577756	0.153946	-0.824356
1416868_at	-2.192740	-1.037163	0.816614	0.974238	0.301758	-0.071040	0.091730	0.623683	0.890000	0.928307	-0.175601	-1.149781
1416869_x_at	-1.202917	-1.327003	-0.190629	0.194095	-0.862395	0.240029	0.238689	-0.072370	-0.883148	0.479566	1.929447	1.456637
1416870_at	-1.579597	-1.469460	-0.331858	0.533576	1.371296	1.202252	0.889165	0.688624	0.386891	-0.181561	-0.616172	-0.893156
1416871_at	-0.829248	-0.860402	-0.990358	-0.327980	0.362229	0.106729	-1.080063	-0.759839	0.291950	2.026142	1.406697	0.654142
1416872_at	-1.871628	-0.762912	0.143515	0.471314	0.416809	0.699597	0.586831	0.914068	1.255557	0.503692	-0.845484	-1.511360
1416873_a_at	0.163082	0.471983	-0.115838	-0.922082	-0.457174	0.079349	0.331985	2.040751	1.232352	-0.263723	-1.795119	-0.765575
1416874_a_at	-1.621680	-2.002065	0.280560	0.237440	-0.522238	0.123267	-0.025557	0.568675	-0.246461	1.346947	0.867520	0.993589
1416875_at	-1.361973	-1.126572	-1.269666	-0.498229	0.418285	1.065459	-0.161296	0.016164	0.962358	1.755875	0.669879	-0.470286
1416876_at	-0.517487	-1.900078	-0.606033	-0.171972	0.874309	1.820995	1.144643	0.730523	-0.717030	-0.354836	-0.391091	0.088058
1416877_a_at	-2.023544	-1.835781	-0.122662	0.381171	0.998092	0.606990	0.298333	-0.079571	0.242308	0.947465	0.920524	-0.333338
1416878_at	-2.223662	-1.495945	0.324530	0.465126	0.743951	0.491393	0.071871	0.467633	0.778083	1.078926	0.129262	-0.831164
1416879_at	-1.756047	-1.266512	0.573905	-0.064529	0.915595	0.895658	1.283763	0.939681	0.451766	-0.223362	-0.769955	-0.979966
1416880_at	-1.982710	-1.718413	-0.073744	0.841145	1.315726	1.003973	0.510200	0.314401	0.013094	0.149356	0.139563	-0.512592
1416881_at	-1.374296	-0.065038	1.675643	-0.894090	-0.588056	-0.131847	1.294737	1.343701	0.635289	-0.451692	-0.676755	-0.767605
1416882_at	-1.219354	-2.080100	-0.961737	-0.118026	1.144276	1.174789	0.793774	0.232169	-0.296609	0.156360	0.776849	0.397611
1416883_at	-2.266822	-1.248427	0.019418	1.095166	0.709540	0.871029	-0.424867	-0.179448	0.039924	1.065840	0.628341	-0.309695
1416884_at	-2.021465	-1.918421	0.249027	0.393046	1.178694	0.856735	0.416761	0.047193	-0.192580	0.426137	0.694376	-0.129503
1416885_at	-0.647230	0.312671	2.062866	0.881166	0.299764	0.175327	0.827758	0.050877	-1.327819	-1.478511	-0.689812	-0.467064
1416886_at	0.274553	0.760502	1.156257	-0.887223	-1.592999	-1.507980	0.383828	1.332731	1.008109	-0.312404	-0.610834	-0.004533
1416887_at	1.151808	-0.179009	-0.028242	0.051404	-0.957406	0.676404	1.218658	1.596418	-0.916445	-1.516137	-1.043340	-0.054115
1416888_at	-2.053956	-1.374670	0.092546	0.312991	0.865851	1.421770	0.446691	0.636790	0.318387	0.633314	-0.474111	-0.825602
1416889_at	-1.384766	-1.809096	-0.180843	-0.267335	1.608298	0.196562	0.275965	-0.596774	0.211643	-0.000252	1.568469	0.378127
1416890_at	-1.738400	-1.873047	0.011637	-0.415229	0.170659	0.242130	0.720133	1.017509	1.077414	1.045914	0.299140	-0.557853
1416891_at	-2.010902	-0.975372	0.573155	-0.055628	-0.290582	-0.303763	0.413305	1.065119	1.468822	0.993093	0.137074	-1.014324
1416892_s_at	-1.592173	-0.544433	0.381727	-0.199641	-0.488630	-0.099320	0.191127	1.345654	1.613155	1.206971	-0.605622	-1.208818
1416893_at	-0.703805	1.151918	1.490109	0.088459	-1.346934	-0.912793	0.211880	1.240470	0.924486	-0.267673	-1.064909	-0.811208
1416894_at	-2.353011	-1.542183	0.814139	0.504937	0.435222	0.023417	0.392256	0.324748	0.573264	0.977508	0.384461	-0.534766
1416895_at	-1.001896	-1.473800	-1.025058	-1.368789	-0.021603	1.111965	1.556280	0.622782	0.105370	0.303669	0.737561	0.453522
1416896_at	-0.473186	-1.528592	-1.196704	-0.865024	0.599721	1.709214	1.247616	0.149464	-0.656886	-0.306549	0.685709	0.635217
1416897_at	-2.127853	-0.880677	-0.114754	-0.029959	-0.383199	0.077689	0.054770	0.437182	1.255927	1.622283	0.793463	-0.704869
1416898_a_at	-0.788471	-0.690630	-0.343790	-0.237445	1.064760	1.684277	1.227719	1.011405	0.057266	-0.908913	-1.385492	-0.690685
1416899_at	-0.726113	-0.339987	0.435920	-0.220834	-0.632409	-1.068206	-0.822807	0.980891	1.976770	1.498903	-0.226119	-0.856009
1416900_s_at	-1.237206	-1.063859	-0.220385	0.420117	1.329240	0.832121	1.370923	0.606721	0.674922	-0.368886	-0.988098	-1.355609
1416901_at	-2.013061	-1.797658	0.088841	-0.031129	0.330997	0.664620	1.025986	0.961367	0.562517	0.670396	0.159718	-0.622601
1416902_a_at	-2.229462	-1.575034	0.423621	0.652359	0.602874	0.378691	0.436125	0.412487	0.576553	0.926952	0.289777	-0.894931
1416903_at	-2.023448	-1.401113	0.334666	0.142638	0.559420	1.038449	1.344055	0.741250	0.343264	0.159263	-0.342749	-0.895692
1416904_at	-1.589534	-1.978989	-0.381908	-0.238390	0.765460	1.193392	1.301626	0.675422	-0.141146	0.087874	0.397270	-0.091079
1416905_at	-0.995370	-1.502414	-1.067508	-0.762927	0.850410	1.373321	1.775281	0.439173	-0.039584	-0.227909	0.152045	0.005481
1416906_at	-2.374396	-1.574602	0.712363	0.382708	0.759996	0.326090	0.379741	0.461337	0.674908	0.547459	0.293267	-0.588865
1416907_at	-1.619694	-1.769850	-0.000971	0.168062	0.206466	0.206597	-0.557139	-0.130575	-0.208100	1.238909	1.536213	0.930088
1416908_s_at	-2.203629	-1.642379	0.460338	0.653319	0.761739	0.266767	0.170524	-0.119239	0.388057	1.019150	0.791190	-0.545830
1416909_at	-2.101748	-0.845446	0.725023	0.653977	0.507570	1.133564	1.173222	0.504692	-0.166468	0.019881	-0.340698	-1.263564
1416910_at	-2.157960	-1.786986	0.287187	0.730023	0.837016	0.507280	0.238215	0.160021	0.238721	0.934944	0.536347	-0.524807
1416911_a_at	-1.119959	-1.783388	0.768854	-1.389081	-0.295745	0.744178	1.135520	0.643344	-0.091344	1.269614	0.249724	-0.131717
1416912_at	-1.898262	-1.324072	0.920012	0.290550	-0.266261	0.344797	1.368217	1.354599	0.345079	0.019817	-0.454785	-0.699684
1416913_at	0.026002	0.396354	0.085742	-0.906751	-1.720034	-0.127719	1.760076	-1.019567	-0.332654	0.175719	1.661001	0.001833
1416914_s_at	-1.762792	-1.872889	-0.516368	0.170129	0.856475	1.302027	0.842378	0.068231	-0.360712	0.452862	0.780634	0.040027
1416915_at	-1.208653	-1.447287	0.929561	1.149679	1.411170	0.884642	0.484467	0.330301	-0.331108	-0.235899	-0.839757	-1.127120
1416916_at	-1.369052	-1.069764	-0.191976	0.405770	0.157988	-0.688652	-0.808405	-0.413429	0.712217	1.789275	1.648526	-0.172494
1416917_at	-2.092856	-1.578535	0.684699	0.662849	0.882420	0.583145	0.456610	0.559324	0.447133	0.633686	-0.294014	-0.944463
1416918_at	-1.882544	-0.799740	0.586657	1.188944	0.996117	-0.297270	-0.661637	0.010511	1.084217	1.014071	-0.086582	-1.152750
1416919_a_at	-1.802063	-1.428979	0.022096	0.842428	0.768703	0.818186	-0.517343	-0.764632	-0.319778	1.170647	1.189388	0.021351
1416920_at	-1.896263	-0.854964	0.751862	0.351111	0.211030	-0.399593	-0.868003	-0.261400	0.923705	1.745636	0.860524	-0.563652
1416921_x_at	-2.214432	-1.359613	0.619980	0.485202	0.620587	0.106603	0.480171	0.348695	0.919442	0.889248	0.200850	-1.096733
1416922_a_at	-2.213172	-1.268562	0.534142	0.816730	0.769529	0.064801	-0.262556	-0.155932	0.649053	1.233718	0.584422	-0.752171
1416923_a_at	-2.000809	-1.228928	0.646378	0.497029	-0.106411	-0.547256	-0.532378	0.076334	0.919069	1.587248	0.901496	-0.211777
1416924_at	-2.091606	-0.573998	1.474781	0.904170	0.345081	-0.467501	-0.246837	0.041581	0.828631	0.935196	0.008796	-1.158283
1416925_at	-2.106354	-2.023123	0.202393	0.151698	0.333908	0.383745	0.619375	0.345102	0.265506	0.666393	1.058093	0.103259
1416926_at	-1.419385	-1.628823	0.158850	-0.622194	-0.563867	-0.496816	-0.141286	0.552481	0.758215	1.620701	1.237773	0.544345
1416927_at	-1.583947	-0.611608	1.042790	1.433731	-0.222136	-0.734493	-0.887009	0.587623	1.216693	0.976990	-0.414707	-0.803930
1416928_at	-1.900881	-1.652816	0.329425	0.275547	0.944693	-0.100414	-0.074616	-0.318492	0.677638	1.196535	1.141051	-0.517673
1416929_at	-1.475200	-0.405520	0.959838	0.698144	1.144207	1.171814	0.366395	-1.423922	-1.270436	-0.182217	0.788266	-0.371368
1416930_at	-1.300826	-1.109025	-1.372502	-0.662266	0.335032	1.829946	1.381920	0.342232	0.099143	0.305906	0.351859	-0.201418
1416931_at	-1.527065	-1.618422	-0.532160	-0.474793	0.038069	0.938102	1.467797	1.257000	0.599818	0.422803	0.048001	-0.619151
1416932_at	-1.260589	-2.102742	-0.383019	-0.232699	0.441477	0.536648	1.180495	1.550180	0.639236	0.061492	-0.259714	-0.170764
1416933_at	-1.837785	-0.293677	1.145202	1.262007	0.162309	-0.511205	-0.658792	0.219385	1.060270	1.034775	-0.335572	-1.246916
1416934_at	-2.036390	-1.641571	0.197080	0.787210	1.208361	0.987393	-0.141209	-0.198282	-0.524578	0.398925	0.713278	0.249784
1416935_at	-1.848298	-1.320084	-0.680334	-0.302534	-0.043929	0.700918	-0.156567	0.023059	0.690173	1.720338	1.152583	0.064672
1416936_at	-0.361718	-0.651311	-1.133794	-1.283729	-0.173608	1.055335	1.779343	1.517208	0.552321	-0.568495	-0.409507	-0.322041
1416937_at	-2.271002	-1.502099	0.309806	0.751856	0.873837	0.553616	0.344784	0.297154	0.507758	0.767462	0.231345	-0.864515
1416938_at	-2.216419	-1.732208	0.274623	0.506175	0.899364	0.715531	0.504733	0.427946	0.301190	0.698890	0.225590	-0.605411
1416939_at	-2.264537	-1.038657	0.711805	0.894533	0.533880	0.042192	-0.224547	0.107750	0.797530	1.222250	0.201137	-0.983342
1416940_at	-2.243000	-0.771390	0.825719	0.449249	0.072405	-0.205694	-0.428249	0.696960	1.284450	1.210273	-0.083225	-0.807509
1416941_s_at	-2.276034	-1.584236	0.430053	0.767231	1.057237	0.624380	-0.003361	-0.083956	0.109299	0.802939	0.498179	-0.341728
1416942_at	-1.558213	-1.051974	1.559012	1.047634	-0.308260	-0.692429	-0.717981	0.402050	0.595892	1.412841	-0.123634	-0.564935
1416943_at	-1.497216	-1.854188	-0.378932	-0.477960	0.417045	1.192048	1.509208	0.888215	-0.217740	0.007450	0.483874	-0.071803
1416944_a_at	-1.649820	-1.559621	0.455164	1.433329	1.424862	0.840269	0.396094	-0.152107	-0.363714	-0.289189	0.125166	-0.660433
1416945_at	-0.839470	-0.368022	0.197505	-1.389481	-1.244414	-1.120529	0.807907	0.261934	1.279063	1.079005	1.365151	-0.028645
1416946_a_at	-2.215362	-1.005221	1.604465	0.976093	0.379153	0.332530	0.364742	0.283164	0.050354	0.372501	-0.188313	-0.954113
1416947_s_at	-2.110827	-1.804127	0.155622	0.268672	0.439195	0.558922	0.745117	0.689998	0.600843	0.834629	0.324535	-0.702574
1416948_at	-2.297024	-1.432252	0.454479	0.946744	0.870381	0.224676	-0.050398	-0.072203	0.453523	0.935624	0.562887	-0.596446
1416949_s_at	-1.743695	-0.775917	0.947996	0.029846	-0.317122	-0.508474	0.073063	0.954834	1.557040	1.161184	-0.210566	-1.168193
1416950_at	-1.745456	-1.896072	-0.055130	0.671248	1.151094	0.734622	-0.335872	-0.331048	-0.052352	1.165742	0.674951	0.018278
1416951_a_at	-2.097738	-1.434753	0.451232	1.167454	1.049874	0.403300	-0.397607	-0.361268	0.098135	0.933706	0.604657	-0.416992
1416952_at	-2.222735	-1.620022	0.277534	0.909427	0.655920	0.201519	-0.191397	0.122129	0.468552	1.129601	0.622926	-0.353451
1416953_at	-1.465522	-0.371256	1.005540	0.193660	-0.021471	-0.887750	0.326814	1.015600	1.805559	0.403658	-0.611048	-1.393782
1416954_at	-0.033497	-0.668767	-0.456885	-1.880913	-1.081919	0.995530	1.590207	1.062853	-0.444797	-0.222003	0.360493	0.779694
1416955_at	0.282209	-0.066781	0.035854	-1.122190	-0.111247	1.297021	1.840254	1.152838	-0.392162	-1.190506	-1.167346	-0.557944
1416956_at	-1.136202	-1.298877	-1.183075	-0.482834	0.223200	1.376695	0.520000	0.777471	1.062992	1.281279	-0.299186	-0.841462
1416957_at	-0.400419	-0.064040	-0.627577	-1.133801	-0.944484	-1.232432	0.283836	0.793001	1.986210	1.105284	0.765938	-0.531517
1416958_at	-0.954961	0.563075	1.372706	0.651817	-0.487834	-1.468284	-1.013940	0.345415	1.438949	0.882567	-0.358742	-0.970767
1416959_at	-0.983842	0.619837	1.745279	0.986224	-0.396372	-1.399297	-0.801669	0.297927	1.147096	0.364823	-0.583233	-0.996775
1416960_at	-1.822116	-0.754267	0.817503	0.802516	0.337741	1.510524	1.158898	0.404022	-0.613256	-0.446202	-0.280612	-1.114755
1416961_at	0.048860	-1.261441	-0.978668	-1.451808	-1.047329	0.258961	1.600235	0.945732	0.511865	0.555992	1.047687	-0.230085
1416962_at	-0.941820	-0.433496	-0.044348	0.773649	0.379418	0.301469	0.620568	1.397789	1.256762	-0.099145	-1.547317	-1.663528
1416963_at	-2.424857	-0.279728	1.245641	0.730810	0.470049	0.083406	-0.306173	-0.208866	0.649983	0.956339	0.187334	-1.103944
1416964_at	-1.613947	-1.402023	-0.312150	0.925571	1.439928	0.215327	0.130940	-0.756112	-0.504535	-0.295882	1.265292	0.907586
1416965_at	1.084893	-0.344723	0.356798	0.711570	1.290568	0.610563	0.473767	0.649419	-0.864335	-1.695448	-1.437319	-0.835751
1416966_at	-0.542545	-0.925773	-0.444826	0.386336	1.859260	1.682514	1.038138	-0.191095	-0.527634	-0.766611	-0.736547	-0.831217
1416967_at	-0.551504	-0.238749	1.434348	0.755835	1.283503	0.442775	-0.336069	-1.535039	-1.659386	-0.634734	0.544560	0.494460
1416968_a_at	-1.826869	-1.524553	1.018640	0.449557	0.500215	0.563950	1.370139	0.991926	-0.221842	-0.337701	-0.386304	-0.597173
1416969_at	-0.516014	-0.242592	-0.670693	-0.854700	-0.896594	-0.988844	-0.702574	-0.014358	1.390868	1.848387	1.329269	0.317844
1416970_a_at	-2.211211	-1.743579	0.204595	0.442369	0.597390	0.542953	0.564190	0.492579	0.457568	0.916298	0.386450	-0.649610
1416971_at	-2.057805	-1.695695	0.030441	0.508697	0.898069	0.655337	0.551450	0.441491	0.523661	0.867150	0.189942	-0.912746
1416972_at	-2.487501	-1.233466	0.716360	0.175438	0.121792	0.779345	0.889736	0.961373	0.146412	0.398529	0.009991	-0.478027
1416973_at	-2.161584	-1.186181	0.739730	0.542917	0.302802	0.469547	0.908186	1.063623	0.635576	0.231029	-0.491319	-1.054317
1416974_at	-1.765655	-0.241559	1.240980	1.309727	0.385849	0.718034	0.497768	0.649414	0.075685	-0.453972	-0.980416	-1.435860
1416975_at	-1.311991	-0.664215	0.345923	0.540969	0.550975	0.486070	1.281142	1.148613	0.830725	-0.369282	-1.234458	-1.604479
1416976_at	-1.213532	-2.029909	-1.088844	-0.418016	0.023020	0.920742	0.900914	1.209437	0.502907	0.677741	0.456098	0.059441
1416977_at	-0.375619	0.544210	1.540992	0.022780	-1.521201	-1.471635	-0.917888	-0.394449	-0.217857	0.810823	1.139775	0.840071
1416978_at	-2.124872	-0.957761	0.945623	1.116111	0.379616	-0.205491	-0.529460	0.046309	0.800988	1.219213	0.199196	-0.889469
1416979_at	-1.868830	-1.986291	-0.080667	-0.430099	0.163093	0.645860	0.745297	0.570413	0.322645	1.045848	0.919756	-0.047031
1416980_at	-0.428980	1.198678	2.410805	0.658025	-0.279228	-0.785040	-0.833470	-1.063469	-0.669494	-0.117376	0.226977	-0.317429
1416981_at	-1.951119	-0.974139	0.019434	0.102409	-0.321925	-0.398868	-0.463970	0.113326	1.208486	1.716669	1.139726	-0.190034
1416982_at	-1.645219	-0.586077	0.523829	0.167195	-0.522882	-0.346445	0.318493	1.500759	1.711506	0.629115	-0.727679	-1.022604
1416983_s_at	-1.951094	-0.791968	1.505213	0.927078	-0.478591	-0.548294	-0.466241	0.778471	0.612515	1.176597	-0.246492	-0.517194
1416984_at	-2.214398	-1.751790	0.313619	0.433004	0.814373	0.679418	0.658605	0.203375	0.308866	0.694370	0.456884	-0.596323
1416985_at	-1.765992	-1.811878	0.213947	-0.624135	0.197283	0.546356	0.129108	-0.135179	-0.088205	1.229263	1.207958	0.901472
1416986_a_at	-1.844694	-0.180381	1.868446	0.338477	-0.537161	-0.075172	0.888272	1.097432	0.468000	-0.818417	-0.770811	-0.433994
1416987_at	0.462924	-1.210867	-0.229218	-2.128309	-0.247735	1.120890	1.400761	1.087891	-0.174233	0.368108	-0.167429	-0.282780
1416988_at	-1.664932	-1.190555	-0.046368	-0.783299	-0.520688	0.080437	1.091699	1.389933	1.306270	0.768961	0.233074	-0.664530
1416989_at	-2.024230	-1.285786	-0.285664	0.325928	0.645155	0.865948	0.740261	0.916073	0.920336	0.536857	-0.200432	-1.154443
1416990_at	-2.078788	-0.770668	1.020259	1.029039	0.087583	-0.591605	0.248747	0.780464	1.092011	0.495406	-0.083061	-1.229382
1416991_at	-1.965917	-1.875588	0.027542	0.544403	1.209365	0.878668	0.596689	-0.032866	-0.219879	0.349523	0.712459	-0.224400
1416992_at	-1.814431	-1.185638	0.493461	1.308587	1.233472	1.139827	0.621939	0.234551	-0.509195	-0.405589	-0.424117	-0.692866
1416993_at	-2.221271	-0.716524	1.107575	1.158588	0.466672	0.062274	-0.068517	0.256690	0.757355	0.639521	-0.143045	-1.299315
1416994_at	-2.048610	-0.720213	0.961932	1.076230	0.558762	0.174889	0.397667	0.783884	0.911158	-0.061206	-0.715646	-1.318858
1416995_at	-1.195800	-1.179444	-0.811898	-0.095321	2.125000	0.979845	0.026092	-0.760518	0.125540	-0.405929	1.127456	0.064975
1416996_at	-1.492153	-0.800898	1.664757	1.669620	0.667033	-0.039407	-1.201479	-0.189317	-0.489754	0.208994	-0.425060	0.427669
1416997_a_at	-1.737049	0.326074	0.956961	0.957459	0.100801	0.146608	1.336315	-0.056873	0.647515	-0.489694	-0.329141	-1.858977
1416998_at	-1.935207	-0.803901	1.463134	0.006809	-0.515143	-0.930487	-0.237558	0.977712	1.150928	0.904353	0.258543	-0.339177
1416999_at	-0.916101	-1.447553	-0.892670	-1.356187	-0.403595	0.558995	1.085394	1.518396	0.939141	0.758657	0.095535	0.059999
1417000_at	-1.618447	-0.351476	1.325679	1.578508	0.153852	-0.510275	0.321050	1.067999	0.518244	-0.508978	-0.989661	-0.986495
1417001_a_at	-1.281864	0.198540	2.161838	0.453295	-0.619685	-1.340825	-0.297007	0.227025	0.899785	0.578840	0.006016	-0.985954
1417002_at	-2.264170	-1.612704	0.359211	0.698741	0.703704	0.432937	0.226172	0.311698	0.535329	0.959500	0.351988	-0.702418
1417003_at	-1.580890	-1.710974	-1.046205	-0.544275	0.525058	1.080786	0.784117	0.376474	0.648502	0.818413	0.908134	-0.259143
1417004_at	-1.563010	-0.220803	0.706594	-1.275687	-1.417220	-0.560358	0.919294	1.322024	0.880999	0.761386	0.296029	0.150755
1417005_at	-1.247403	-1.023123	-0.958773	-1.064893	-0.500779	-0.291010	0.165849	0.704074	1.402325	1.391246	1.245779	0.176709
1417006_at	-1.899491	-0.937081	0.618333	0.396902	0.229529	-0.154970	0.214829	0.830606	1.459958	0.997481	-0.381663	-1.374437
1417007_a_at	-2.320883	-1.473904	0.665501	0.801609	0.815428	0.157152	0.378714	0.323118	0.719900	0.552178	0.139806	-0.758614
1417008_at	-2.223146	-1.124586	0.811158	0.772406	0.238250	-0.230889	-0.326939	0.216778	0.864127	1.348477	0.397075	-0.742704
1417009_at	-1.778036	-1.801723	-0.156699	-0.444903	-0.044039	0.507061	1.019438	0.419992	-0.085397	0.643111	1.565242	0.155959
1417010_at	-1.992573	-1.565657	0.316706	0.368418	0.628920	-0.309625	-0.529149	-0.064215	0.740223	1.292239	1.160557	-0.045835
1417011_at	-0.989358	-0.946401	0.727851	-0.508181	-0.702394	-0.030604	1.722194	1.752146	0.811546	-0.662004	-0.486684	-0.688112
1417012_at	-0.081351	0.147994	1.574770	0.251086	-0.550459	0.526604	1.111252	0.790539	-1.860812	-1.474881	-0.575136	0.140394
1417013_at	-1.646796	-1.911009	-0.298581	0.309686	1.387858	1.158790	0.785392	-0.062636	-0.290019	0.115500	0.651247	-0.199430
1417014_at	-1.706167	-2.083624	-0.063626	0.143202	1.043451	0.775520	0.774256	-0.081876	-0.391418	0.354427	1.056137	0.179710
1417015_at	-1.042761	-0.166229	-0.218173	0.089661	-0.753820	0.424158	1.060570	2.266326	0.838116	-0.901886	-0.922063	-0.673903
1417016_at	-1.893158	-2.206292	0.150283	0.235073	0.732268	0.048537	0.760380	0.699669	0.691569	0.280372	0.551959	-0.050651
1417017_at	-1.505979	-1.274803	-0.651372	-0.942754	-0.159522	0.668759	1.833446	0.549810	0.822910	0.585981	0.599824	-0.526300
1417018_at	-0.583462	-1.739075	0.034262	-0.846836	0.007424	0.212280	1.887197	1.596258	-0.061651	-0.811792	-0.009744	0.315145
1417019_a_at	-0.817570	0.590641	1.053402	-0.156238	-1.102666	-1.290254	0.779304	1.179520	1.376541	-0.083156	-0.094707	-1.434817
1417020_at	-1.177159	-0.862529	-1.233015	-0.721804	0.190264	0.891137	-0.282763	-0.440153	0.922931	1.681345	1.385938	-0.354192
1417021_a_at	-1.009255	-0.495291	1.646345	1.142836	1.438517	-0.159979	-0.341717	-1.427136	-1.037957	-0.254449	0.569206	-0.071120
1417022_at	-0.545592	-0.930256	-0.507262	-0.813095	-0.290837	0.573675	1.787678	1.710850	0.891285	-0.105097	-0.823447	-0.947905
1417023_a_at	-2.248294	-1.471754	0.450842	0.557856	0.562221	0.586996	0.648360	0.512276	0.517307	0.804124	0.080323	-1.000261
1417024_at	-2.124097	-1.383892	0.312999	-0.008383	0.623430	0.696400	1.209956	0.199744	0.524222	0.695154	0.355764	-1.101304
1417025_at	-1.225405	-0.127409	1.041900	-0.268354	-0.436949	-0.417293	0.729208	1.456535	1.498125	0.155408	-0.934665	-1.471107
1417026_at	-1.870229	-1.933537	-0.507538	0.351240	1.010683	0.764894	0.328894	0.072057	0.212236	0.873009	0.902233	-0.203943
1417027_at	-1.069163	-1.007145	-0.138228	0.390811	0.963533	1.923884	1.234358	0.421639	-1.058347	-0.951126	-0.532060	-0.178150
1417028_a_at	-0.837977	-0.685845	-0.367179	-1.438579	-0.757534	1.107532	1.982730	1.330838	-0.175234	-0.280083	0.103913	0.017418
1417029_a_at	-0.566134	-0.165724	-0.372965	-0.996714	-0.112627	0.403358	1.946621	1.483821	1.004105	-0.827378	-0.745220	-1.051149
1417030_at	-0.345816	-0.676232	-0.647142	-1.072874	-1.610390	-0.667027	0.598144	0.392786	0.183507	0.828651	1.637213	1.379177
1417031_at	-1.742083	-1.738769	-0.176444	-0.394156	-0.388747	0.792722	1.027896	1.344312	0.560181	0.838263	0.148153	-0.271332
1417032_at	-1.845531	-2.009392	-0.286944	-0.243400	0.399093	0.485596	0.383964	0.245459	0.047295	0.731724	1.253235	0.838908
1417033_at	-1.441733	-0.799433	0.147243	-0.697755	-0.024430	1.278325	1.181329	1.280952	0.790559	0.427340	-1.062857	-1.079542
1417034_at	-2.115367	-1.205669	0.219499	0.399974	0.541220	0.377565	0.224205	0.527660	1.141496	1.175429	-0.100926	-1.185085
1417035_at	-1.752901	-1.555521	-0.406735	0.668668	0.832309	1.149419	0.705569	0.924252	0.524873	0.299873	-0.380283	-1.009524
1417036_at	-0.179573	-0.467170	-0.153755	-1.194059	-0.515307	0.715888	1.869929	1.712763	0.511878	-0.845846	-0.895063	-0.559685
1417037_at	-1.800041	-0.953551	-0.073400	0.322186	0.202909	0.704648	1.053237	1.361890	1.060541	0.094583	-0.704033	-1.268973
1417038_at	-2.064872	-0.507003	1.404221	1.027953	0.349748	-0.294698	-0.228176	0.377958	0.903821	0.633904	-0.280196	-1.322652
1417039_a_at	-1.239756	-0.487029	1.009533	-0.086195	-0.566858	-0.423198	1.232769	1.830706	0.982230	-0.450792	-0.764568	-1.036841
1417040_a_at	-0.933300	-1.462959	-0.112523	0.262753	1.898517	1.215914	1.103627	-0.014138	-0.798855	-0.863684	-0.446223	0.150871
1417041_at	-1.453485	-0.251665	0.761006	-0.688968	-1.092020	-0.829331	0.511974	1.284972	1.676031	0.804053	-0.000702	-0.721865
1417042_at	-1.298161	-1.392708	-0.196880	-0.621220	0.799928	1.415570	1.892085	0.368721	-0.368891	-0.516558	0.262814	-0.344707
1417043_at	0.289145	0.428200	0.452071	0.228549	-1.763716	-1.255591	-0.963261	-0.458932	-0.474923	0.928459	1.618349	0.971648
1417044_at	-1.834357	-0.804658	0.754697	0.341586	1.036514	0.887153	1.030350	1.017812	0.084529	-0.454216	-1.094552	-0.964856
1417045_at	-1.293360	-1.165240	-1.583248	-0.753258	0.718029	0.851264	0.691490	-0.108170	1.084913	1.058101	0.859632	-0.360149
1417046_at	-2.044095	-0.712992	1.312638	1.031608	0.656535	0.430699	0.435519	0.551209	0.395469	0.046273	-0.898935	-1.203918
1417047_at	-0.594570	0.960902	1.531006	0.868745	-0.937981	-0.895888	-1.211890	0.505163	0.619336	1.033967	-0.956344	-0.922448
1417048_at	-0.826802	-1.063158	-1.189633	-0.253330	1.034711	1.966173	0.240124	-0.633739	-0.992220	0.096656	0.848833	0.772385
1417049_at	-0.217414	0.171665	2.247110	1.437448	0.649207	-0.672812	-0.283464	-0.277317	-0.771635	-1.194726	-0.828081	-0.259980
1417050_at	-0.921153	-1.493916	-0.545669	-0.484238	0.331187	1.297095	-0.082405	0.983675	0.574899	1.777871	-0.498909	-0.938436
1417051_at	-1.003573	0.615309	0.517411	-1.588137	-1.066485	-0.112747	1.438381	0.772482	1.206114	0.519725	-0.179813	-1.118667
1417052_at	-2.417953	-1.069980	0.725566	0.360996	0.264431	0.416743	0.734995	0.783139	0.676937	0.666314	-0.122596	-1.018583
1417053_at	-2.298535	-1.369630	0.433932	0.613628	0.688944	0.426569	0.282811	0.324337	0.744611	0.965893	0.149018	-0.961578
1417054_a_at	-1.558723	-2.009108	-0.935264	-0.340287	0.657195	0.953589	0.428767	0.381495	0.247175	0.970685	0.870591	0.333890
1417055_at	-1.231178	-1.540684	-0.672608	-0.200747	1.040929	1.917583	1.116877	0.470393	-0.553799	-0.282276	-0.033099	-0.031391
1417056_at	-2.051696	-1.721995	-0.166417	0.146709	0.620156	0.417970	0.247171	0.709306	0.952455	1.126675	0.327107	-0.607446
1417057_a_at	-1.294760	-1.685822	-0.962268	-0.264146	0.781779	1.217139	0.888094	-0.288968	-0.536626	0.324552	1.395114	0.425916
1417058_a_at	-2.056922	-1.464485	0.609250	0.762098	1.002755	1.030982	0.796254	0.490121	-0.201367	0.003776	-0.157374	-0.815090
1417059_at	-2.310650	-1.221259	0.741136	0.248840	0.021832	-0.212311	0.182552	0.431758	0.885386	1.266475	0.655610	-0.689372
1417060_at	-0.467181	-1.390650	0.018220	-1.032110	1.372969	1.126907	0.920287	-0.160070	-1.313530	-0.638277	0.334624	1.228822
1417061_at	0.112013	1.473798	1.249385	-0.287429	-1.260119	-0.931566	0.286434	1.252721	0.721630	-0.524335	-1.245901	-0.846626
1417062_at	-1.806707	-1.624187	0.984670	0.488851	-0.346466	-0.494798	-0.505952	1.466936	0.052429	0.779858	0.513379	0.491977
1417063_at	-1.526397	-1.878278	-0.083924	0.331823	1.122179	0.791426	0.864034	0.956790	0.651262	0.045020	-0.290732	-0.983208
1417064_at	-2.189079	-1.262603	0.218768	0.017674	0.543483	0.997488	0.786842	0.643063	0.775178	0.717444	-0.207064	-1.041194
1417065_at	0.920637	0.897211	0.096677	-1.125856	-1.050689	0.053693	1.517755	1.317336	0.201443	-1.081640	-1.180682	-0.565884
1417066_at	-1.259582	-1.263286	-0.123335	-0.693902	0.143508	1.335029	1.935566	1.165297	-0.195014	-0.435781	-0.287533	-0.320954
1417067_s_at	-0.433370	-1.385936	-0.720222	-0.817529	0.387272	0.866267	0.642308	-0.627811	-1.124957	0.164594	1.690830	1.358554
1417068_a_at	-1.922698	-1.927227	-0.153783	0.349872	1.090529	0.480177	-0.008316	0.303900	0.494202	1.089240	0.591547	-0.387446
1417069_a_at	-1.691751	-1.075662	0.803023	0.574273	-0.316879	0.178636	0.337311	1.542127	0.841832	0.777018	-0.730698	-1.239226
1417070_at	-1.810129	-1.216889	-0.036515	1.506668	1.390522	1.114712	-0.388524	-0.431661	-0.406769	0.273223	0.332598	-0.327239
1417071_s_at	-2.214347	-1.149423	0.885810	1.109802	0.286195	0.239080	0.225202	0.770520	0.634431	0.607462	-0.357090	-1.037623
1417072_at	0.043383	-1.225248	-1.055224	-1.015303	0.580143	1.762226	1.821090	0.373117	-0.151666	-0.428488	-0.335947	-0.368085
1417073_a_at	-1.733811	-1.970249	-0.441048	0.292265	0.969856	1.135312	0.535836	0.019038	-0.397473	0.444096	0.962301	0.183873
1417074_at	0.503455	-0.670816	-0.854340	-1.243328	-0.343432	1.288553	1.970218	1.154871	-0.231497	-0.718263	-0.641734	-0.213684
1417075_at	-2.003339	-1.908020	-0.179995	0.276481	0.635630	0.991493	0.761598	0.305765	0.146437	0.779548	0.611305	-0.416908
1417076_at	-0.164853	-1.728121	-0.610080	-0.413338	-0.231900	0.252631	0.862910	0.474444	-1.097336	-0.342176	0.978636	2.019184
1417077_at	-2.294365	-0.749864	1.578606	1.052870	0.432793	-0.494978	-0.517502	-0.146695	0.373618	0.691276	0.377134	-0.302883
1417078_at	-1.022088	-1.647329	-1.088762	-0.690384	0.126704	0.004374	0.276672	0.784358	1.403459	1.497176	0.724369	-0.368550
1417079_s_at	-1.451291	1.237089	0.741790	0.718249	0.206809	1.500139	0.697659	-0.465644	-0.449230	-0.531855	-0.661614	-1.542103
1417080_a_at	-1.919848	-1.756385	-0.149044	-0.019173	0.852107	0.998757	0.635062	0.260002	0.490624	1.082753	0.255731	-0.730579
1417081_a_at	-1.835971	-2.070724	-0.214035	-0.259640	0.853363	0.578264	0.716447	0.282557	0.156313	0.419758	1.149556	0.224112
1417082_at	-2.171162	-1.841768	0.065250	0.158920	0.432846	0.353140	0.255869	0.470103	0.595342	1.087407	0.822655	-0.228598
1417083_at	-2.300067	-1.681144	0.169119	0.496664	0.578673	0.480766	0.713374	0.701892	0.435460	0.620528	0.362874	-0.578150
1417084_at	-1.652424	0.259298	-0.188290	-0.969880	0.168071	2.008561	1.334244	0.542009	-0.170350	-0.010574	-0.967230	-0.353446
1417085_at	-1.359009	-0.878522	-0.563187	0.267437	-0.099897	0.553660	-0.616768	-1.068423	-0.222166	1.633485	1.754313	0.599080
1417086_at	-2.155371	-1.254227	0.408278	0.484306	0.049781	0.356731	0.292208	0.947619	1.015763	1.059537	-0.162426	-1.042196
1417087_at	-1.542879	-0.186786	1.419804	1.439241	1.384207	0.666581	-0.136737	-0.888353	-0.668658	-0.278149	-0.413169	-0.795098
1417088_at	-2.106387	-1.441562	0.570351	1.193382	1.146668	0.881029	0.444911	-0.111645	-0.459453	0.012184	0.261697	-0.391177
1417089_a_at	0.739616	0.728552	0.903501	0.496513	0.973577	0.731994	-0.251186	-0.791651	-1.887127	-1.541412	-0.642674	0.540301
1417090_at	-0.489647	-0.695487	-1.155536	-0.553700	0.593598	2.281588	1.082827	0.920640	-0.301880	-0.470315	-0.671784	-0.540308
1417091_at	-2.110498	-1.003483	0.721569	1.542167	0.470785	-0.162530	-0.442020	0.286254	0.839782	0.865986	-0.229175	-0.778837
1417092_at	-0.123825	-0.850311	-0.753299	-1.336249	-0.192081	1.094319	2.168515	1.168948	-0.031077	-0.714805	-0.205273	-0.224861
1417093_a_at	0.319496	-0.409633	0.894070	-0.152196	-1.360258	-1.890743	-0.865230	0.095136	0.061695	1.209024	1.077054	1.021590
1417094_at	-2.134623	-1.587656	0.199713	0.748666	0.964663	0.364935	0.098650	-0.503940	0.000375	0.842090	1.126629	-0.119504
1417095_a_at	-1.913280	-1.707950	-0.034418	0.376915	0.054606	-0.545736	-0.349541	0.385315	1.063254	1.146461	0.884417	0.639962
1417096_at	-2.082169	-1.309084	0.667978	1.350814	0.810070	1.020432	0.496798	0.209363	-0.464459	0.130483	-0.178721	-0.651510
1417097_at	-1.987963	-0.895099	0.702250	0.212733	-0.283065	0.023526	0.545618	0.901868	1.193139	1.139764	-0.233960	-1.318805
1417098_s_at	-1.717163	-1.159955	0.179526	-0.266540	-0.351488	0.187256	0.977294	1.413293	1.224360	0.877212	-0.299246	-1.064551
1417099_at	-2.224776	-1.451069	-0.177532	-0.195709	-0.218236	0.815233	0.819442	0.848363	0.602703	1.021116	0.497160	-0.336699
1417100_at	-2.099012	-0.986829	0.713429	1.364950	0.902287	0.647951	-0.140977	0.280641	0.377254	0.522513	-0.441262	-1.140949
1417101_at	0.261078	0.461772	0.929959	1.123108	1.256801	0.862672	-0.433702	-1.021673	-1.648870	-1.329624	-0.691289	0.229769
1417102_a_at	-1.938470	-1.855726	-0.041881	0.474839	1.100055	0.322787	0.212892	0.149925	0.627395	0.990008	0.617309	-0.659130
1417103_at	-2.230831	-1.513796	0.287802	0.706878	0.798729	0.346900	-0.178434	0.239619	0.683328	1.107149	0.414115	-0.661459
1417104_at	-1.650603	-1.569455	-0.472768	-0.457630	0.268843	0.232568	0.352817	-0.277832	0.421008	1.177352	1.857437	0.118263
1417105_at	-2.370662	-1.113388	0.670760	0.416592	0.260218	0.451958	0.392030	0.716019	0.814060	0.919937	-0.131777	-1.025751
1417106_at	-2.058375	-1.626781	-0.370360	-0.257559	0.446323	0.847881	0.792306	0.006495	0.282848	1.008380	1.112136	-0.183293
1417107_at	-1.477705	-1.616402	-0.628034	-0.553416	0.169835	0.519546	0.075693	-0.259974	0.225463	1.620970	1.510438	0.413583
1417108_at	-2.131979	-1.347582	-0.096454	-0.248724	-0.147173	0.007980	0.403917	0.301084	0.795977	1.419167	1.263389	-0.219610
1417109_at	-2.216549	-0.676949	0.517073	0.995107	0.252821	0.015848	-0.619300	0.207349	1.141038	1.286250	0.056850	-0.959538
1417110_at	-1.551527	-2.040747	-0.190477	0.183187	1.374366	0.812608	0.634502	-0.449113	-0.255466	0.370649	0.994090	0.117932
1417111_at	-1.680267	-2.045141	-0.370490	-0.061903	0.879565	0.286658	0.315722	-0.160172	0.234254	0.826924	1.415692	0.359166
1417112_at	-2.327112	-1.200593	0.910190	0.180941	0.273109	0.440699	0.860994	1.126999	0.679504	0.057569	-0.370114	-0.632197
1417113_at	-2.224872	-1.881609	0.272060	0.392368	0.236941	0.725894	0.843027	0.577064	-0.148768	0.468710	0.633925	0.105259
1417114_at	-1.414825	-0.769551	1.116709	0.089962	-0.454565	0.404406	0.522867	1.781917	0.545520	0.526077	-1.171538	-1.176983
1417115_at	-0.607653	-1.212276	-1.327992	-1.193195	-0.471481	0.552829	1.049183	1.469540	1.256160	0.693527	0.124733	-0.333381
1417116_at	-1.465724	-2.075238	-0.160388	0.046994	1.427903	0.744909	0.403236	-0.417679	-0.245663	0.373329	1.158705	0.209615
1417117_at	-0.469548	1.090204	1.718666	1.635639	-0.021611	-0.166577	-1.408656	-0.907308	-0.838558	-0.179476	-0.606009	0.153235
1417118_a_at	-2.198602	-1.401639	1.044931	0.699330	0.393546	0.440608	0.616183	0.125664	0.034603	0.667491	0.607567	-1.029684
1417119_at	-0.684724	-0.279505	1.254681	1.088537	0.788390	-0.073305	0.917784	0.956596	-0.115232	-1.723937	-1.234043	-0.895241
1417120_at	0.497735	1.698405	1.779286	-0.526430	0.307562	0.054274	0.537053	-0.943860	-1.009080	-0.855458	-1.095929	-0.443561
1417121_at	-0.724862	-1.550312	-0.544337	-0.012382	1.304339	0.938441	1.601314	0.849490	0.328380	-0.415884	-0.725571	-1.048616
1417122_at	-0.641579	-0.793799	0.012719	-0.449424	0.177463	0.892438	1.640568	1.450427	0.738262	-0.451817	-1.103469	-1.471789
1417123_at	-2.130428	-1.067203	0.357357	-0.261403	-0.130529	0.049063	1.362920	0.887207	1.215184	0.472337	0.111511	-0.866013
1417124_at	-1.884807	-1.466647	-0.340706	-0.303592	0.208162	0.597262	0.503779	1.044165	1.235774	1.159007	-0.067501	-0.684897
1417125_at	-2.286437	-1.544001	0.509633	1.012873	0.887560	0.597989	0.179072	0.375405	0.384917	0.454008	0.079837	-0.650863
1417126_a_at	-2.038150	-1.997602	0.129795	0.319526	0.918573	0.623446	0.432872	0.087326	-0.074780	0.556685	0.995723	0.046585
1417127_at	-0.856364	-0.301667	-0.685258	-0.810520	-1.471128	-0.634412	0.142960	1.018722	1.669724	1.386808	0.802807	-0.261674
1417128_at	-1.781628	-1.075405	0.360850	0.995832	1.310461	1.528248	0.371208	-0.693301	-0.795202	0.145285	0.095693	-0.462043
1417129_a_at	-1.052112	-1.371494	-0.454691	-0.699814	-0.766353	-0.566246	-0.200101	0.509859	1.003468	1.819023	1.213573	0.564890
1417130_s_at	0.399857	1.282059	0.680978	-0.701412	-1.368535	-0.253464	1.029468	1.389841	0.437193	-0.679357	-1.426717	-0.789907
1417131_at	-1.820818	0.182489	1.369860	1.481471	0.767713	-0.103743	-0.313292	-0.099947	0.631962	0.101806	-0.944611	-1.252889
1417132_at	-1.218023	0.368488	1.458597	0.277256	-0.480585	-0.867916	-0.777281	1.035916	1.581821	0.478109	-0.753694	-1.102691
1417133_at	-1.881527	-0.728671	1.160796	0.040881	0.204935	0.328212	1.007579	1.224674	0.823298	-0.090882	-0.892430	-1.196871
1417134_at	-1.658660	-0.238188	0.761639	-0.742770	-0.034612	0.608548	0.954558	1.021478	1.191727	0.543375	-0.956954	-1.450157
1417135_at	-1.263500	-1.008419	1.071217	1.261206	1.498802	0.307494	0.538474	0.245350	0.177676	-0.588558	-0.931181	-1.308561
1417136_s_at	-1.754465	-0.355840	2.258850	1.010077	-0.504409	-0.886698	0.152960	0.434004	0.290465	-0.114701	0.036578	-0.566827
1417137_at	-0.957534	-1.526113	-1.199664	-0.774367	-0.398936	-0.081672	0.480424	1.448021	1.436244	0.591932	0.895099	0.086566
1417138_s_at	-1.857359	-0.591527	0.891769	0.229398	0.363053	0.284812	0.400518	1.092041	1.119374	0.573722	-1.072798	-1.433002
1417139_at	-0.984890	0.907242	2.126941	1.312552	0.255494	0.186354	-0.088029	-0.597076	-0.678259	-0.971313	-0.652374	-0.816641
1417140_a_at	-2.043392	-0.872842	1.055232	0.303462	-0.081819	-0.530374	0.333269	0.888956	1.290588	0.867501	-0.096926	-1.113651
1417141_at	-1.797886	-1.649316	0.149796	0.765004	1.687564	0.965582	0.227152	-0.441955	-0.237327	0.136855	0.496374	-0.301842
1417142_at	-1.796134	-1.646306	0.888709	0.962978	1.396526	0.563023	-0.127790	-0.413290	-0.008327	0.500803	0.382999	-0.703186
1417143_at	-1.536918	-1.885774	-0.856275	-0.298726	0.485821	0.777712	1.191806	0.511379	0.640038	0.403861	0.991700	-0.424626
1417144_at	-1.514974	-1.749880	-0.667258	-0.132791	1.115512	1.296977	1.003973	0.735195	0.399820	0.259425	-0.057174	-0.688834
1417145_at	-1.542364	-1.072084	0.178105	0.678849	1.421087	1.193680	0.963317	0.624187	0.080154	-0.603158	-0.946491	-0.975280
1417146_at	-1.625227	-0.427474	1.467240	1.081063	0.128774	-1.126563	-0.611968	0.339175	1.215436	0.762795	-0.216862	-0.986393
1417147_at	-0.480263	-0.985493	-0.346658	-1.339633	-0.132735	1.043862	1.983810	1.422177	-0.054562	-0.833494	-0.340930	0.063909
1417148_at	-1.665707	-1.854752	-0.494313	-0.479722	0.208779	0.622649	1.208725	0.926264	0.862925	0.556273	0.554723	-0.445844
1417149_at	-1.775658	-1.798856	0.339955	0.771379	1.266393	0.196265	0.131940	-0.671477	-0.295613	0.460399	1.209634	0.165635
1417150_at	-1.533965	-1.379084	-0.989996	0.589532	1.410992	1.660810	0.408020	-0.329913	-0.272652	-0.028182	0.556212	-0.091776
1417151_a_at	-1.309958	-1.432760	-1.184571	-1.196996	0.214747	0.627458	0.541096	0.330273	0.928015	1.185133	1.120974	0.176589
1417152_at	-0.898337	-1.447451	0.446746	0.013098	1.363306	1.708370	0.920610	0.107600	-1.104093	-0.863329	-0.488737	0.242213
1417153_at	0.284157	0.918626	1.410101	0.226017	-1.291082	-1.641927	0.508454	1.052130	0.617206	-1.202278	-0.656041	-0.225360
1417154_at	-1.357043	-2.346361	-0.226165	0.638655	1.559325	0.033923	0.314916	-0.119409	0.261455	0.513361	0.524150	0.203192
1417155_at	-0.654878	2.139809	-0.195278	-0.718915	0.211516	1.721029	0.417136	-0.506995	-0.201004	-0.757815	-0.322934	-1.131672
1417156_at	-1.195120	-1.914850	-0.648229	0.777880	0.406784	-0.599549	-0.641308	0.156208	0.378701	0.880171	1.447310	0.952002
1417157_at	-2.096341	-1.354302	0.712622	0.319002	0.462124	0.398324	0.915618	1.024504	0.739817	0.271288	-0.302117	-1.090525
1417158_at	-0.869025	-0.689445	1.080475	-0.318593	-0.819670	0.130151	1.654793	1.876648	-0.016459	-0.853015	-0.845185	-0.330676
1417159_at	-0.294842	1.765181	0.147605	-0.217185	0.456934	1.504850	0.778585	-1.454683	-1.180653	-0.780072	0.002380	-0.728098
1417160_s_at	0.014115	-0.739210	-0.607004	-0.889152	-1.001391	-0.836457	-0.901973	0.024025	0.630149	1.771526	1.386639	1.148734
1417161_at	-1.746437	-1.403824	-0.044830	-0.074130	0.589988	1.605198	1.512669	0.589594	-0.492610	-0.092865	-0.045455	-0.397292
1417162_at	-1.918566	-1.111276	0.750353	0.903592	1.434765	1.092960	0.202939	-0.094318	-0.103523	0.221106	-0.246077	-1.131949
1417163_at	-1.337807	0.031202	1.301239	0.533310	0.538609	0.341213	-0.543450	-1.357498	-1.598342	0.062211	0.828424	1.200891
1417164_at	-0.919076	-0.700097	1.779049	-0.112401	-0.024284	0.217223	1.408899	1.284351	-0.153377	-1.206664	-0.995949	-0.577673
1417165_at	-2.133718	-1.321195	0.842020	1.171233	0.989799	0.232402	0.264977	0.567033	0.468793	0.137510	-0.282333	-0.936519
1417166_at	-1.654231	-1.361375	0.216403	0.496688	0.502071	-0.409243	-0.297513	0.862654	1.646586	0.968065	0.125468	-1.095568
1417167_at	-2.109701	-1.563546	0.261296	0.606964	0.936741	0.088283	-0.148795	-0.287770	0.339155	1.058730	1.153147	-0.334499
1417168_a_at	-1.710000	-0.857622	0.746078	1.027694	0.578158	-0.746513	-1.112233	-0.447640	0.945267	1.342205	0.698696	-0.464092
1417169_at	-1.749938	-1.160716	0.336866	1.072338	1.096877	-0.279961	-0.927491	-0.697631	0.552633	1.175574	0.939648	-0.358200
1417170_at	-2.068676	-0.253969	1.212635	1.336871	0.767621	0.112659	-0.545171	-0.330736	0.306966	0.975352	-0.441440	-1.072114
1417171_at	-0.786484	1.849401	1.226777	0.886272	-0.207359	0.192000	-0.765908	-1.535331	-0.995885	-0.046492	0.655545	-0.472537
1417172_at	-1.355954	-1.596876	-0.417582	0.126832	0.745182	-0.320977	0.620245	1.160433	1.601524	0.351049	0.223351	-1.137226
1417173_at	-0.529297	-0.345452	0.102564	-1.329911	-2.058601	-0.346065	1.341981	1.114439	0.079377	0.421589	0.909803	0.639576
1417174_at	-1.988170	-0.763860	1.206720	0.841940	0.250749	0.196255	0.333161	1.153815	0.590327	0.235351	-0.683934	-1.372350
1417175_at	-1.437568	-2.140439	0.113083	0.759248	1.722673	0.135287	-0.345253	-0.128075	0.109585	0.437171	0.650090	0.124190
1417176_at	-1.614574	-1.867908	-0.568514	0.100749	1.128226	0.694430	-0.022150	-0.395541	0.151452	1.055287	1.228835	0.109709
1417177_at	-1.426641	-0.915943	0.546156	0.065077	-0.475094	-0.798113	-0.495060	0.862844	1.753449	1.573864	-0.044530	-0.646009
1417178_at	0.640256	-0.297116	-1.526636	-0.198499	-0.379677	0.168236	-1.167707	-0.410069	-0.312106	0.057984	1.232892	2.192448
1417179_at	-0.397188	-0.573558	-1.174413	-1.314414	0.683851	2.351578	0.979932	0.137684	-0.623608	-0.109156	-0.098619	0.137906
1417180_at	-1.955435	-0.950168	0.805904	1.297072	1.387322	1.078136	0.085038	-0.180307	-0.500410	-0.150724	-0.211487	-0.704941
1417181_a_at	-2.050313	-1.478234	1.169421	0.270318	0.596329	0.487685	1.450806	0.056559	-0.182628	-0.208776	0.383636	-0.494797
1417182_at	-1.642636	-1.731379	-0.381753	0.276387	1.305932	1.238764	0.152660	-0.485525	-0.507528	0.759744	0.848743	0.166592
1417183_at	-2.077494	-1.498641	0.872198	1.077243	1.364150	0.376675	0.172482	-0.184817	0.061868	0.214074	0.216847	-0.594589
1417184_s_at	-2.315222	-1.374255	0.643515	0.671441	0.617272	0.567566	0.396517	0.520263	0.626999	0.716847	-0.164846	-0.906090
1417185_at	-2.295499	-1.594830	0.445121	0.660022	0.839430	0.354369	-0.192262	0.150076	0.444354	1.030902	0.521309	-0.362985
1417186_at	-2.291320	-1.228373	0.646479	0.662589	0.122973	0.002795	0.209321	0.540611	0.948905	1.096995	0.225987	-0.936963
1417187_at	-1.003705	-0.842479	-1.125872	0.443570	0.812743	-0.252873	-0.497301	1.227173	2.087008	0.417475	-0.702783	-0.562953
1417188_s_at	-1.571480	-0.032425	0.427240	-0.677436	-1.388477	0.116782	0.985946	1.562297	1.097618	0.575424	-0.101855	-0.993643
1417189_at	-2.260542	-1.483221	0.716939	1.125974	0.873771	0.279529	0.057800	0.097591	0.239882	0.748870	0.224032	-0.620618
1417190_at	-2.037608	-1.524648	0.169810	0.903640	0.873207	0.243911	-0.460480	-0.345611	0.337227	1.293315	0.816117	-0.268879
1417191_at	-1.874953	-0.233703	1.253941	0.879362	-0.238869	-0.945275	-0.684338	0.483172	1.278583	0.996940	-0.018818	-0.896042
1417192_at	-1.854298	-1.680305	-0.093485	-0.281884	0.165239	-0.095462	0.238865	0.205967	0.887337	1.399669	1.313583	-0.205225
1417193_at	-2.198088	-1.450655	0.494218	0.677925	0.468378	0.333007	0.364572	0.645531	0.785741	0.935118	-0.063582	-0.992172
1417194_at	-1.421937	0.783856	1.984544	0.208948	-1.332713	-0.606938	-0.135795	0.685888	0.593657	0.640905	-0.653182	-0.747246
1417195_at	-1.671114	-1.225122	-0.278341	0.373257	0.798120	1.443988	0.802564	0.798101	0.634455	0.261418	-0.705037	-1.232291
1417196_s_at	-1.130656	-1.263722	-0.702866	-0.746201	0.158984	1.589534	1.737348	1.125437	-0.416050	-0.239456	-0.065069	-0.047279
1417197_at	-0.391704	-0.818375	0.170941	0.046321	-0.703632	0.028274	1.552034	2.002205	0.686212	-0.264807	-1.273534	-1.033941
1417198_at	-0.293457	1.020012	2.348764	0.859969	0.301964	-1.140039	-0.788140	-0.483311	-0.175007	-0.714071	-0.911275	-0.025415
1417199_at	-2.083775	-1.746128	0.474636	0.674221	1.304808	0.654330	0.261243	-0.158755	0.074067	0.640891	0.329157	-0.424698
1417200_at	-1.977140	-1.830691	-0.151006	0.503021	1.030091	0.676638	0.493891	0.554732	0.659398	0.637865	0.133637	-0.730437
1417201_at	-1.100882	0.325847	2.216470	1.455381	-0.347272	-0.252020	0.193731	0.265365	-0.932276	-0.801281	-0.914289	-0.108778
1417202_s_at	-2.162812	-1.640511	0.406882	0.022670	-0.446977	0.397141	0.896709	1.331400	0.236791	0.584996	0.363711	0.010004
1417203_at	-2.119980	-1.513320	0.505103	0.198455	0.296669	-0.482441	-0.048665	0.140261	0.842002	1.241508	1.135687	-0.195290
1417204_at	-2.016009	-1.711505	0.152622	0.363484	0.715307	1.092378	1.126629	0.700494	0.017995	0.169676	-0.013740	-0.597332
1417205_at	-1.790658	-0.426688	0.865471	-0.257596	-0.377510	1.244402	0.815112	1.448001	0.431033	0.085019	-1.214629	-0.821936
1417206_at	-1.965542	-0.680166	1.539912	0.541121	-0.157375	-0.231279	0.389143	1.023267	0.807022	0.558035	-0.681111	-1.143027
1417207_at	-1.208498	1.120219	2.145591	0.784905	-0.592380	-0.573221	-0.180372	-0.223731	0.586051	-0.069201	-0.474109	-1.315256
1417208_at	-2.099671	-0.683250	1.211949	0.800805	0.068343	-0.140575	-0.036508	0.824428	0.873976	0.886665	-0.463548	-1.242622
1417209_at	-2.100596	-1.772714	-0.116505	0.334547	0.327919	0.146518	0.452714	0.467856	0.680259	1.080846	0.960595	-0.461435
1417210_at	-2.040032	-2.042037	0.100492	-0.005377	0.797746	0.668016	0.673503	0.460389	0.315691	0.529143	0.708974	-0.166498
1417211_a_at	-1.701952	-1.220949	0.253250	-0.653938	-0.584494	-0.467425	0.480235	0.556773	1.171141	1.616825	0.939686	-0.389140
1417212_at	-2.211366	-1.276141	0.567088	1.094755	0.668670	-0.003837	-0.327302	-0.104510	0.553223	1.164163	0.540518	-0.665259
1417213_a_at	-1.398812	0.607642	2.333349	-0.148033	-0.985582	-0.839953	0.017263	0.774689	0.303117	0.442239	-0.678161	-0.427755
1417214_at	-1.502441	-1.698639	-0.694999	0.616136	1.473549	-0.079225	0.183897	0.300714	1.117924	0.583896	0.576520	-0.877334
1417215_at	-0.827065	-1.166567	-0.871824	-1.402552	-0.112999	0.883409	1.296070	0.868888	1.043853	1.191373	-0.246870	-0.655716
1417216_at	-1.077496	-1.267818	-1.121951	-0.139984	0.239684	2.354483	0.640384	0.657138	-0.628472	0.331926	0.056485	-0.044390
1417217_at	-0.988452	-0.159296	0.880814	1.335502	1.348819	-0.166816	0.014518	0.542375	0.831120	-0.867669	-1.469363	-1.301550
1417218_at	-1.562238	0.382198	-0.797746	-1.387073	-0.636515	-0.157732	0.698202	-0.131173	1.369786	0.713291	1.589546	-0.080550
1417219_s_at	-0.773105	-0.950312	-0.121188	-1.116639	-0.709264	0.266600	1.282099	2.062452	1.110455	-0.062426	-0.636261	-0.352414
1417220_at	-2.371728	-0.947174	1.020652	0.760265	0.199950	0.067721	0.454863	0.458232	0.683860	0.757939	0.076697	-1.161281
1417221_at	-0.352616	-0.283812	0.630623	0.067701	0.238011	0.016587	0.351900	-1.335433	-1.536841	-0.830634	2.138840	0.895674
1417222_a_at	-1.376977	-1.645719	-0.680976	0.206095	1.398037	1.667462	0.599470	0.017311	-0.722599	-0.149161	0.428131	0.258928
1417223_at	-1.917356	-1.928458	-0.130366	0.146738	0.802911	0.772296	0.233423	0.217682	0.410818	1.156811	0.704509	-0.469009
1417224_a_at	-1.125049	-0.001937	0.957215	0.599489	0.762569	1.329278	0.250240	-1.437902	-1.829257	-0.262382	0.751584	0.006150
1417225_at	-1.322438	-1.263380	0.157175	-0.686576	0.375504	0.991390	2.041607	0.906198	0.322836	-0.583533	-0.186243	-0.752532
1417226_at	-1.409079	-1.195852	0.398272	0.216245	1.628451	1.566223	0.652064	-0.635168	-1.161103	-0.205087	0.222154	-0.077114
1417227_at	-2.313966	-1.214505	0.808701	0.691469	0.318701	0.636410	0.658858	0.562596	0.298000	0.753636	-0.150186	-1.049709
1417228_at	-1.693504	0.092738	0.701450	0.702950	0.606881	0.310638	0.212993	0.410556	1.281988	0.317941	-1.037267	-1.907367
1417229_at	-1.281147	-1.858480	0.141616	1.074754	1.008342	0.961627	-0.190585	1.087906	0.637144	-0.271192	-0.994621	-0.315362
1417230_at	0.733481	-0.265097	0.599431	-0.836712	-0.917925	-0.951077	-1.732069	-0.266066	0.227955	1.675530	0.588687	1.143864
1417231_at	-0.875122	0.727541	1.583834	-0.000085	-0.329441	-1.173732	-0.112892	0.719191	1.754154	-0.354940	-0.747659	-1.190851
1417232_at	-1.001454	-0.885062	-0.945431	-0.696362	-0.441117	-0.331417	-0.319395	0.583549	1.800422	1.709306	0.890354	-0.363393
1417233_at	-1.790187	0.136499	1.548775	0.874777	-0.419404	-0.807044	-0.757068	0.468024	1.025596	0.983464	-0.335018	-0.928415
1417234_at	-0.948170	-1.100738	-0.717843	-0.656571	-0.297318	-0.443049	-0.372230	-0.233020	1.056918	1.930769	1.609670	0.171582
1417235_at	0.013711	-0.415385	-0.022269	-0.923466	-0.417228	1.068074	1.398417	1.861874	-0.313853	-0.930431	-1.497070	0.177621
1417236_at	-1.044674	-1.172901	-0.664426	-0.623853	0.322319	1.390472	1.877844	1.035672	0.364217	-0.343076	-0.284342	-0.857252
1417237_at	-0.995676	0.049775	1.253943	0.349274	0.754004	-0.493748	-1.676158	-1.485968	-0.230736	1.332026	0.591890	0.551366
1417238_at	-1.553944	-1.140351	-0.140184	-0.609510	-0.502205	-0.340289	0.410344	1.146969	1.686139	1.337811	0.280116	-0.574903
1417239_at	-1.683968	-1.851669	0.909138	0.302799	0.487042	-0.755394	-0.214005	-0.086502	0.120848	1.064859	1.272375	0.434485
1417240_at	-0.984752	-1.321082	-0.068902	-0.935581	-0.159836	1.305094	2.086380	0.807218	-0.484759	-0.513664	-0.126108	0.395982
1417241_at	-2.468014	-1.459982	0.966985	0.508690	0.689333	0.440308	0.096757	0.096546	0.176237	0.690018	0.552278	-0.289149
1417242_at	-1.822390	0.101338	1.254190	0.350705	-0.549885	-0.058093	0.414019	0.998276	1.011578	0.665528	-0.839518	-1.525750
1417243_at	-2.064537	-1.604552	0.042702	0.331265	0.488065	0.439741	0.714364	0.966108	0.926352	0.676776	0.011078	-0.927365
1417244_a_at	-2.132722	-1.469010	-0.195131	1.013439	-0.069463	0.214048	-0.755452	0.581611	0.646752	1.033748	0.831531	0.300644
1417245_at	-1.818401	-2.102944	-0.347309	-0.161517	0.505816	0.200270	0.678870	0.682704	0.673788	0.828221	0.872548	-0.012048
1417246_at	-0.087111	-1.974198	-1.388480	-0.165497	0.924759	1.180659	0.602303	0.279496	-0.709429	-0.365803	0.426236	1.277063
1417247_at	-1.814098	-2.086704	-0.424029	0.087017	0.872254	0.620068	0.432527	0.208766	0.262468	0.786151	1.050915	0.004660
1417248_at	-1.870528	-0.151265	-0.117927	0.315302	-0.209760	0.225102	0.657432	0.997343	1.558119	0.689440	-0.434494	-1.658763
1417249_at	1.696902	1.839933	0.456162	-0.599405	-0.959839	-0.623851	-0.377797	-0.324993	-0.923837	-0.850571	-0.302507	0.969801
1417250_at	-1.709594	-0.125404	1.701353	0.340871	-0.104287	0.001968	0.610868	0.625862	0.557950	0.643409	-0.873793	-1.669199
1417251_at	-1.029873	-1.265913	-0.140496	-0.576112	0.197195	1.193002	2.057150	1.126445	-0.006375	-0.275786	-0.386664	-0.892575
1417252_at	-0.581546	0.637300	1.715956	0.691019	0.292267	0.601716	0.636375	0.069216	-1.568014	-1.646616	-0.896648	0.048980
1417253_at	-1.769646	-1.267378	1.100456	-0.729463	-0.905060	-0.413501	0.046786	0.818158	0.400469	1.056884	1.146045	0.516238
1417254_at	-2.041671	-0.567522	1.021133	0.482535	0.093623	0.107432	0.677014	0.758385	1.237609	0.362101	-0.713511	-1.417128
1417255_at	-1.653955	-1.034416	1.020137	1.713332	0.934602	0.377372	0.068538	-0.591180	-1.244683	-0.194187	0.500378	0.104055
1417256_at	-0.210250	0.833272	1.563030	-0.363840	-0.719734	-1.400935	-0.061685	0.937131	1.574869	-0.273552	-0.892779	-0.985524
1417257_at	0.132274	0.187494	0.089543	-0.869833	0.806035	1.618621	1.459947	-0.710346	-1.542424	-1.249687	-0.368978	0.447353
1417258_at	-1.809898	-1.763017	-0.165440	-0.166748	0.435045	0.948725	1.295987	1.036288	0.457528	0.328705	0.034850	-0.632024
1417259_a_at	-2.169689	-1.110937	0.472769	0.555461	0.667206	0.855575	0.945380	0.696190	0.512144	0.143011	-0.303978	-1.263123
1417260_at	-2.169276	-1.618342	0.346414	0.867707	1.082394	0.916848	-0.199119	-0.192189	-0.224721	0.582244	0.567795	0.040252
1417261_at	-0.981211	0.401403	1.244914	0.133771	-0.686904	-1.354723	-0.415754	0.970273	1.727371	0.633668	-0.609993	-1.062809
1417262_at	-0.712102	-0.773130	-0.396070	-0.028319	-0.041202	-0.599160	-1.435068	-0.126451	1.146354	2.376112	0.584250	0.004786
1417263_at	-1.244663	-0.035180	0.649175	0.710940	-0.452284	-0.415997	-0.400762	-1.556584	-0.846490	0.902852	1.799743	0.889253
1417264_at	-2.158653	-1.559893	0.607873	0.859908	1.046226	0.404656	0.338709	0.059021	0.335561	0.633659	0.327429	-0.894494
1417265_s_at	-2.162689	-1.810197	0.529462	0.463444	0.406516	-0.082555	0.430674	0.208450	0.574852	0.984915	0.838835	-0.381698
1417266_at	-0.870143	-1.831816	-0.925704	-0.846472	0.485055	0.864934	0.654798	0.003236	-0.521484	0.342578	1.407209	1.237802
1417267_s_at	-0.317295	-0.023395	0.574206	-0.849404	-0.191983	-0.322365	1.359191	1.518857	1.386592	-0.767883	-0.836864	-1.529658
1417268_at	-1.967537	-1.501878	-0.222252	0.595919	0.550519	0.090891	-0.562719	-0.008856	0.820827	1.464903	0.981216	-0.241031
1417269_at	-2.200113	-1.664855	0.323145	0.573195	0.689312	0.525512	0.292232	0.286423	0.510073	0.947386	0.506330	-0.788639
1417270_at	-1.370459	-0.682702	1.128898	1.359701	1.702038	0.531541	0.396464	-0.606998	-0.449355	-0.849281	-0.239599	-0.920249
1417271_a_at	-2.431917	-1.383226	0.665188	0.855542	0.692818	0.337279	0.130040	0.489674	0.595189	0.720862	-0.180345	-0.491098
1417272_at	-0.509909	-0.906857	-0.451311	-1.196696	-0.673806	0.665509	1.643921	1.997102	0.474391	-0.574693	-0.354988	-0.112670
1417273_at	-0.213785	0.991758	0.984565	-0.491316	-1.358904	-0.945469	0.211256	1.342159	1.347187	0.263237	-1.163530	-0.967157
1417274_at	-2.086101	-1.679789	0.079111	0.043095	0.096759	-0.262674	0.569867	0.432896	0.891804	1.022751	1.149153	-0.256874
1417275_at	-1.086814	-0.848890	-0.562385	-1.332881	1.261525	1.809056	0.464346	-0.734757	-0.591348	0.232089	0.784667	0.605390
1417276_at	-1.541276	-1.290808	0.239315	1.337736	1.730607	0.527517	0.238240	-0.890300	-0.314562	0.212041	0.513718	-0.762227
1417277_at	-0.361432	-1.236679	-0.121267	-1.520479	-0.884344	0.413462	1.682401	1.586587	0.680326	0.023131	0.197066	-0.458770
1417278_a_at	-1.298375	-2.193662	-1.000043	0.673406	1.261017	0.254526	-0.095967	0.344200	0.635624	0.415046	0.806548	0.197680
1417279_at	-2.179890	-1.697848	0.205449	0.265741	0.574093	0.645120	0.766092	0.324494	0.479445	0.909417	0.451867	-0.743987
1417280_at	-1.095348	-0.759955	0.509883	1.906911	1.767254	0.607665	-0.156446	-0.375066	-0.344248	-0.427574	-0.686152	-0.946923
1417281_a_at	-1.067883	-1.667371	-0.942823	-0.902245	0.581075	1.312373	0.237140	-0.264506	0.127705	1.338335	1.173607	0.074589
1417282_at	-1.462614	-1.752937	0.121076	1.230830	1.044967	0.623681	0.327209	0.900270	0.754032	-0.292175	-0.535713	-0.958626
1417283_at	-1.774751	-1.778111	-0.387891	0.350000	1.486072	1.105066	0.628667	0.110049	0.224732	0.307149	0.310123	-0.581107
1417284_at	-1.706881	-1.363881	0.676534	1.156285	1.193953	0.670093	-0.026724	-0.681319	-1.155174	0.109940	0.798606	0.328560
1417285_a_at	-2.032030	-1.937899	-0.093191	0.359441	0.828013	0.477637	0.265230	0.155543	0.307750	1.007686	0.896637	-0.234817
1417286_at	-2.139669	-1.773087	0.110496	0.704894	1.168828	0.450566	-0.011248	0.136721	0.361199	0.871202	0.437038	-0.316935
1417287_at	-2.215187	-0.796654	0.677794	0.488160	0.647878	1.167990	0.807604	0.237697	0.188674	0.466588	-0.278816	-1.391716
1417288_at	-2.350176	-1.367634	0.162719	0.041367	0.079301	0.443603	-0.497838	0.416858	0.891900	1.287854	0.671248	0.220794
1417289_at	-1.274961	-0.877338	-0.151028	0.434668	0.890443	1.764266	0.531122	0.686827	0.407555	0.203862	-1.077744	-1.537683
1417290_at	-2.331845	-1.368237	0.351925	0.782650	0.510637	0.249049	0.084119	0.106700	0.602806	1.177316	0.569253	-0.734369
1417291_at	-1.981091	-1.887411	-0.348878	-0.249498	0.501795	0.756484	0.749728	0.528219	0.512748	0.955484	0.667695	-0.205280
1417292_at	-1.702511	-0.560579	-0.186331	-0.619722	-0.957293	0.162204	0.644687	1.081391	1.319940	1.422837	0.365225	-0.969840
1417293_at	-1.955325	-0.067298	0.455915	0.918778	0.434262	0.385834	-1.077915	0.320673	1.008319	1.346766	-0.638999	-1.131006
1417294_at	-2.272596	-1.483908	0.274437	0.458061	0.657438	0.446194	-0.062441	0.015628	0.666804	1.277726	0.574917	-0.552262
1417295_at	-2.085463	-1.617779	0.323470	0.169140	0.502546	0.222262	-0.056042	-0.243081	0.621361	1.286439	1.183727	-0.306573
1417296_at	-1.642226	-1.956279	0.078047	-0.105758	0.108217	-0.410031	-0.042537	1.223264	1.162563	1.141581	0.339511	0.103649
1417297_at	-2.105393	-0.013103	1.597639	0.226524	-1.266689	-0.802536	0.333854	0.319636	0.001481	0.029391	1.052297	0.626898
1417298_at	-1.768384	-1.226795	-0.144107	-0.657880	-0.805995	0.010388	0.575244	0.982306	1.165739	1.411197	0.735706	-0.277424
1417299_at	-0.128818	-1.129383	-0.131514	-0.997642	-0.807386	-0.937097	-0.992186	0.854156	1.196267	1.784078	0.590696	0.698829
1417300_at	-1.440952	-1.311898	-0.469312	-0.461644	1.433014	0.864172	1.434448	0.765771	0.633776	-0.848401	-0.189933	-0.409041
1417301_at	-1.736709	-1.261760	-1.062856	-0.080174	0.810347	1.488375	0.554173	0.601639	0.780300	0.754029	-0.125127	-0.722240
1417302_at	-1.570243	-0.715408	0.058708	1.725988	-0.230732	-0.479441	-1.352086	-0.330180	0.250434	1.070530	1.219095	0.353338
1417303_at	-1.290977	-1.612688	-0.558533	0.166948	0.545555	0.831273	0.224033	-0.721108	-0.872410	0.779847	1.653729	0.854326
1417304_at	-0.392860	-0.931974	-0.695179	0.243623	-0.054997	1.633747	1.453755	1.504695	-0.829291	-1.050220	-0.761404	-0.119895
1417305_at	-1.786139	-1.452886	-0.167946	0.512503	0.702304	1.441297	0.381379	-0.391718	0.012172	1.144373	0.560824	-0.956161
1417306_at	-1.056638	-1.396910	-1.003365	-1.075460	-0.472476	0.534204	0.626588	0.450249	-0.203210	0.771724	1.548424	1.276867
1417307_at	-1.438899	0.014720	2.460326	0.854139	0.551038	-0.106452	0.382870	-0.259391	-0.444350	-0.836549	-0.471915	-0.705534
1417308_at	-2.258769	-1.523108	0.507413	0.523277	0.707340	0.537818	0.477217	0.568437	0.656389	0.735183	-0.077359	-0.853847
1417309_at	-1.502015	-0.345074	0.505175	0.465874	-0.174947	-0.692113	-1.349381	0.007503	1.304596	1.955302	0.287806	-0.462725
1417310_at	-1.018703	0.908334	2.203391	1.110802	-0.260836	-0.963778	-0.879546	-0.655785	0.160470	0.345730	-0.120641	-0.829440
1417311_at	-2.109176	-1.636896	-0.275418	0.403380	0.531047	0.440702	0.033297	0.364257	0.930617	1.251076	0.576637	-0.509517
1417312_at	-1.059557	-0.102420	0.298329	0.815828	0.638841	1.309130	1.388593	0.324920	0.164184	-0.932176	-1.346213	-1.499458
1417313_at	-1.321157	-0.286218	0.446313	-0.523781	-1.303841	-1.437344	-0.080518	1.086446	1.557567	0.663471	0.883428	0.315630
1417314_at	-0.929445	-1.567661	-1.077212	-0.914023	0.882034	1.203168	1.290300	-0.156907	-0.236886	0.093429	1.299999	0.113201
1417315_at	-1.996330	-0.341025	1.725443	1.667998	0.269998	-0.370962	-0.475320	-0.372149	0.105280	0.243849	0.212734	-0.669521
1417316_at	-2.271515	-1.507402	0.443431	0.603687	0.709497	0.512199	0.560689	0.342424	0.472777	0.834742	0.217115	-0.917647
1417317_s_at	-2.243592	-1.671192	0.096156	0.441096	0.732798	0.571838	0.362234	0.275501	0.517417	0.989215	0.534209	-0.605680
1417318_at	-0.863743	-0.814016	-0.770388	-0.604766	-0.369488	-0.482695	-0.370644	0.907023	2.056580	1.672981	0.142851	-0.503695
1417319_at	-1.235356	-2.048813	-0.353359	-0.255103	0.150444	-0.585127	0.231578	0.836444	1.350548	1.302263	0.666743	-0.060263
1417320_at	-2.337397	-1.226905	0.783229	0.922822	0.551465	0.222219	-0.046386	0.271826	0.550843	1.007163	0.186599	-0.885478
1417321_at	-2.042850	-1.624426	0.590871	0.686882	1.135878	0.358989	0.317336	-0.549894	-0.328038	0.550985	1.054151	-0.149883
1417322_at	-2.303713	-1.000301	-0.043134	-0.251804	-0.128742	-0.048425	-0.018495	0.267174	1.187050	1.262816	1.228721	-0.151146
1417323_at	0.038965	-1.291470	-1.518201	-1.311508	0.074032	1.586163	1.196047	0.006013	-0.351037	0.072018	0.975053	0.523928
1417324_at	-1.990637	-1.645004	0.076090	0.783594	1.295906	0.825887	0.524948	0.193191	0.447650	0.228852	0.134862	-0.875335
1417325_at	0.349238	0.155828	1.495448	1.428845	-0.807869	-0.246907	0.365842	1.166617	-0.392648	-1.070817	-1.423010	-1.020568
1417326_a_at	-2.093987	-0.637723	0.967966	0.346184	-0.252021	0.228853	-0.150024	0.969928	0.980276	1.291540	-0.624644	-1.026342
1417327_at	-2.073051	-1.885226	-0.060899	0.234624	0.570457	1.003628	0.777232	0.395041	-0.146242	0.718681	0.651466	-0.185718
1417328_at	-1.728991	0.064934	2.084418	-0.174489	-0.877003	-0.569494	0.056666	0.202139	0.385746	1.332026	-0.020914	-0.755032
1417329_at	-2.192699	-0.652487	0.576496	0.692355	0.912853	1.396116	0.377162	-0.150893	-0.135611	0.559982	-0.092277	-1.291002
1417330_at	-0.590774	-1.287126	0.963657	1.550298	1.148447	0.448271	0.865997	0.299050	-0.846536	-1.272506	-0.912744	-0.366032
1417331_a_at	-1.883983	-1.297497	-0.145255	0.165918	0.717765	0.784336	0.730275	1.027311	0.954092	0.597867	-0.395837	-1.254998
1417332_at	-0.338205	-1.109009	0.400392	1.602058	2.253449	0.167638	-0.097873	-0.249688	-0.530321	-0.671760	-0.696868	-0.729814
1417333_at	-0.525052	-1.244190	-1.379437	-0.709958	0.434315	1.894040	1.097631	0.524234	-0.810334	-0.347286	0.242910	0.823127
1417334_at	-2.146112	-1.146656	0.315911	0.007263	0.393655	0.207668	-0.022136	0.488302	1.393231	1.319474	0.110394	-0.920989
1417335_at	-1.322104	0.962700	1.969644	-0.850647	-0.699094	0.417812	0.760686	-0.807396	-0.489558	0.355705	0.693090	-0.990837
1417336_a_at	-1.284131	0.188944	0.547774	-0.075444	1.149171	1.550117	-0.345128	-1.842125	-0.908375	0.712114	0.597482	-0.290394
1417337_at	-1.392846	-1.057508	-0.274960	0.033285	-0.007913	-0.345516	0.268693	1.022168	2.002239	1.177630	-0.383237	-1.042034
1417338_at	-0.722379	-0.240166	-0.004868	0.194356	0.718097	1.979970	1.412955	0.441095	-0.625217	-0.991199	-1.229394	-0.933251
1417339_a_at	-1.601039	-1.830971	-0.418353	0.074178	1.181015	1.214361	1.007033	-0.113374	-0.438911	0.177952	0.875610	-0.127499
1417340_at	-2.147442	-1.540009	0.505438	1.059204	0.689999	0.165562	-0.007791	0.266272	0.631199	0.954602	0.254096	-0.831129
1417341_a_at	-2.543336	-1.330192	1.070160	0.620717	0.612748	0.439171	0.160164	0.153919	-0.225231	0.423059	0.619774	-0.000952
1417342_at	-1.361650	-1.205734	1.101438	0.731865	1.229420	0.714483	0.612241	0.639153	0.216253	-0.211630	-1.176931	-1.288911
1417343_at	-0.461667	-0.723675	0.180305	-0.139607	1.638093	1.619613	0.979879	-0.136751	-1.116260	-1.547315	-0.494707	0.202092
1417344_at	-2.237974	-1.503598	0.517331	0.743124	0.663786	0.452724	0.325842	0.406926	0.554388	0.831915	0.218345	-0.972813
1417345_at	-1.603141	-1.329507	-0.186149	0.949168	0.539973	-0.395361	-0.774279	-0.512563	0.545309	1.409406	1.457019	-0.099872
1417346_at	-1.438281	-1.713630	-0.884116	0.000392	0.705468	0.400838	0.731383	0.872661	1.315595	0.805405	0.132378	-0.928090
1417347_at	-1.243557	-1.675474	-0.892564	-0.102390	1.159472	1.378976	0.965200	0.538940	0.413095	0.643795	-0.388584	-0.796910
1417348_at	-2.290041	-1.501474	0.390708	0.795754	0.985421	0.886092	0.425979	0.251834	0.033358	0.517137	0.154725	-0.649488
1417349_at	-1.954836	-1.404571	0.157218	0.487366	0.333225	0.254906	0.356714	1.093702	1.204783	0.839217	-0.263764	-1.103970
1417350_at	-1.804711	-0.997244	0.135541	-0.618219	-0.764921	-0.201858	0.578755	1.277227	1.528830	1.092506	0.202815	-0.428733
1417351_a_at	-1.175495	-2.031296	-0.676804	-0.892855	-0.053001	0.567403	1.098610	1.033438	0.112640	0.327127	1.056022	0.634208
1417352_s_at	-1.706018	-1.349969	0.228833	-0.232319	0.112472	0.266903	1.372517	1.463711	1.094104	-0.099818	-0.273653	-0.876755
1417353_x_at	-0.943074	-0.479116	1.554478	-0.394855	0.353732	-0.158341	1.451084	1.417131	0.102418	-0.980480	-1.296074	-0.626903
1417354_at	-1.898049	-2.104792	-0.078707	0.154992	0.238124	0.370892	0.757482	0.873760	0.505179	0.864618	0.578183	-0.261681
1417355_at	-1.649710	-1.097700	0.687308	0.548774	-0.775883	-0.592176	0.055220	1.331750	1.327978	1.058376	-0.067868	-0.826075
1417356_at	-0.491313	0.917602	1.784610	1.327869	0.398234	0.253990	0.142038	-0.187210	-0.750960	-1.175563	-1.484950	-0.734343
1417357_at	-1.700642	-0.248664	0.604706	0.279235	-0.002783	-0.531856	-0.620458	0.885251	1.935328	1.033238	-0.772947	-0.860409
1417358_s_at	-1.876452	-1.373125	1.132044	0.724242	0.055217	0.683656	1.079572	1.001763	0.022903	0.054365	-0.670850	-0.833335
1417359_at	-1.781116	-0.777322	0.532111	1.569152	0.870233	-0.335903	-0.960422	-0.117595	0.969475	0.823555	0.212089	-1.004260
1417360_at	-1.443720	-1.814986	-0.962146	-0.385612	0.250876	1.194204	0.770905	0.055160	-0.110424	0.755473	1.319077	0.371186
1417361_at	-0.593740	-1.857608	-0.339781	-0.367837	-0.012807	-0.134561	0.780582	1.908748	0.013493	-0.771217	-0.066043	1.440761
1417362_at	0.760674	-0.337776	-0.635720	-1.661464	-1.347166	0.341385	1.720022	1.451504	0.166072	-0.323604	-0.115296	-0.018629
1417363_at	0.478284	1.270733	0.822560	-1.297043	-1.262891	0.127566	1.520611	0.142063	-1.170066	-1.044255	-0.187083	0.599520
1417364_at	-2.011555	-1.942167	-0.091562	0.073449	0.747538	0.712629	0.725749	0.687932	0.614522	0.579047	0.390242	-0.485822
1417365_a_at	-2.100520	-1.719865	0.223201	-0.489311	0.393758	0.799958	1.063241	1.029303	0.431268	0.261802	0.272034	-0.164858
1417366_s_at	-1.956286	-1.318514	0.847997	-0.380132	0.250777	1.033902	1.415460	0.996757	0.020915	-0.031668	-0.275253	-0.603960
1417367_at	-2.195865	-1.799915	0.274023	0.388843	0.722587	0.800894	0.815236	0.447817	0.155566	0.500037	0.394431	-0.503654
1417368_s_at	-2.159091	-1.805177	-0.008024	0.288103	0.746878	0.622955	0.588259	0.459200	0.443586	0.844635	0.529422	-0.550740
1417369_at	-2.183424	-1.181043	0.675030	1.056502	0.884384	0.445074	0.161276	0.195468	0.579777	0.712443	-0.186626	-1.158855
1417370_at	0.135192	-1.178970	-1.069874	-0.855624	0.151277	0.363057	-0.636361	-0.717947	-0.477837	1.020222	1.502009	1.764857
1417371_at	-1.989926	-1.431824	0.282188	-0.109464	0.435572	0.305906	0.206806	0.736299	1.276386	1.244636	-0.034190	-0.922393
1417372_a_at	-1.717562	-0.949825	-0.244505	-0.071128	-0.029566	0.109915	-0.910465	-0.310747	0.715658	1.988316	1.289120	0.130795
1417373_a_at	-1.730563	-1.756122	0.077604	0.012380	1.702525	0.598155	0.541448	-0.397211	0.133669	-0.075906	1.073278	-0.179260
1417374_at	-1.868821	-1.855204	0.566436	-0.208667	1.365362	0.164195	0.593509	-0.145382	0.408700	-0.084717	1.122102	-0.057514
1417375_at	-0.364704	0.036782	0.261118	-0.464743	-1.005451	-1.716495	-0.921214	0.233936	1.501866	1.493854	0.862747	0.082304
1417376_a_at	-0.912893	-0.176488	0.796008	1.308673	0.953310	0.772739	0.279167	0.489981	0.266141	-0.649102	-1.662807	-1.464731
1417377_at	-1.190463	-0.967319	1.542185	1.229074	1.147090	-0.082943	-0.137846	-0.970635	-1.166936	-0.503649	0.895753	0.205687
1417378_at	-1.650097	-0.990442	0.795324	0.145026	0.660623	1.422631	1.489909	0.333126	-0.364972	-0.306899	-0.297854	-1.236376
1417379_at	-2.100103	-1.002664	0.781592	-0.081400	-0.183665	-0.477219	0.403643	0.739178	1.496198	1.020891	0.220009	-0.816458
1417380_at	-1.446561	-2.087541	-0.142838	-0.648716	-0.131007	0.400361	1.053012	1.267941	0.596752	0.807269	0.441067	-0.109737
1417381_at	-1.399836	-2.319173	-0.257179	-0.109451	1.020804	0.699531	0.939707	0.244865	-0.281190	0.162019	0.931493	0.368409
1417382_at	-2.163095	-1.069926	0.900536	0.998703	0.555335	0.625542	0.250676	0.568172	0.399536	0.652655	-0.527044	-1.191099
1417383_at	-2.103612	-0.965244	0.873109	0.751604	0.205325	0.199667	-0.474858	0.642666	0.971870	1.261147	-0.424485	-0.937191
1417384_at	-2.073896	-1.304888	0.617218	0.805972	0.706954	-0.153469	0.103817	0.448778	1.151707	0.812956	-0.000651	-1.114501
1417385_at	-2.159725	-1.573965	0.241341	0.439571	0.811556	0.102309	0.013003	-0.098343	0.808018	1.179339	0.771962	-0.535070
1417386_at	-1.846527	-1.007911	2.003302	0.772197	-0.039933	-0.807983	0.061815	0.718831	0.637692	0.235775	-0.191343	-0.535926
1417387_at	-1.446995	-0.805324	0.625304	0.573232	0.857087	1.088794	1.393678	0.814060	-0.100399	-0.989732	-0.982562	-1.027141
1417388_at	0.125738	0.244356	0.707023	1.409140	1.901678	0.306833	-0.266451	-0.493416	-0.391073	-1.149073	-1.365813	-1.028943
1417389_at	-1.475990	-1.696452	-0.267051	-0.340685	0.511484	-0.431682	-0.203080	-0.267262	0.790918	0.955015	1.810257	0.614527
1417390_at	-2.084808	-1.600659	0.105477	-0.023039	0.425260	1.241037	1.283123	0.736872	-0.344245	0.052280	0.217028	-0.008315
1417391_a_at	-0.305594	-0.574317	-0.854803	-1.817089	-1.183225	-0.077385	0.255461	0.578288	0.938183	1.514668	1.190652	0.335158
1417392_a_at	-1.595737	-1.655255	-0.863723	-0.301062	0.791170	0.960056	1.591509	0.671139	0.440727	-0.212330	0.246651	-0.073144
1417393_a_at	-2.305353	-1.340416	0.461693	0.678116	0.363341	0.005197	-0.435178	0.362353	0.690747	1.435363	0.375216	-0.291073
1417394_at	-1.286512	-0.013054	1.872826	0.147866	0.169768	0.305810	1.290915	0.757084	-0.031944	-0.986741	-1.137103	-1.088905
1417395_at	-0.069956	0.514119	0.981123	-0.839239	-1.918378	-0.790274	0.748000	1.502810	1.100396	-0.028820	-0.669793	-0.529989
1417396_at	-1.138963	-0.576346	0.537991	-0.233691	-1.201701	-1.181930	-0.129302	1.122732	1.710377	1.339185	0.157438	-0.405786
1417397_at	-1.657729	-1.323083	-0.359257	-1.276417	-0.203988	-0.077025	0.804506	0.347136	0.931830	1.084337	1.305184	0.424504
1417398_at	-1.441098	-0.278690	0.903378	-0.060541	-0.704118	-0.011020	0.992562	1.626503	1.058494	0.244929	-1.123855	-1.206550
1417399_at	-2.096871	-1.758934	0.141898	0.412631	1.210783	0.924467	0.539260	-0.090295	0.150549	0.332358	0.636092	-0.401936
1417400_at	-1.632023	-1.654794	-0.803327	-0.433925	0.600683	0.321866	0.027549	0.492010	1.261591	1.398237	0.670145	-0.248011
1417401_at	-1.288785	-0.819794	0.423333	0.781485	0.902503	1.152802	0.955761	0.618598	0.425781	-0.264665	-1.346936	-1.540085
1417402_at	-2.202253	-1.224606	1.070958	0.792963	0.554356	0.036861	0.753718	0.394317	0.495759	0.499508	-0.010974	-1.160616
1417403_at	-1.865035	-1.720699	0.041798	0.234541	0.741859	1.157981	1.228635	0.662523	0.091695	0.227604	-0.024015	-0.776878
1417404_at	-1.831296	-1.906023	-0.226771	0.147394	0.949469	1.160158	1.030368	0.264440	-0.082858	0.419800	0.470849	-0.395530
1417405_at	-1.514107	0.926636	2.031458	-0.036201	-0.578131	-0.752201	-0.059232	0.233663	1.105911	0.272237	-0.553402	-1.076633
1417406_at	-1.425445	-0.254006	0.551946	-0.510594	-0.843573	-0.382657	1.041924	1.652216	1.424273	0.363086	-0.494929	-1.122244
1417407_at	-1.679192	-0.306876	0.994742	1.386637	1.407688	0.705219	-0.190921	-0.112724	-0.031705	0.082418	-0.909885	-1.345400
1417408_at	-0.493385	0.023546	0.363025	-0.580333	-0.829106	0.608482	1.469815	1.832311	0.615894	-0.559330	-1.315977	-1.134939
1417409_at	-1.438603	-0.830747	1.559123	0.445604	0.478567	0.303996	1.369967	0.736002	0.092426	-0.667800	-0.625412	-1.423119
1417410_s_at	-2.176262	-1.491501	0.710608	0.766254	0.901470	0.918868	0.934958	0.035094	-0.406167	0.165274	0.102008	-0.460605
1417411_at	0.258251	-0.163150	0.282249	-0.852541	-0.235746	1.569013	1.212127	0.943785	-1.455616	-1.299845	-0.960232	0.701695
1417412_at	-1.137434	-1.792296	-0.961573	0.007535	0.859264	1.701489	0.462389	0.778630	-0.618570	-0.032103	-0.115175	0.847849
1417413_at	-1.887534	-0.407940	0.827142	0.517674	-0.295149	-0.041194	0.172245	0.927704	0.857439	1.340623	-0.379012	-1.631998
1417414_at	-0.585985	-1.730115	-0.520353	0.566490	1.550779	1.117425	0.163124	-0.545746	-1.199208	-0.481241	0.970466	0.694367
1417415_at	-1.666460	-0.876574	-0.371902	-0.322548	-0.490225	-0.391145	0.341384	0.539884	1.786220	1.323284	0.918728	-0.790646
1417416_at	-0.731658	-1.107540	-0.603558	-0.898544	0.494073	1.270448	1.700446	1.244629	0.536202	-0.254872	-0.989877	-0.659752
1417417_a_at	-2.168348	-1.630781	0.304275	0.628970	0.817720	0.446891	0.449377	0.188642	0.484498	0.934816	0.416997	-0.873055
1417418_s_at	-2.305053	-1.354519	0.612844	0.950656	0.657347	0.346172	0.257164	0.294670	0.507766	0.878310	0.067837	-0.913195
1417419_at	0.401891	0.923769	1.237855	-0.611015	-0.681724	-0.019221	0.863638	1.193560	0.440511	-0.872753	-1.857194	-1.019324
1417420_at	-1.081166	-1.156318	-1.346789	-0.859956	-0.066609	1.908720	0.998119	1.085674	0.157306	0.119977	0.278429	-0.037387
1417421_at	-1.908151	-0.983314	0.389511	0.050448	0.163892	0.709486	1.004712	1.188530	0.896250	0.528701	-0.773235	-1.266819
1417422_at	-1.313241	-0.095164	1.732289	0.739210	-0.413226	-0.476271	-0.673904	-1.257705	-0.728112	0.779838	1.441160	0.265128
1417423_at	-1.970795	-1.492576	0.429999	0.708408	0.628606	-0.206184	-0.300875	0.418435	1.075024	1.313841	0.163880	-0.767761
1417424_at	-1.933087	-1.711915	-0.243833	0.379225	0.980331	0.645490	0.035165	0.206463	0.568110	1.164047	0.671199	-0.761197
1417425_at	-1.781732	-1.538783	-0.044339	0.753900	1.494687	1.198418	0.733229	-0.119162	-0.139640	-0.011271	0.225758	-0.771061
1417426_at	-2.381138	-1.284266	0.551127	0.400304	0.039363	0.202412	0.189922	0.512374	0.832584	1.232794	0.408639	-0.704113
1417427_at	-2.121912	-1.606173	0.498263	0.492290	0.599881	0.423597	-0.049839	-0.439684	-0.258158	1.009641	1.251251	0.200836
1417428_at	-0.926635	0.737989	1.713395	0.964624	-0.577006	0.290123	0.965585	0.511342	-0.259632	-0.983806	-0.975797	-1.460173
1417429_at	-2.015003	-1.737741	-0.133879	0.427215	0.787638	0.660822	0.075506	-0.174560	0.235549	1.301219	0.883859	-0.310628
1417430_at	-0.566757	-0.271468	1.530654	0.906947	1.735685	0.431038	0.255847	-0.244365	-0.862005	-1.564794	-0.753266	-0.597519
1417431_a_at	-0.971545	-1.554253	-1.268070	-0.782065	1.002004	1.566710	0.585324	0.033231	0.146271	1.007395	0.644100	-0.409103
1417432_a_at	-2.077456	-1.369100	0.287091	0.170649	0.055850	0.494921	1.052511	1.168588	0.868280	0.499622	-0.181221	-0.969732
1417433_at	-2.124329	-1.763420	-0.061011	0.539793	0.912585	0.151923	-0.216371	-0.031482	0.520638	1.070565	0.861450	0.139655
1417434_at	-2.146838	-1.709339	0.367319	0.603483	0.855441	0.495608	0.485719	0.258048	0.414450	0.854675	0.341005	-0.819568
1417435_at	-0.932036	-1.786205	-0.701413	-1.026156	-0.029427	0.983479	1.187483	0.287169	-0.572992	0.384295	1.217664	0.988139
1417436_at	0.126651	0.182355	0.758448	-1.128954	-1.834195	-1.086310	0.449787	1.465301	1.207735	0.224682	0.379060	-0.744561
1417437_at	-2.167115	-1.605902	0.686671	0.451062	0.677886	0.858410	0.838871	0.895140	0.008981	0.028340	-0.089769	-0.582577
1417438_at	-2.091292	-1.526962	1.084568	1.109404	0.920175	-0.168179	-0.196425	-0.210286	0.088358	0.714831	0.569870	-0.294056
1417439_at	-1.144030	-0.962149	0.411355	-0.103874	1.053489	1.477967	1.620192	0.333954	-1.103648	-1.080209	-0.104439	-0.398610
1417440_at	-1.789796	-0.245586	0.343786	0.390626	-0.266031	0.792059	0.734147	1.376703	1.052953	0.054012	-0.876707	-1.566169
1417441_at	-1.171602	-1.767691	-1.170221	-0.220476	1.028402	1.543885	0.976148	0.276504	-0.391764	-0.052820	0.533571	0.416063
1417442_a_at	-1.593505	0.000071	1.183552	0.442000	-0.656389	-0.687727	-0.300410	0.880736	1.457912	1.077790	-0.601666	-1.202366
1417443_at	-2.414599	-1.252719	0.388682	0.824205	0.201054	1.121126	0.817156	0.586767	-0.026539	0.211047	0.166458	-0.622641
1417444_at	-1.665642	-1.281039	-0.613512	0.182507	0.813793	1.970584	0.904508	0.588005	-0.396771	0.206606	-0.270724	-0.438314
1417445_at	-0.635716	-0.828733	-0.721803	-0.977828	-0.196862	1.080336	1.275272	-1.048241	-0.857387	0.326706	1.692048	0.892207
1417446_at	0.123180	1.172104	1.400135	0.492267	0.640931	0.233447	0.669625	-1.160802	-1.504380	-1.654650	-0.030851	-0.381007
1417447_at	-1.442400	-1.580296	-0.220721	1.013163	1.188757	0.123148	-0.079122	-0.801188	-0.417306	0.744437	1.589997	-0.118469
1417448_at	-0.599625	0.614904	1.518757	0.297596	-0.376551	-0.326566	-1.766510	-1.354635	-0.248898	1.426488	0.749689	0.065343
1417449_at	-2.084497	-0.978453	0.929924	1.465201	0.957085	0.243630	-0.234601	-0.150552	0.395756	0.544658	-0.002066	-1.086084
1417450_a_at	-1.143038	-1.088604	-0.354471	-0.036017	-0.937145	-0.939229	0.354862	0.599289	1.652857	1.060766	1.398670	-0.567939
1417451_a_at	-2.264793	-1.511578	0.392535	0.697438	0.721803	0.503847	0.327115	0.402070	0.546918	0.902886	0.155446	-0.873688
1417452_a_at	-2.270650	-1.416363	0.601327	0.595442	0.505199	0.182159	0.223808	0.429766	0.799410	1.033695	0.231404	-0.915200
1417453_at	-1.521413	-0.264863	1.404561	0.905204	0.009749	-0.743060	-0.867621	0.332475	1.220874	1.175712	-0.533699	-1.117924
1417454_at	-1.134035	0.422417	1.535292	0.463440	-1.187590	-1.233890	-0.179544	1.258930	1.142551	0.313924	-0.818192	-0.583290
1417455_at	-1.746714	-0.431751	0.989120	0.429780	1.190700	0.753527	1.213113	0.057722	0.259621	-0.597430	-0.572876	-1.544815
1417456_at	-2.112705	-1.396618	0.893119	-0.095328	-0.153223	-0.458296	0.279292	0.910732	1.058193	1.093141	0.392929	-0.411235
1417457_at	-0.350878	-0.578713	0.095407	-0.291133	0.532591	0.770202	1.423770	1.561536	0.549105	-0.965376	-1.597554	-1.148952
1417458_s_at	-0.138046	-0.711814	0.451758	-0.417290	-0.138167	0.377643	0.826021	2.208544	0.729075	-0.800571	-1.613484	-0.773674
1417459_at	-0.167557	1.453249	1.740347	0.529333	0.491466	0.216996	0.417841	-0.549367	-0.428380	-1.287213	-1.320790	-1.095928
1417460_at	-1.865614	-0.937055	1.025022	0.088966	-0.197116	0.520959	0.995622	1.519304	0.543976	0.113457	-1.027646	-0.779865
1417461_at	-1.422249	-0.056191	0.593316	-0.409718	-1.050937	1.129190	0.804795	1.825596	-0.061525	0.044687	-1.444332	0.047362
1417462_at	0.368527	1.285688	0.396909	-0.972390	-2.262440	-1.149267	0.820162	0.695298	0.458376	-0.108108	0.534958	-0.067712
1417463_a_at	-2.239639	-1.536812	0.253930	0.797984	1.044390	0.536980	-0.092756	-0.216291	0.167371	0.948202	0.669678	-0.333041
1417464_at	-1.239000	-1.757674	-0.205453	-0.492167	1.685648	0.445537	0.627326	-0.512494	-0.065144	-0.377350	1.425371	0.465404
1417465_at	-2.291370	-1.264858	0.611290	0.660682	0.444079	0.060133	0.163764	0.458314	0.890903	1.031849	0.230400	-0.995179
1417466_at	-2.092288	-1.816154	-0.046074	0.379415	0.984720	0.987600	0.562339	0.367387	0.175926	0.581125	0.410455	-0.494453
1417467_a_at	-1.308576	-0.347153	0.864995	0.485497	0.436483	0.455057	1.290942	1.131174	0.498268	-0.603108	-1.373962	-1.529617
1417468_at	-2.037663	-1.056081	0.754696	0.128009	-0.054572	0.631578	0.752784	1.272950	0.752943	0.613308	-0.692630	-1.065322
1417469_at	-1.632165	-1.626585	-0.627042	-0.061370	0.589917	1.424359	1.323306	0.427539	0.013238	0.559100	0.349669	-0.739964
1417470_at	-1.445617	-0.893096	-0.366829	-1.099142	-0.647312	1.516143	1.534813	0.860671	0.520474	0.549514	0.083525	-0.613147
1417471_s_at	-1.763211	-1.720263	-0.131292	0.455019	1.232324	0.783712	0.074665	-0.566508	-0.196053	1.136052	0.929680	-0.234124
1417472_at	-1.700704	-1.365806	-0.186849	-0.734697	-0.658551	0.148882	1.186998	1.551291	1.077691	0.409918	0.257913	0.013914
1417473_a_at	-1.933446	-1.570510	1.694489	0.227029	0.171103	0.084032	0.372947	1.095481	0.178630	0.417930	-0.464447	-0.273234
1417474_at	-1.691447	-0.517609	1.195227	-0.249772	-1.006896	-0.408877	0.001237	1.299409	1.110090	1.306643	-0.391920	-0.646092
1417475_at	-2.228839	-0.994187	1.286852	0.832016	0.425035	0.239111	0.279821	0.080918	0.569160	0.635849	0.148139	-1.273877
1417476_at	-1.916893	-1.153460	0.630422	0.320042	-0.372691	-0.230659	0.630122	1.700341	1.143263	0.322724	-0.418702	-0.654496
1417477_at	-2.106129	-1.022828	0.049130	0.196125	0.422595	0.346730	-0.585900	-0.164539	0.968858	1.769679	0.667117	-0.540842
1417478_a_at	-2.153980	-0.651475	0.603640	0.276409	-0.604362	-0.234691	-0.491709	0.416851	0.851586	1.874029	0.512725	-0.399027
1417479_at	-1.550251	-1.161341	1.113451	0.917531	0.183582	-1.025002	-0.451057	0.469111	1.423874	0.689874	0.391268	-1.001042
1417480_at	-2.326146	-1.290065	0.768542	1.082696	0.942933	0.561880	0.177175	-0.038799	0.132650	0.497232	0.260847	-0.768948
1417481_at	-1.728662	-1.669815	0.915456	-0.678553	1.255585	-0.119873	0.036089	-0.400909	0.745439	0.278420	1.233303	0.133517
1417482_at	-0.860976	-1.395359	-0.595280	0.051024	-0.295335	-0.587859	0.224469	1.592821	1.737180	1.034928	0.013845	-0.919460
1417483_at	-1.630785	-1.498649	-0.297649	-0.769055	0.795508	0.047294	1.309013	1.098757	1.262660	0.236802	-0.111242	-0.442651
1417484_at	-0.280244	0.864336	1.799132	-0.017925	-0.700273	-1.748086	-0.729132	0.504154	1.406700	0.019350	-0.536119	-0.581893
1417485_at	0.042164	-0.396563	0.404132	-1.384794	-1.490302	-1.208804	-0.421157	1.301164	1.271238	1.103191	0.202366	0.577366
1417486_at	0.797167	-1.243244	-1.208610	-1.112143	-0.517354	0.725474	0.575683	0.782573	-0.860554	-0.347968	0.647593	1.761380
1417487_at	-1.622155	-0.939132	-0.217649	-1.140922	0.270057	1.360194	0.741169	1.084955	1.079149	0.686479	-0.698215	-0.603930
1417488_at	-0.504239	-0.683129	-0.693873	-0.797874	-0.950675	-0.787007	-0.032012	1.386305	1.913086	1.369277	0.169353	-0.389212
1417489_at	-0.719792	-0.579118	0.808614	2.084091	1.659637	0.096242	-0.569584	-0.372468	-0.338858	-0.195399	-0.851082	-1.022285
1417490_at	-2.321947	-1.389068	0.931420	0.643378	0.412588	0.528915	0.593957	0.628435	0.308309	0.646034	-0.170621	-0.811390
1417491_at	-2.114616	-1.862969	-0.202570	0.334553	0.766411	0.990871	0.460897	0.225329	-0.023534	0.678129	0.781539	-0.034048
1417492_at	-2.355136	-0.965831	1.039583	0.768872	0.713187	0.499790	0.251648	0.087533	0.266001	0.790624	0.052874	-1.149154
1417493_at	-2.182599	-1.577330	0.504513	1.077024	1.054296	0.595171	-0.020771	-0.021505	0.083741	0.635753	0.397510	-0.545808
1417494_a_at	0.058208	0.055370	1.016666	0.153125	0.617409	1.042000	1.015792	-0.253537	-2.057787	-1.494139	-0.745419	0.592309
1417495_x_at	-0.275123	-0.950435	-0.728209	-1.755670	-0.357151	1.276762	1.929718	0.890115	0.150181	-0.037391	0.152625	-0.295425
1417496_at	-0.083968	0.305837	1.193185	-0.431359	0.061668	0.832090	1.831355	0.600251	-0.760432	-1.388175	-1.222093	-0.938358
1417497_at	-0.083762	-0.743170	-0.439154	-0.977935	-1.188125	-0.626076	-0.135897	-0.178751	-0.194997	1.002208	1.920717	1.644942
1417498_at	-0.632008	-1.015144	-1.312873	-0.241626	1.363066	2.034447	0.546718	0.247025	0.313690	0.275762	-0.718710	-0.860346
1417499_at	-2.203338	-0.916252	0.769397	0.964005	0.544072	0.029898	-0.076773	0.485276	0.993769	0.846995	-0.214198	-1.222846
1417500_a_at	-2.115118	-1.905201	-0.021886	0.133720	0.585360	0.821276	0.630786	0.378500	0.338268	0.909111	0.540243	-0.295061
1417501_at	-2.209288	-1.153046	0.918367	0.238457	0.265983	1.073606	1.060807	0.864886	0.107098	0.067823	-0.532909	-0.701779
1417502_at	-0.823668	-0.887081	-0.504124	-0.937123	-0.289997	1.439127	1.602631	1.610315	0.207340	-0.327323	-0.958149	-0.131952
1417503_at	-1.229267	-1.275706	1.324652	1.286122	-0.334105	-1.214281	-1.148695	0.451987	0.182029	0.705894	0.506552	0.744819
1417504_at	-0.526939	0.182001	1.243984	1.448478	1.743046	0.385480	-0.153007	-1.028242	-0.906748	-0.893376	-0.608087	-0.886592
1417505_s_at	-2.126608	-1.745459	0.269101	0.681719	0.941125	0.361453	0.167651	0.105639	0.556237	0.756893	0.707251	-0.675006
1417506_at	-1.695380	-0.309095	1.250738	0.897260	-0.271128	-1.080623	-0.243835	0.665068	1.387930	0.756558	-0.179961	-1.177534
1417507_at	-2.126990	-0.549031	0.385931	1.307236	0.891302	1.037947	-0.497896	-0.614030	0.087643	0.903782	0.159079	-0.984973
1417508_at	-1.969479	-1.852565	-0.348347	0.335253	1.006222	1.005440	0.451967	-0.080151	-0.070965	0.568761	0.944838	0.009028
1417509_at	-2.016179	-1.645890	-0.063222	0.809259	0.938085	0.836363	1.098329	0.606024	0.168582	-0.119820	-0.002195	-0.609334
1417510_at	-2.365923	-1.409058	0.266870	0.308422	0.661201	0.482507	0.592894	0.672501	0.763490	0.797316	-0.023463	-0.746766
1417511_at	-2.356858	-1.120845	0.715562	0.594133	0.524884	0.076937	-0.023610	0.017056	0.750509	1.137481	0.595641	-0.910889
1417512_at	-2.027174	-0.892115	1.378333	1.264952	1.275008	0.103875	-0.581928	-0.513179	-0.030545	0.273551	0.227564	-0.478344
1417513_at	-1.913665	-0.973955	1.118625	0.439374	0.298909	-0.890257	-0.244188	0.792910	1.354318	0.998005	-0.310850	-0.669228
1417514_at	-1.193061	-0.968764	1.376325	1.843131	0.788053	0.140985	-0.225525	-0.497696	-1.348177	-0.596449	0.309764	0.371411
1417515_at	-1.698317	-1.630700	-0.298111	-0.695739	0.025279	1.197235	1.054877	0.920420	-0.526722	0.183501	0.509845	0.958444
1417516_at	-1.988250	-0.821267	0.203057	0.189379	0.358930	0.930007	1.183483	1.083719	0.707094	0.142446	-0.655969	-1.332627
1417517_at	-1.563244	-0.822967	1.507361	1.373112	1.074747	0.000171	0.945893	-0.459368	-0.575565	-0.977228	-0.096706	-0.406203
1417518_at	-0.790706	-1.635463	-1.516444	-0.817254	0.272643	1.435055	0.582667	0.589023	-0.328113	0.474100	0.672680	1.061811
1417519_at	-0.298706	-0.992556	-0.967047	-1.268319	-1.043826	-0.345756	0.777794	1.602480	1.468837	0.896015	0.196926	-0.025842
1417520_at	0.371877	0.981991	0.869210	-0.724445	-2.005764	-0.529280	1.027922	1.209927	-0.515020	-0.616850	-0.791457	0.721891
1417521_at	-1.723404	-0.998349	0.273878	0.146918	0.373723	0.589395	1.821508	0.927751	0.573185	-0.420010	-0.261725	-1.302869
1417522_at	0.117483	-0.136259	1.096257	-0.398597	0.527589	1.158906	1.303526	0.302394	-1.296544	-1.964104	-0.804598	0.093948
1417523_at	-0.259789	1.080111	1.444607	2.111636	0.106118	-0.305327	-0.868138	-0.520268	-0.520479	-0.550460	-1.002980	-0.715034
1417524_at	1.257333	2.013917	-0.730901	-0.860747	-0.672207	0.257141	-1.509704	-0.095054	-0.295529	0.311227	-0.560604	0.885128
1417525_at	-0.860985	-0.331019	1.762526	0.762916	0.066299	0.500598	0.378682	1.055917	-0.383377	-1.870549	-1.139261	0.058251
1417526_at	-0.916162	-0.183708	1.235554	0.809890	0.342630	0.898095	-0.660803	-1.361182	-1.904590	0.441715	0.829872	0.468692
1417527_at	-0.812378	-1.156916	-0.899394	-1.226393	-0.959066	0.738720	1.544942	0.655003	-0.227629	0.217310	1.218945	0.906855
1417528_at	-0.620561	-1.014108	-0.601491	0.849192	1.867189	1.783935	0.365234	-0.041324	-0.555445	-0.581334	-0.731280	-0.720007
1417529_at	-1.353841	-1.148151	-0.945552	-0.344845	-0.062166	0.969706	0.228917	0.888258	1.139783	1.716700	-0.219319	-0.869489
1417530_a_at	-1.974922	-1.790941	0.215886	0.373983	0.844913	0.867862	0.999272	0.753876	0.272515	0.192980	-0.006917	-0.748499
1417531_at	-0.016826	-0.095191	0.301412	1.455835	2.246427	0.493425	-0.267079	-0.825503	-0.878365	-0.920909	-0.786648	-0.706578
1417532_at	-0.902614	-1.107729	-1.459062	-0.942883	0.297920	1.249508	0.901376	0.883486	1.246110	0.735360	-0.136561	-0.764913
1417533_a_at	-1.251104	-1.659448	-0.345219	-0.781976	1.046325	1.471011	1.435426	0.270548	0.047035	0.410475	-0.021119	-0.621968
1417534_at	-0.929870	-1.596308	-1.366176	-1.077708	-0.327178	0.475795	0.924199	1.083270	0.734496	0.465637	1.071179	0.542665
1417535_at	-1.097571	-1.304543	-0.819123	-1.010711	-0.202091	0.852995	1.502568	1.403480	0.976295	0.381658	-0.150346	-0.532615
1417536_at	-2.098544	-0.687238	1.608000	0.229899	-0.940339	-0.094652	0.769930	1.348482	-0.049173	0.307634	-0.252839	-0.141149
1417537_at	-0.081407	-1.454170	-0.967680	0.024770	-0.150432	1.719056	0.969903	1.272959	-1.142075	-0.768524	-0.124143	0.701747
1417538_at	-1.491947	-1.913190	0.335137	0.613789	1.044404	1.066027	0.566151	-0.310531	-1.083359	-0.060577	0.761546	0.472552
1417539_at	-1.584697	-1.401370	0.085556	0.856287	1.143291	1.339150	1.032133	0.587416	-0.231543	-0.354275	-0.661388	-0.810556
1417540_at	-1.408507	-0.115016	0.887481	-0.458917	-1.277802	-0.300094	-0.626622	-0.062450	-0.126409	1.947721	1.436984	0.103644
1417541_at	-0.065159	-0.561329	-0.671654	-1.506642	-1.012566	1.168891	1.905946	1.280047	-0.364740	0.228372	-0.325422	-0.075743
1417542_at	-1.956093	-1.929329	-0.157295	-0.220526	0.920690	0.587150	0.558646	0.046504	0.463567	0.511671	1.180939	-0.005919
1417543_at	-0.747980	-1.999179	0.357482	-0.014514	-0.233051	-1.052966	-0.620318	0.595804	0.507944	0.373097	1.438050	1.395629
1417544_a_at	-2.222425	-1.677157	0.122734	0.381402	0.118102	0.709239	0.515709	1.102837	0.378692	0.827151	0.209377	-0.465666
1417545_at	-1.706332	-1.198317	-1.320110	-0.236365	0.378493	1.492129	0.509337	-0.040083	0.324337	0.845324	1.165229	-0.213643
1417546_at	-1.375264	-1.395243	-0.384730	-0.937261	-0.078580	1.432216	0.358935	0.575705	0.618425	1.751434	-0.220215	-0.345425
1417547_at	-1.682626	-0.297679	1.052697	0.708304	0.295272	0.381405	-0.320851	-1.612494	-1.013031	0.573836	1.372974	0.542195
1417548_at	-0.584477	0.724494	1.951423	1.862329	0.193344	-0.087666	-0.615895	-0.532043	-0.861734	-0.677818	-0.743219	-0.628738
1417549_at	-0.957196	-0.822488	1.230498	2.021166	1.208885	-0.223986	-0.815473	-0.560016	-0.900176	-0.634691	0.257559	0.195910
1417550_a_at	-0.543306	2.016773	-0.061683	-0.782324	0.049362	1.670760	0.280975	-1.076723	-0.421156	-0.520950	0.516815	-1.128538
1417551_at	-1.798321	-1.943372	-0.224825	0.099877	0.589885	0.468306	-0.286315	0.030469	0.379556	1.488917	0.916277	0.279546
1417552_at	-1.773883	-1.683833	0.612573	0.026943	0.272258	-0.102271	1.000576	1.360262	1.140730	-0.252078	-0.017407	-0.583879
1417553_at	0.106759	-0.256977	0.481660	0.724139	0.014641	0.625743	1.591878	1.224946	-0.462395	-1.278530	-1.543732	-1.228129
1417554_at	-0.793962	-0.654752	-0.552847	-0.401253	-0.469403	-0.358458	-1.085259	0.167199	1.412325	2.359541	0.566981	-0.190110
1417555_at	-0.816162	-0.816017	0.655175	0.869812	1.945736	0.183537	-0.990180	-1.544029	-0.632066	-0.042599	0.903680	0.283118
1417556_at	-0.583817	-2.645100	-0.779262	0.617532	0.652465	0.866236	0.669675	0.586676	-0.450284	0.068597	0.514917	0.482369
1417557_at	-1.975605	-1.834763	-0.166090	0.099353	0.140676	0.131454	0.086010	0.643768	0.868064	1.340477	0.813766	-0.147103
1417558_at	-1.806226	-0.971888	1.890550	-0.208592	0.962183	0.430544	0.923521	-0.340268	-0.696046	-0.655276	0.423406	0.048093
1417559_at	-1.715967	-1.592017	0.156909	1.135759	1.352580	1.057969	0.522609	-0.016275	-0.259343	0.274079	0.001210	-0.917516
1417560_at	-2.019560	-1.661739	-0.038846	0.682101	1.102031	0.483445	-0.127949	-0.229917	0.355017	1.096661	0.804976	-0.446220
1417561_at	-2.176566	-1.434409	0.856830	0.926759	0.277763	-0.270755	-0.319995	-0.050590	0.202135	1.297550	0.789006	-0.097733
1417562_at	-2.113990	-0.695773	0.870540	0.376176	-0.455997	-0.236140	0.040068	0.783996	1.190327	1.350702	-0.101969	-1.007955
1417563_at	-1.607262	-1.365689	-0.044994	-0.034616	0.180808	0.164867	0.695624	1.233054	1.450112	0.889976	-0.351064	-1.210812
1417564_at	-1.629879	-1.605623	0.551458	0.750428	1.467154	1.060410	0.905965	0.148921	-0.360451	-0.404187	-0.225223	-0.658970
1417565_at	-1.956081	-0.953887	0.790947	0.870477	0.628248	-0.638989	-0.669778	-0.079987	1.028993	1.246932	0.564143	-0.831019
1417566_at	-2.017472	-0.419002	1.393526	0.891822	0.014859	-0.660084	-0.220664	0.488049	1.079710	0.819582	-0.176346	-1.193978
1417567_at	-0.564770	-1.381282	-0.802256	-1.480864	-0.044534	0.978206	1.984900	0.443064	-0.171486	-0.185311	0.731059	0.493278
1417568_at	-1.299203	-1.870460	0.138080	0.296783	0.657627	0.881474	1.103565	1.343253	-0.741081	-0.913768	0.134857	0.268873
1417569_at	-0.029544	-1.031274	-0.675606	-1.088188	-1.458792	-0.486091	0.544926	1.974612	0.994708	0.551010	0.041012	0.663226
1417570_at	-1.282288	-0.826504	1.473186	-0.372937	-0.807095	-0.593204	0.535519	-0.321816	-1.011989	0.502520	1.485489	1.219140
1417571_at	-2.188107	-0.487724	1.158122	1.485338	0.730239	0.632331	-0.161150	-0.550012	-0.327468	0.565737	0.001753	-0.859052
1417572_at	-0.171727	0.742106	1.133043	-0.740462	-1.539790	-1.353504	0.091447	-0.718823	-0.223930	0.336032	1.817011	0.628596
1417573_at	-1.984773	-0.514006	1.647599	0.807258	0.037416	-0.088712	0.198287	0.823286	0.674238	0.408275	-0.824443	-1.184419
1417574_at	-1.678838	-0.689674	0.580178	0.192680	-0.388752	-0.813651	-0.398253	0.873219	1.692157	1.437344	0.011130	-0.817538
1417575_at	-0.389458	-1.302742	-0.737521	0.231758	0.402106	-0.452805	-1.401560	-0.419686	-0.055360	0.913065	1.447283	1.764915
1417576_a_at	-1.597550	-0.738378	-0.119526	1.101343	0.864178	0.712910	-0.132072	0.475840	1.104347	0.838331	-1.025039	-1.484383
1417577_at	0.218368	-0.360396	0.744457	0.235265	-0.265288	-1.145669	-0.328223	1.801951	1.594032	-0.083666	-1.308349	-1.102478
1417578_a_at	-1.594597	-1.044051	0.078396	-0.722131	-0.629743	0.042260	0.135961	1.063613	1.382570	1.739157	0.130249	-0.581674
1417579_x_at	-1.936478	-0.087951	1.917663	1.417940	0.292837	0.019609	-0.766308	-0.317791	0.126093	0.318861	-0.194078	-0.790402
1417580_s_at	-2.353666	-1.391242	0.349895	0.810459	0.587751	0.266397	0.149346	0.338749	0.762601	0.929380	0.343302	-0.792968
1417581_at	-0.729924	0.585118	1.012873	1.452910	1.450667	0.881397	-0.153792	-0.821069	-0.818416	-1.031487	-0.870458	-0.957821
1417582_s_at	-2.207387	-1.360577	0.477085	0.689525	0.970786	0.883281	0.701741	-0.336854	-0.416655	0.490986	0.695983	-0.587908
1417583_a_at	-2.076984	-1.507379	0.959213	-0.171351	0.645384	0.397452	1.521868	0.372152	0.112330	-0.112958	0.377515	-0.517238
1417584_at	-1.765110	-2.090971	0.538957	0.756547	0.425173	0.513702	0.816141	0.247959	-0.715948	0.579499	0.787422	-0.093375
1417585_at	-1.061294	-1.089084	0.220422	0.698119	2.201138	0.539748	-0.001470	0.103566	0.854696	-0.621054	-0.616858	-1.227927
1417586_at	-1.877653	-0.772587	-0.240594	0.483836	0.027821	-0.306462	-0.530932	0.194681	1.722835	1.491541	0.596465	-0.788946
1417587_at	-0.337260	-0.607762	0.048610	-1.680878	-1.333678	-0.411953	0.002061	0.017239	0.260265	1.650641	1.403205	0.989509
1417588_at	-1.058937	-1.241871	-0.453731	-0.974506	-0.361296	-0.410045	0.501863	-0.110450	1.095749	1.547995	1.719462	-0.254232
1417589_at	-0.389300	-0.890712	-0.804699	-0.956910	-1.166605	-0.691617	0.133040	0.496443	1.226765	1.339385	1.756906	-0.052695
1417590_at	-1.812358	-1.049354	0.437939	0.180812	0.370872	0.940629	1.490833	1.128971	0.381358	-0.353151	-0.606462	-1.110089
1417591_at	-1.798096	-0.060551	1.689202	0.395105	-0.758835	-0.151686	0.771354	1.115207	0.567922	0.184282	-0.817602	-1.136306
1417592_at	-1.346739	-1.717601	-0.159216	-0.185789	0.875293	1.503142	1.470278	0.776830	-0.342982	-0.373271	-0.207667	-0.292272
1417593_at	-1.985739	-0.788051	0.619773	0.643184	0.060659	-0.418920	-0.623035	0.284422	1.330656	1.484616	0.340604	-0.948172
1417594_at	-1.797567	-1.881039	-0.308224	-0.383565	0.302939	0.618460	0.854946	0.757663	0.701231	1.051200	0.593701	-0.509751
1417595_at	-1.393368	-1.645140	0.436433	-0.697563	0.129689	0.680004	1.010760	1.379233	0.947968	0.574792	-0.587684	-0.835120
1417596_at	-0.938619	-1.781977	0.003573	-1.249449	-0.453052	-0.422813	0.830101	1.562856	0.750400	0.763399	0.091445	0.844135
1417597_at	0.293024	1.439836	1.035922	-0.730145	-1.555612	-1.749155	-0.697067	-0.047000	0.614756	0.241572	0.864330	0.289538
1417598_a_at	-1.863121	-1.873905	-0.053954	-0.077055	0.967202	0.762375	1.171565	0.332546	0.424517	0.223869	0.616733	-0.630772
1417599_at	-1.660139	-1.534971	0.304508	0.698373	0.915808	0.856258	1.393174	0.788882	-0.039576	-0.646625	-0.242924	-0.832767
1417600_at	-0.864514	0.102559	2.129117	1.925059	0.175936	-0.610096	-0.629743	-0.152168	-0.351269	-0.621139	-0.727768	-0.375975
1417601_at	-2.137708	-0.828843	0.178745	0.958748	0.740487	0.993649	-0.355054	-0.984192	0.051117	1.062808	0.859501	-0.539257
1417602_at	-1.623974	-0.924444	0.651528	1.149374	0.386905	-0.739551	-1.330111	-0.369132	0.780571	1.456269	0.650218	-0.087650
1417603_at	-1.402019	-1.353965	0.473911	1.618950	1.421427	-0.287845	-0.652926	0.027117	0.701884	0.671188	-0.343700	-0.874021
1417604_at	-1.562619	-1.484724	1.342706	-0.398194	-1.187626	-0.467688	0.909918	1.015359	0.240441	0.510501	0.558424	0.523493
1417605_s_at	-1.782184	-1.645457	-0.037216	0.512578	1.402839	1.094335	0.634321	0.020005	0.262758	0.554174	-0.065667	-0.950483
1417606_a_at	-2.391737	-1.638275	0.548701	0.379607	0.401288	0.401026	0.145922	0.607031	0.556736	0.993646	0.264061	-0.268003
1417607_at	-1.249570	-1.856033	-0.184152	-0.267874	1.883238	0.576018	0.488683	-0.387072	-0.055843	-0.488434	1.080312	0.460729
1417608_a_at	-2.072118	-1.223798	0.487082	0.340114	0.038073	-0.056907	0.331309	0.864515	1.170419	1.222214	-0.038498	-1.062407
1417609_at	-2.087952	-1.532677	0.199182	0.601323	1.171171	0.386874	0.078800	0.006951	0.658352	0.880289	0.556592	-0.918908
1417610_at	-0.505754	-0.818440	-1.221280	-1.039911	0.397775	2.062597	1.487811	0.409352	-0.619531	-0.330281	-0.226655	0.404316
1417611_at	-2.267647	-1.605583	-0.031757	0.526795	0.380167	0.568083	0.016714	0.225512	0.577570	1.271595	0.656681	-0.318132
1417612_at	-1.770741	-1.836929	-0.270010	-0.324257	0.184683	0.700693	1.030489	1.488242	0.526599	0.381727	0.146179	-0.256676
1417613_at	-0.080964	0.753904	1.772783	0.094132	-0.129481	0.490879	1.212677	0.312841	-0.497063	-1.217723	-1.497257	-1.214731
1417614_at	-1.403554	-1.738298	-0.111494	-0.122326	1.687110	0.195371	0.137809	-0.650977	0.085264	-0.071995	1.568833	0.424260
1417615_a_at	-2.114222	-1.714201	0.157975	0.353949	0.811162	0.767664	0.847634	0.495219	0.435311	0.615837	0.144162	-0.800495
1417616_at	-0.690421	0.072585	0.997931	-0.126194	-0.271977	0.223552	1.531062	1.246657	0.671818	-0.617634	-1.380272	-1.657119
1417617_at	-0.308163	-0.644872	-0.575564	-0.416217	0.742653	1.418929	1.810465	1.058813	-0.152382	-1.172724	-1.070138	-0.690802
1417618_at	0.778391	0.852133	1.072988	0.364764	0.120830	-0.825655	-1.610567	-1.289474	-1.247667	0.112267	0.354546	1.317447
1417619_at	-1.912905	-1.067046	1.077443	1.218822	0.863659	0.261657	-0.244371	0.773518	0.475099	0.397440	-0.941531	-0.901788
1417620_at	-0.384270	0.978109	2.584584	-0.309233	0.295718	-0.088411	0.306982	-0.145238	-0.448546	-0.862994	-1.195002	-0.731684
1417621_at	-1.223973	-0.930740	0.644948	0.209066	0.955564	-0.049091	-1.644956	-0.939714	0.415522	1.454815	1.173914	-0.065360
1417622_at	-2.213184	-1.157835	0.759243	1.014998	0.744031	0.025876	-0.188511	-0.002413	0.756577	0.992913	0.241939	-0.973628
1417623_at	-1.859068	-1.070391	0.742973	0.639096	0.165602	-0.817903	-0.419044	0.390220	1.392700	1.281671	0.381935	-0.827795
1417624_at	-2.112050	-1.877801	0.319255	0.402687	0.755349	0.880345	0.706018	0.116743	-0.159873	0.611717	0.641232	-0.283630
1417625_s_at	-0.551415	-0.637208	0.060296	-1.049359	-0.459402	0.955508	1.914440	1.673188	0.195639	-0.711432	-0.902022	-0.488242
1417626_at	-2.078388	-1.043623	1.517860	0.281476	1.213422	-0.615780	-0.417553	-0.290785	0.555046	-0.085869	0.880382	0.083804
1417627_a_at	0.141497	0.946027	1.046882	0.530738	1.163143	0.773076	0.290450	-0.062688	-1.016401	-1.802310	-1.433139	-0.577276
1417628_at	-2.027942	-1.913627	-0.128193	0.455216	0.470199	0.929126	1.040890	0.645840	-0.224316	0.114240	0.592825	0.045737
1417629_at	-1.853346	-1.562122	0.778963	1.123255	1.129421	0.449477	0.578237	0.312715	0.056193	0.312823	-0.234450	-1.091167
1417630_at	-1.954702	-1.394135	0.662779	0.981273	1.380885	0.940434	0.501249	-0.399364	-0.618220	-0.249452	0.371099	-0.221844
1417631_at	-1.071129	-0.258108	0.613661	-1.271998	-1.991412	0.969517	0.630357	1.251164	0.201909	0.938605	0.018513	-0.031082
1417632_at	0.393990	-0.105312	-0.187683	-1.948085	-1.246298	0.093452	0.489138	0.649365	-0.341953	-0.322926	0.436068	2.090246
1417633_at	-1.806791	0.015386	1.092173	0.450807	-0.836290	0.281107	0.122484	1.338896	0.869112	0.700493	-1.228739	-0.998653
1417634_at	-0.665484	0.278878	-0.056398	-0.867918	-1.499142	-0.513522	-0.057190	1.572214	1.631707	1.228046	-0.607995	-0.443190
1417635_at	-1.744966	-1.211291	0.424795	1.601063	0.483127	0.537134	-0.556413	-0.320930	-0.972684	0.266628	1.328561	0.164974
1417636_at	-0.735541	-1.145870	-0.352246	-0.264254	1.069362	1.960590	1.122686	0.882087	-0.353123	-0.594371	-1.098938	-0.490374
1417637_a_at	-1.180159	-0.943637	-0.543121	0.275679	0.742602	1.956074	1.475513	0.550251	-0.779658	-0.641535	-0.618625	-0.293370
1417638_at	-0.294073	-0.682106	-0.814395	-1.307505	-0.045809	1.445273	2.318322	0.442936	-0.382456	-0.462189	0.013616	-0.231616
1417639_at	0.352168	1.166159	0.575289	-0.465587	-1.043110	-1.153855	-1.055630	-1.195659	-0.410561	0.712917	1.540243	0.977624
1417640_at	-0.481254	-0.444042	1.145321	-0.064377	1.324680	0.052551	0.461284	0.711292	1.204663	-0.912408	-1.532182	-1.465529
1417641_at	-0.982520	-0.876858	0.766028	1.319542	1.249170	0.962918	0.010947	0.139467	0.117456	0.239267	-1.368343	-1.577075
1417642_at	-1.784153	-1.030130	0.067857	0.270355	-0.210783	-0.395258	-0.334649	0.549074	1.639122	1.641820	0.339322	-0.752576
1417643_at	-0.567968	-1.477271	-1.496729	-0.438762	0.568275	1.719103	0.869684	0.791902	-0.725964	-0.346540	0.283955	0.820315
1417644_at	-1.717431	-1.800962	-0.153399	0.045248	0.619118	-0.335636	-0.349139	-0.098619	0.697276	1.160873	1.441927	0.490749
1417645_at	-1.047943	0.853356	1.747421	1.421139	-0.165453	-1.157569	-0.681140	0.107242	0.785323	-0.200593	-0.499262	-1.162521
1417646_a_at	-2.143030	-0.663768	2.012662	0.466368	-0.064562	-0.199004	0.332128	0.510877	0.201188	0.436073	0.128996	-1.017926
1417647_at	-1.894147	-1.229333	1.511061	0.597529	1.392916	0.245858	0.811743	-0.301863	-0.383287	-0.561292	0.027948	-0.217153
1417648_s_at	-2.237867	-1.491023	0.606678	1.177054	1.152910	0.653514	0.041824	0.409853	-0.064337	0.070161	-0.038110	-0.280651
1417649_at	-0.978671	-0.319275	0.790207	0.069803	-0.209825	-0.399659	0.690477	1.690861	1.438452	-0.057381	-1.439388	-1.275607
1417650_at	-0.618447	-0.632094	-0.497183	0.941908	1.724707	1.862496	0.401799	-0.228496	-0.991248	-0.964765	-0.584233	-0.414446
1417651_at	-1.234100	-1.455184	-0.383116	0.713014	1.175022	1.824073	0.835179	0.426481	-0.385891	-0.161465	-0.789432	-0.564587
1417652_a_at	-2.176017	-1.462365	0.424047	0.297118	0.502043	0.261474	0.342022	0.472251	0.859625	1.166241	0.313756	-1.000207
1417653_at	-1.426845	-1.708050	0.052048	-0.218061	1.804630	0.232935	0.296910	-0.654095	0.155283	-0.215515	1.426230	0.254526
1417654_at	-1.941983	-1.141350	0.780477	0.852074	0.246404	-0.353804	-0.823305	0.290448	1.061023	1.484294	0.097422	-0.551702
1417655_a_at	-1.367746	-2.458885	0.261257	0.290519	0.368009	0.764986	0.875044	0.808659	-0.556782	0.036612	0.501776	0.476557
1417656_at	-0.494204	-1.692797	-0.058356	0.873310	1.410659	0.305626	0.504286	1.003632	0.752236	-0.072068	-1.236168	-1.296153
1417657_s_at	-1.530702	-1.437710	-0.429354	0.206065	1.245314	1.149303	0.814362	0.500867	0.670843	0.478751	-0.330151	-1.337588
1417658_at	-2.296646	-1.104903	0.260663	0.747137	0.065715	-0.006499	-0.347213	-0.150769	0.761649	1.292727	1.156141	-0.378004
1417659_at	-1.962048	-1.574883	0.124022	-0.330247	-0.215852	0.003050	0.330449	1.056346	1.284337	1.194745	0.355691	-0.265609
1417660_s_at	-1.872345	-1.734352	-0.402924	-0.505018	0.172380	0.344488	0.117711	0.494252	0.759377	1.366422	1.090904	0.169097
1417661_at	-2.253964	-1.559610	0.329061	0.396119	0.536108	0.945876	0.793216	0.603870	0.389483	0.539705	0.054813	-0.774687
1417662_at	0.291410	-0.967612	-0.598362	-0.120552	0.882526	0.979706	1.536757	1.291232	-0.252760	-1.586939	-1.004890	-0.450517
1417663_a_at	-2.168560	-1.687726	0.548579	1.219020	0.580402	0.163030	-0.144718	0.101242	0.060081	0.803463	0.752448	-0.227258
1417664_a_at	-2.334794	-1.280676	0.384983	0.575545	-0.071058	0.029102	0.696470	0.972215	1.076523	0.539783	0.135446	-0.723548
1417665_a_at	-1.791319	0.017275	1.998615	1.017418	-0.027752	-0.560123	-0.002755	0.368622	0.623725	0.200389	-0.623376	-1.220719
1417666_at	-1.404310	-1.556543	0.054016	-0.306716	0.020822	0.097959	1.099062	1.599499	1.265922	0.321147	-0.198212	-0.992647
1417667_a_at	-1.618606	-1.344957	-0.451610	-0.577751	0.294997	0.879938	1.278967	1.079599	1.025524	0.614189	-0.240095	-0.940198
1417668_at	-1.883105	-1.360844	0.323867	0.262600	0.410127	-0.002091	-0.613958	-0.552997	0.121029	1.488292	1.500800	0.306279
1417669_at	-1.862743	-0.546548	1.275295	1.178350	0.499832	-0.590742	-0.952541	-0.159889	0.727997	1.154138	0.168157	-0.891301
[truncated: 20,690 more rows]
