# Supplementary material for: The role of alternative Polyadenylation in regulation of rhythmic gene expression
Source: BMC Genomics. 2017 Aug 4;18:576. doi: 10.1186/s12864-017-3958-1 (PMC5544998; doi:10.1186/s12864-017-3958-1)
Supplement: Supplementary file 3 — Supplemental Initial Data Tables. This zip archive contains the initial timeline data for probe sets in mouse liver, mouse brown fat, mouse white fat originally published in Zvonic et al. [21]. (ZIP 3710 kb) [file 12864_2017_3958_MOESM3_ESM.zip › iwat_smooth.txt]

1415670_at	-2.203997	-1.699212	0.591796	0.258713	0.919485	0.931883	0.261701	-0.159664	-0.207806	0.566130	0.812994	-0.072030
1415671_at	-2.267908	-1.605802	0.626304	0.445432	0.919935	0.562357	0.480496	0.262154	0.404167	0.675770	0.237807	-0.740700
1415672_at	-2.099358	-1.797888	-0.147854	0.193660	0.692570	1.075581	0.804518	0.351533	0.037532	0.705100	0.527002	-0.342399
1415673_at	-1.703785	-1.602091	-0.428781	0.440891	1.468481	1.090728	0.458837	-0.449366	-0.476543	0.434967	0.967552	-0.200890
1415674_a_at	-2.147179	-1.708007	0.101233	-0.118456	0.626460	0.908597	1.090704	0.446328	-0.057547	0.452701	0.726719	-0.321553
1415675_at	-1.584683	-1.483570	0.199874	0.234698	1.206537	1.290678	1.141579	0.731314	0.113084	-0.423014	-0.609300	-0.817195
1415676_a_at	-1.421500	-1.343677	0.546387	0.720316	1.102818	1.419947	0.821977	-0.266625	-1.441680	-0.459866	0.293730	0.028172
1415677_at	-2.270504	-1.608069	0.981254	0.782105	0.684526	-0.157116	0.107298	0.125873	0.305677	0.656964	0.725799	-0.333814
1415678_at	-2.210514	-1.338966	0.707765	0.916133	0.761217	0.034680	-0.221169	-0.223486	0.541325	1.035914	0.682193	-0.685106
1415679_at	-2.361009	-1.527719	0.529640	0.375405	0.339228	0.251830	0.622882	0.654224	0.683645	0.751940	0.383851	-0.703921
1415680_at	-1.636487	-1.000194	1.440227	1.675027	1.113413	-0.321711	-0.418150	0.011479	0.299000	-0.063597	-0.216297	-0.882711
1415681_at	-2.266112	-1.519246	0.267648	0.435522	0.632398	0.352292	0.130570	0.000394	0.512369	1.206208	0.833006	-0.585043
1415682_at	-1.942976	-1.827147	0.240390	0.539647	0.320588	-0.183579	-0.293579	0.100835	0.475369	1.399653	1.048529	0.122266
1415683_at	-2.255543	-1.680310	0.475939	0.636437	0.558012	0.450142	0.156785	0.287184	0.450063	0.958001	0.579750	-0.616459
1415684_at	-2.077672	-0.745722	1.801985	1.234486	0.625077	-0.265021	-0.606818	-0.068248	-0.009864	0.623859	-0.225765	-0.286294
1415685_at	-1.565278	-1.935813	-0.470304	0.335982	0.850677	1.075435	0.606575	-0.241409	-0.694648	0.631057	1.084933	0.322788
1415686_at	-2.161778	-1.207727	0.870450	0.136952	0.144473	-0.477212	0.072259	0.322069	1.176479	1.083828	0.786429	-0.746231
1415687_a_at	-2.376966	-1.478386	0.858818	0.337335	0.398906	-0.034463	0.255590	0.450135	0.789568	0.753304	0.611659	-0.565485
1415688_at	-2.189501	-1.580702	0.228163	0.800684	0.591756	0.224464	-0.178375	-0.081358	0.477520	1.204420	0.872027	-0.369096
1415689_s_at	-2.277847	-1.538644	0.870390	0.868138	1.152786	0.235283	-0.062848	-0.139214	0.173804	0.389880	0.544300	-0.216018
1415690_at	-2.176801	-1.677306	0.522062	0.433438	0.679969	0.687931	0.871763	0.680175	0.329789	0.378146	0.030342	-0.759521
1415691_at	-1.981705	-1.567167	0.241150	-0.266604	0.225069	-0.342387	0.273854	0.347194	1.172461	1.238986	1.035687	-0.376535
1415692_s_at	-2.307174	-1.653165	0.322477	0.513636	0.696742	0.812036	0.734468	0.532577	0.183356	0.438589	0.278465	-0.552016
1415693_at	-2.063948	-1.904663	-0.069154	0.145664	0.804333	0.730632	0.902883	0.511152	0.268393	0.549914	0.535102	-0.410308
1415694_at	-1.436070	-1.297346	-0.378132	-0.648141	-0.137394	0.105963	1.012141	1.562172	1.459870	0.688405	-0.184956	-0.746514
1415695_at	-2.194075	-1.695837	0.081720	0.062032	0.743206	1.056070	0.969056	0.675989	0.126345	0.338779	0.132718	-0.296010
1415696_at	-2.252929	-1.429765	1.155403	0.401855	0.575281	-0.062572	0.529824	0.625743	0.800630	0.279291	0.170062	-0.792827
1415697_at	-1.805647	-1.873228	-0.605236	-0.075191	0.768138	1.099297	0.878175	0.444160	0.270028	0.671582	0.634454	-0.406525
1415698_at	-1.999937	-1.492367	0.369207	-0.130796	-0.448677	-0.462409	0.068077	0.865051	1.107526	1.209858	0.871416	0.043053
1415699_a_at	-2.050919	-1.639933	0.609921	0.871404	1.223024	0.860855	0.451400	-0.135951	-0.404914	0.221080	0.384995	-0.390953
1415700_a_at	-2.141696	-1.957263	0.585891	0.490886	0.810343	0.596187	0.649076	0.398194	-0.026164	0.401923	0.431940	-0.239315
1415701_x_at	-2.475430	-1.253150	1.015436	0.610683	0.298963	0.184444	0.172316	0.391608	0.529677	0.810937	0.410627	-0.696117
1415702_a_at	-2.135387	-1.759532	0.170945	0.480793	0.885199	0.691920	0.720841	0.725848	0.550669	0.295798	-0.007249	-0.619840
1415703_at	-2.434553	-1.339697	0.938572	0.627411	0.444802	0.094821	-0.060349	0.191270	0.591309	0.997236	0.427976	-0.478796
1415704_a_at	-2.287514	-1.052507	1.391971	0.758623	0.435256	-0.203759	-0.054841	0.108706	0.626177	0.747896	0.412583	-0.882584
1415705_at	-1.503548	-1.530176	-0.087746	-0.501439	-0.055860	0.622307	0.992119	1.583067	1.017230	0.684852	-0.543267	-0.677539
1415706_at	-2.373010	-1.418597	0.804888	0.635336	0.817177	0.507195	0.512975	-0.092088	0.112065	0.570375	0.581306	-0.657615
1415707_at	-1.874501	-1.447291	0.603493	-0.318529	0.012029	0.113619	0.980730	1.210952	1.177432	0.523601	-0.076980	-0.904549
1415708_at	-2.262413	-1.375567	1.035570	-0.035694	0.013198	0.625341	1.254254	0.865101	-0.004573	0.215771	0.059777	-0.390760
1415709_s_at	-1.573348	-1.368726	-0.158796	-0.445266	-0.182825	-0.417745	-0.046755	0.566858	1.579560	1.604734	0.824578	-0.382266
1415710_at	-2.127780	-0.987819	0.893091	1.020118	0.928465	1.165441	0.594307	-0.460427	-0.727603	0.037545	0.210477	-0.545806
1415711_at	-2.131598	-1.602292	0.309572	-0.125811	0.356063	0.103309	0.510933	0.998685	1.176169	0.730800	0.290342	-0.616172
1415712_at	-1.991428	-0.478383	1.410378	0.784058	0.272526	-0.419725	-0.294373	0.425451	1.166262	0.795613	-0.451063	-1.219312
1415713_a_at	-2.054028	-1.859709	0.087219	-0.040523	0.628810	0.280157	0.640694	0.806247	0.894997	0.744112	0.392012	-0.519993
1415714_a_at	-2.007497	-1.192407	0.678499	-0.207054	0.169246	-0.606018	-0.100377	-0.040263	1.082254	1.346339	1.235064	-0.357776
1415715_at	-2.072585	-1.952046	0.353088	-0.124193	0.517549	0.405285	0.779870	0.340092	0.183260	0.816922	0.930263	-0.177495
1415716_a_at	-2.456259	-1.174839	0.839729	0.492244	0.005265	0.212934	0.083326	0.564141	0.637847	1.108849	0.383326	-0.696560
1415717_at	-1.200843	-0.493701	2.175846	0.641620	-0.354986	-1.455432	-0.902701	0.152590	-0.177062	0.325316	0.402360	0.886977
1415718_at	-2.262341	-0.970624	1.427596	0.847097	0.311978	-0.343397	-0.335038	-0.177614	0.526695	0.947096	0.584467	-0.555920
1415719_s_at	-2.356824	-1.263003	0.671573	0.592253	0.531833	0.350046	0.038146	-0.233002	0.401278	1.038580	0.927390	-0.698269
1415720_s_at	-2.250757	-1.751616	0.583273	0.156544	0.884585	0.750152	0.292971	-0.017687	-0.190383	0.412247	0.900340	0.230334
1415721_a_at	-2.134746	-1.057321	1.144566	1.031582	0.712180	-0.385829	-0.636239	-0.491508	0.298895	0.896523	0.840959	-0.219064
1415722_a_at	-2.360084	-1.522734	0.769939	0.684335	0.422444	0.279530	0.363892	0.304144	0.035005	0.756741	0.825925	-0.559119
1415723_at	-2.182691	-1.049463	0.806592	0.097258	0.300827	-0.033948	0.490458	0.920411	1.260667	0.657559	-0.149108	-1.118563
1415724_a_at	-1.532661	-1.480981	-0.426282	-0.208954	0.649128	1.372051	1.307859	1.164020	0.276364	0.121299	-0.601340	-0.640497
1415725_at	-1.778747	-1.592858	-0.574399	-0.271816	0.738008	1.088588	1.099593	0.889613	0.753063	0.393582	-0.084564	-0.660067
1415726_at	-2.241572	-1.781041	0.143302	0.237029	0.506765	0.093655	0.315177	0.412111	0.675147	1.045096	0.780442	-0.186108
1415727_at	-2.215866	-1.726317	0.253143	-0.117359	0.125682	0.435007	0.620550	0.331163	0.340760	0.956148	1.132856	-0.135776
1415728_at	-1.838018	-0.571006	1.826282	0.693939	0.360239	-0.826837	-0.420128	0.300975	1.063260	0.502588	-0.087561	-1.003732
1415729_at	-1.643746	-1.566147	-0.308185	-0.857552	-0.328905	-0.303199	0.586990	0.581532	0.939957	1.267985	1.209489	0.421775
1415730_at	-1.931712	-0.593150	1.369016	0.682498	0.252053	-0.592690	-0.266078	0.400621	1.332815	0.800836	-0.249901	-1.204310
1415731_at	-2.123286	-0.877961	1.050777	1.081529	0.491301	-0.207222	0.205517	0.551250	0.947743	0.432312	-0.262582	-1.289383
1415732_at	-2.161090	-1.198607	0.940656	0.157109	0.007178	-0.731609	0.147532	0.606828	1.223037	0.966306	0.581566	-0.538904
1415733_a_at	-2.192371	-1.624397	0.351341	0.799054	0.912108	0.735455	0.491749	-0.030670	0.067005	0.693825	0.477594	-0.680696
1415734_at	-2.228255	-1.693003	0.329890	-0.051129	0.143028	0.173857	0.530730	0.513368	0.733496	1.016306	0.877830	-0.346115
1415735_at	-1.333676	-0.222127	1.687677	1.133456	1.026552	-0.080304	0.224287	0.303644	0.426971	-0.638192	-1.105197	-1.423087
1415736_at	-2.329436	-0.969005	1.119433	1.016585	0.688529	0.123320	0.316957	0.362641	0.467054	0.483765	-0.218142	-1.061687
1415737_at	-2.051124	-1.720869	-0.406024	0.164766	0.917275	1.296855	0.636077	0.499675	0.036396	0.550830	0.315882	-0.239750
1415738_at	-1.618063	-1.499524	-0.051766	0.020235	1.038382	1.275485	1.389233	0.722834	0.101566	-0.160252	-0.297017	-0.921109
1415739_at	-2.056694	-1.441160	0.509983	0.097573	-0.022825	-0.297001	-0.191955	0.223008	1.059053	1.420776	1.006695	-0.307445
1415740_at	-2.132068	-1.715326	0.273292	0.132239	0.783906	0.625193	0.362985	-0.202443	0.157617	0.875066	1.160936	-0.321387
1415741_at	-2.134278	-1.529701	0.529479	0.705501	0.545495	0.045822	-0.285710	0.295843	0.810848	1.205782	0.509081	-0.698160
1415742_at	-1.804694	-1.115709	1.842316	1.255888	0.644062	-0.441801	-0.172032	-0.154705	-0.631199	-0.285521	0.504829	0.358574
1415743_at	-1.863012	-0.431394	1.077470	1.091556	0.725273	0.601006	0.516420	0.299325	0.418605	0.040310	-0.734742	-1.740815
1415744_at	-2.192876	-1.048513	-0.022134	-0.646346	-0.099377	1.117265	0.638063	0.773898	0.781637	1.175829	0.149853	-0.627280
1415745_a_at	-2.181373	-1.425214	0.647385	0.322156	1.026450	1.273756	0.300775	-0.297592	-0.349689	0.452534	0.604637	-0.373827
1415746_at	-1.964764	-1.405593	0.637696	-0.229202	0.567839	-0.224048	-0.465028	0.024952	1.058459	1.433459	0.907558	-0.341332
1415747_s_at	-1.996227	-1.866664	-0.330991	0.049477	0.803406	0.820246	0.713484	0.873289	0.595102	0.552989	0.162965	-0.377072
1415748_a_at	-1.917082	-1.841746	-0.354804	0.049511	0.811590	1.099417	0.702645	0.070176	0.010687	0.807618	0.841406	-0.279415
1415749_a_at	-2.089952	-1.992855	0.477756	0.587283	0.850567	0.432135	0.506375	0.371452	0.093011	0.604345	0.525031	-0.365155
1415750_at	-1.958424	-1.727151	-0.197877	0.204989	0.725701	0.873102	0.202530	0.534361	0.699949	1.012138	0.487016	-0.856331
1415751_at	-2.128625	-0.838914	0.806159	0.410436	0.022310	-0.432391	-0.017927	0.768548	1.466450	0.941338	0.064513	-1.061898
1415752_at	-2.198674	-1.788234	0.308328	0.405491	0.488305	0.259368	0.449332	0.930785	0.657172	0.649213	0.403325	-0.564414
1415753_at	-2.174789	-1.480340	0.730590	-0.314923	-0.257400	0.083144	0.966348	1.128343	0.651405	0.709150	0.323983	-0.365523
1415754_at	-2.024360	-1.852031	-0.328488	-0.171273	0.574269	0.930535	0.723960	0.193681	-0.024449	0.731310	0.987206	0.259641
1415755_a_at	-2.066405	-1.722308	0.656815	0.542594	0.546701	-0.146708	-0.086554	0.039133	0.691907	1.091460	0.910635	-0.457281
1415756_a_at	-1.995208	-1.504955	0.046157	-0.110622	0.332466	1.060505	1.295498	0.733154	0.409191	0.531879	0.110897	-0.908968
1415757_at	-1.667108	-0.897500	0.510101	0.567725	1.241384	0.726053	0.901844	0.499995	0.689288	-0.139952	-0.862632	-1.569199
1415758_at	-2.281375	-1.077188	1.272417	0.274472	0.238148	-0.335094	0.438308	0.938777	0.964426	0.332772	0.043918	-0.809575
1415759_a_at	-1.841892	-1.856703	-0.267340	0.374015	1.045036	0.909115	0.931024	0.618290	0.366149	0.394295	0.028521	-0.700504
1415760_s_at	-2.162631	-1.801736	0.256999	0.263474	0.544313	0.634037	0.855775	0.261299	0.149232	0.804389	0.711469	-0.516620
1415761_at	-2.086410	-0.968573	0.747037	0.440340	-0.443274	-0.859392	-0.097058	0.258507	1.189432	1.230326	0.943980	-0.354905
1415762_x_at	-1.875784	-1.145724	1.193573	0.275682	-0.054094	-0.613871	-0.041221	0.732768	1.356554	1.088835	-0.068663	-0.848060
1415763_a_at	-2.365757	-1.229721	1.319592	0.707230	0.658298	0.032579	0.150184	0.251114	0.499370	0.546384	0.173356	-0.742625
1415764_at	-2.246167	-1.289671	0.999348	0.478136	0.301850	-0.382923	-0.236870	0.195751	0.939224	1.109636	0.618066	-0.486377
1415765_at	-2.002233	-1.050791	0.237308	0.172145	-0.070963	-0.029669	0.431612	0.981922	1.493908	0.943284	0.121590	-1.228108
1415766_at	-1.871307	-1.203075	0.558104	-0.154530	0.039555	-0.072293	1.163823	1.238622	1.271528	0.216139	-0.117604	-1.068959
1415767_at	-2.275645	-1.699079	0.526625	0.558404	0.677885	0.526628	0.318271	0.357979	0.420558	0.875367	0.300802	-0.587789
1415768_a_at	-2.225074	-1.250401	0.702208	-0.012454	0.171433	-0.330226	0.403839	0.699121	1.247167	0.960549	0.390016	-0.756175
1415769_at	-2.011153	-1.335040	0.320860	0.123253	0.310681	-0.093758	0.185595	0.788609	1.501002	1.089365	0.043373	-0.922780
1415770_at	-0.782832	1.035287	2.377325	0.295625	-0.538327	-1.221197	-0.587898	-0.120074	0.682959	0.186546	-0.501078	-0.826328
1415771_at	-2.241643	-1.145862	1.256168	0.554946	0.416268	-0.362530	0.005155	0.657729	1.033550	0.627855	-0.043718	-0.757916
1415772_at	-1.890761	-2.113235	-0.293225	0.248285	0.520658	0.438862	0.558129	0.775425	0.742856	0.803352	0.433438	-0.223793
1415773_at	-2.078106	-1.622057	0.261201	0.890731	1.103512	1.083094	0.629033	0.329626	-0.278022	0.223597	-0.173557	-0.369048
1415774_at	-0.954582	-1.049052	-0.459798	-1.522430	-0.640695	0.004938	0.226006	0.037161	0.419631	1.592856	1.688263	0.657700
1415775_at	-2.375940	-1.615975	0.365710	0.119130	0.075937	0.310660	0.377932	0.535605	0.591984	1.064418	0.738214	-0.187688
1415776_at	-2.326291	-0.995947	0.962410	0.924454	0.587630	0.393550	-0.036370	-0.667740	-0.076288	0.927898	0.844138	-0.537435
1415777_at	-0.738005	0.824794	0.609393	1.767964	0.730699	1.061234	0.043010	-0.162129	-0.621812	-1.124630	-1.396508	-0.994011
1415778_at	-1.858897	-1.952898	-0.379294	0.072088	0.909019	1.066217	0.710147	0.174063	0.046040	0.685340	0.750191	-0.222014
1415779_s_at	-2.216036	-1.218719	0.668563	0.136813	-0.062409	0.304362	0.567124	1.189327	0.969627	0.657140	-0.030072	-0.965737
1415780_a_at	-1.172735	-0.367320	1.185831	-0.251526	0.843403	0.458583	1.049248	0.963149	0.731492	-0.524494	-1.389044	-1.526594
1415781_a_at	-2.127719	-1.602371	0.119223	0.230912	0.715817	0.902977	0.887983	0.788215	0.465393	0.484218	-0.061336	-0.803311
1415782_at	-2.209290	-1.428389	0.653295	0.863652	0.827439	0.200124	-0.190799	-0.452291	0.106124	0.935076	0.985179	-0.290120
1415783_at	-2.002467	-1.961365	-0.211573	0.345154	0.871879	0.846931	0.489139	0.337429	0.265421	0.852031	0.494972	-0.327560
1415784_at	-0.523327	-1.646853	-1.472111	-0.686155	0.306595	1.540488	1.064862	0.318890	-0.716826	0.402319	0.688356	0.723756
1415785_a_at	-2.270130	-1.491297	0.464154	0.321963	0.478324	0.075681	0.109161	0.193779	0.902492	1.039984	0.832233	-0.656345
1415786_at	-0.643310	0.613266	2.222833	1.074367	-0.007394	0.197805	0.158944	0.023479	-1.353899	-1.180252	-0.878750	-0.227092
1415787_at	-1.755981	-1.435168	0.364954	-0.129504	-0.049634	-0.717564	0.162475	0.829486	1.565576	1.166779	0.574899	-0.576318
1415788_at	-2.274381	-1.760901	0.362782	0.402796	0.533166	0.592547	0.683488	0.262338	0.160152	0.670277	0.783320	-0.415571
1415789_a_at	-1.805186	-1.967845	-0.446023	0.118002	0.292841	0.155221	0.136372	0.550306	0.695051	1.392548	0.895642	-0.016926
1415790_at	-1.802220	-1.309655	0.045960	0.614115	1.192862	1.174535	-0.096351	-0.801857	-0.835784	0.500999	1.097754	0.219647
1415791_at	-2.097454	-1.464749	-0.189585	0.156136	0.394971	0.965624	0.951169	0.764419	0.692354	0.753876	-0.050909	-0.875851
1415792_at	-2.089965	-1.055455	0.565082	0.020527	0.098759	-0.551550	-0.287369	0.028224	1.165758	1.348715	1.196020	-0.438746
1415793_at	-2.095323	-0.642040	1.125378	1.122114	-0.024138	-0.269061	0.050328	0.975205	1.024009	0.369225	-0.570286	-1.065415
1415794_a_at	-2.156798	-1.017341	1.203979	0.627842	0.010596	-0.765652	-0.343969	0.427928	1.024098	1.027678	0.468718	-0.507077
1415795_at	-1.896693	-1.704527	-0.469496	0.218993	0.991727	1.350998	0.530130	-0.073204	-0.105004	0.770442	0.669915	-0.283288
1415796_at	-2.116400	-1.030016	1.032675	0.421098	0.123264	-0.061639	0.373041	1.100021	1.061230	0.611199	-0.439925	-1.074555
1415797_at	-1.826285	-0.224652	1.727248	1.262969	0.231728	-0.494998	-0.811100	-0.604497	0.387306	0.902758	0.271219	-0.821691
1415798_at	-1.627966	-0.137092	1.464580	0.766298	0.173901	-0.957960	-0.614652	-0.626953	1.003460	1.195530	0.467652	-1.106800
1415799_at	-2.236247	-1.030046	0.634290	0.543738	0.575347	0.431881	0.502478	0.907327	0.927884	0.444297	-0.584044	-1.116908
1415800_at	-1.564173	-1.722732	-0.533508	0.283089	1.052973	1.387475	1.222160	0.640428	-0.215773	0.054487	-0.142630	-0.461798
1415801_at	-0.444131	-1.386746	-1.284060	-0.621679	0.447616	1.774922	1.377086	0.034431	-0.980133	-0.020748	0.666264	0.437181
1415802_at	0.005714	-0.591574	-0.630527	-1.243471	-0.339891	1.269662	2.021797	1.264957	-0.574919	-0.861740	-0.448577	0.128566
1415803_at	-0.842774	-0.137761	0.045015	-0.262583	-0.702574	0.385587	1.237884	1.790177	1.135309	-0.108892	-0.885405	-1.653986
1415804_at	-1.788483	-1.174462	0.510189	1.214355	0.921652	0.180595	-0.604169	-0.950554	0.067329	1.328664	0.748703	-0.453815
1415805_at	-0.397239	-1.275687	-0.617361	0.559453	1.065280	1.324546	1.245092	0.833546	-1.135121	-1.258756	-0.648508	0.304756
1415806_at	-1.202443	-1.967573	-0.180427	-0.050070	-0.501135	-0.690859	-0.102729	0.512313	0.632150	1.173358	1.336765	1.040656
1415807_s_at	-1.460132	-1.712132	-0.465012	0.046598	0.434191	0.641441	0.045120	-0.620718	-0.307011	1.209761	1.718326	0.469568
1415808_at	-1.080579	-0.671294	-0.269515	0.366604	1.662401	1.968850	0.601697	-0.166525	-0.225948	-0.157149	-0.937747	-1.090797
1415809_at	0.463084	1.227726	1.191691	-0.377990	-0.985410	-1.600714	-0.866299	0.585566	1.356345	0.441766	-0.825163	-0.610604
1415810_at	-0.796963	-0.404706	-0.322674	0.114792	0.664183	2.070473	1.302884	0.717442	-0.371961	-0.795095	-1.075698	-1.102670
1415811_at	-1.159451	-1.947377	-1.080292	0.027327	0.703140	1.199216	-0.231797	0.516217	0.339368	1.450117	0.414281	-0.230751
1415812_at	-2.147171	-1.455151	0.404089	-0.207948	-0.063016	0.014315	0.372127	0.931819	1.157452	1.110540	0.428740	-0.545808
1415813_at	-2.222851	-1.557317	0.730376	0.485669	0.787215	0.234338	0.447664	0.665954	0.744964	0.523725	0.006754	-0.846493
1415814_at	-2.297890	-1.349397	0.620275	0.402296	0.492216	0.249523	-0.092924	0.127951	0.833017	1.123566	0.673858	-0.782495
1415815_at	-0.322330	-0.977225	-0.637958	-0.861132	-0.991771	-0.817207	0.606698	1.247917	1.956912	0.917339	0.457748	-0.578991
1415816_at	-2.352624	-1.530676	0.824836	0.401922	0.492496	0.036217	0.233892	0.472808	0.704176	0.730125	0.597207	-0.610389
1415817_s_at	-0.871895	-0.956888	0.917923	-1.276430	-0.400783	-0.764107	0.097009	-0.460868	-0.136039	0.807501	2.061147	0.983424
1415818_at	-1.795529	-0.584979	1.431368	0.727488	0.297178	-0.779952	-0.279548	0.329836	1.310759	0.739836	-0.093348	-1.303106
1415819_a_at	-2.330225	-1.603367	0.470681	0.476330	0.881025	0.413103	0.289289	-0.108314	0.346721	0.753259	0.812491	-0.400996
1415820_x_at	-2.241340	-1.544986	0.093918	-0.242985	0.273966	0.482044	0.415469	0.660818	0.938056	1.124682	0.499320	-0.458968
1415821_at	-2.094331	-1.644121	-0.022413	0.406635	0.867112	0.757616	0.632822	0.618263	0.690698	0.675681	-0.051312	-0.836643
1415822_at	-0.540070	-1.471952	-1.014647	-0.464098	0.934266	1.692090	1.561728	0.432568	-0.767511	-0.567847	0.070941	0.134532
1415823_at	-0.127377	-1.231310	-1.203267	-0.626842	0.724526	1.732309	1.462614	0.196010	-1.108840	-0.600725	0.276309	0.506588
1415824_at	-0.005179	-1.265341	-1.276921	-0.679072	0.629439	1.669834	1.349342	0.028181	-1.167450	-0.464601	0.481145	0.700621
1415825_s_at	-1.699277	-0.614159	0.951762	0.469404	0.847628	0.135505	0.329815	1.177401	1.162123	-0.351065	-1.231314	-1.177827
1415826_at	-2.097229	-1.737000	0.108686	0.653941	0.850436	0.946990	0.683384	0.047076	-0.267390	0.589347	0.664202	-0.442440
1415827_a_at	-1.570517	-1.885086	-0.675086	-0.005904	0.752440	1.388377	0.522404	0.053813	-0.572682	0.445794	0.899997	0.646451
1415828_a_at	-1.124602	-1.777872	-0.906285	0.017149	0.763554	1.479378	0.448469	-0.283285	-0.902869	0.480842	1.011194	0.794326
1415829_at	-2.223215	-1.738979	0.146346	0.120821	0.828237	0.291600	0.259406	0.568447	0.958890	0.789681	0.381981	-0.383205
1415830_at	-1.996453	-1.489091	0.370288	0.755920	0.690982	0.987271	1.084032	0.688956	0.214860	-0.133600	-0.244425	-0.928737
1415831_at	-2.010287	-1.047264	1.270328	0.244614	-0.014054	-0.498474	-0.066152	1.061821	1.229133	0.762059	-0.090137	-0.841590
1415832_at	-0.404474	0.405376	2.034536	0.627063	0.588304	0.075347	0.664172	0.453232	-0.766795	-1.231499	-1.375909	-1.069354
1415833_x_at	-2.369462	-0.934469	1.194842	0.862891	0.265246	0.051878	0.086908	0.555288	0.698732	0.649825	-0.042392	-1.019289
1415834_at	-2.266793	-1.682339	0.484699	0.601750	0.604613	0.233621	0.069466	0.192350	0.360488	1.058017	0.748183	-0.404057
1415835_at	-1.317434	-1.772458	-0.902108	-0.426484	0.540230	-0.234702	0.559166	0.621590	1.476961	1.107552	0.727271	-0.379586
1415836_at	-0.702665	-0.226827	1.475495	0.200672	1.637751	1.051300	0.620391	-0.394719	-1.000940	-1.410497	-0.886438	-0.363527
1415837_at	-1.621814	-0.294085	1.525671	1.422390	0.402686	-0.597281	-0.964410	0.021218	0.692305	0.857863	-0.387342	-1.057203
1415838_at	-1.445709	-1.721930	-0.611770	0.034665	0.938133	1.572703	1.304907	0.160342	-0.587694	0.161308	0.317763	-0.122714
1415839_a_at	-2.336388	-1.700969	0.690010	0.703732	0.534930	0.166532	-0.031374	0.350349	0.495901	0.867957	0.450707	-0.191386
1415840_at	-1.807575	-1.943433	-0.263853	0.219858	0.973564	1.159390	0.957998	0.210584	-0.404461	0.265408	0.589752	0.042764
1415841_at	-2.168784	-1.570647	0.231416	0.292965	0.582400	0.870395	1.008827	0.827440	0.480971	0.333945	-0.167931	-0.721002
1415842_at	-1.322967	-0.126543	1.057071	0.307989	-0.372398	-0.157323	0.578752	1.678187	1.231529	-0.428517	-1.134583	-1.311191
1415843_at	-0.311449	-0.355316	0.425487	1.072119	0.885915	0.991909	0.542920	-0.139774	-1.676901	-1.838553	-0.536250	0.939898
1415844_at	-1.075593	-0.696567	1.314087	1.711378	0.006761	-0.064182	-0.103234	-0.717187	-1.499619	-0.513912	0.419996	1.218078
1415845_at	0.283353	0.897988	2.289005	0.756014	-0.395655	-1.145014	-0.405604	0.333517	-0.722167	-1.054911	-0.954282	0.117756
1415846_a_at	0.074562	0.921273	1.990779	1.518953	-0.537927	-0.464944	-0.181094	0.236344	-0.647620	-0.946742	-1.118757	-0.844828
1415847_at	-1.602900	0.223413	-0.641123	0.834865	1.055085	2.032826	0.058900	-0.953107	-0.209492	0.307482	-0.125598	-0.980350
1415848_at	-1.192043	-0.322663	0.196803	0.540125	0.237935	1.485952	1.387999	1.137779	-0.286118	-0.702621	-1.232568	-1.250578
1415849_s_at	-2.181239	-1.027407	1.046196	-0.021275	-0.119588	-0.495737	-0.198172	-0.009568	0.978337	1.337574	0.980787	-0.289905
1415850_at	-1.811571	-0.506568	1.607432	-0.088854	-0.295674	-0.717591	0.270914	0.997691	1.433541	0.348974	-0.261932	-0.976367
1415851_a_at	-2.131451	-1.183135	1.169466	0.139927	-0.037549	-0.530146	-0.207285	0.027613	0.917912	1.279549	0.873288	-0.318189
1415852_at	-2.269995	-1.264038	0.953656	0.790254	0.819693	0.386304	0.125820	0.465673	0.600498	0.545117	-0.164703	-0.988272
1415853_at	-1.692063	-1.275655	-0.503414	-0.122691	0.854593	1.078075	1.189416	0.901895	0.921186	-0.047422	-0.193972	-1.109952
1415854_at	-1.929724	-1.441399	0.311795	0.974811	-0.016836	0.036955	-0.225014	-0.363376	-0.420148	0.848786	1.658128	0.566025
1415855_at	-2.183707	-1.501556	0.663174	0.949541	0.738747	-0.160073	-0.258477	0.064872	0.676022	0.946691	0.597011	-0.532246
1415856_at	-1.988996	-1.718324	-0.228174	-0.250131	-0.077151	0.362976	0.434107	0.629626	0.726850	1.335400	0.953939	-0.180123
1415857_at	-2.321188	-1.257728	0.484868	0.617334	0.402551	0.177591	-0.443640	-0.273069	0.168322	1.299091	1.109852	0.036015
1415858_at	-2.287548	-1.486462	0.810445	0.296415	0.529713	-0.108395	0.671762	0.637247	0.889799	0.455776	0.334220	-0.742968
1415859_at	-1.809164	-1.764430	-0.546544	-0.204576	0.371459	0.896095	0.574927	-0.141627	0.046712	1.157107	1.272270	0.147770
1415860_at	-2.228932	-1.378778	0.319676	0.965971	0.893825	0.454068	-0.294713	0.161834	0.579323	1.051147	0.185442	-0.708858
1415861_at	-0.810354	1.035424	1.652001	-0.890042	-0.772494	-1.076731	-0.004512	0.150828	1.399492	0.765050	-0.289651	-1.159009
1415862_at	-0.454393	-1.191918	-1.028367	0.224420	0.421123	1.416777	0.366479	0.387452	-1.618973	-0.513892	0.314418	1.676875
1415863_at	-2.223374	-1.636954	0.338722	0.611521	0.942385	0.764121	0.616471	0.533025	0.303130	0.416430	0.031580	-0.697048
1415864_at	-1.691165	-1.934213	0.469728	0.334400	0.575811	-0.618691	-0.090254	0.562862	1.239350	1.089020	0.420847	-0.357698
1415865_s_at	-0.797282	-1.268636	-0.472531	-1.197035	-0.541888	0.181243	0.931692	2.008492	1.315077	0.243767	-0.209583	-0.193319
1415866_at	-1.495432	0.376081	1.625879	0.377412	-0.301762	-1.155359	-0.339995	0.313270	1.542536	0.489660	-0.190912	-1.241387
1415867_at	-2.411058	-1.601262	0.868607	0.499491	0.667537	0.289889	0.349062	0.181976	0.153800	0.621422	0.665647	-0.285102
1415868_at	-0.793932	0.026649	1.355149	2.040491	0.887922	0.280938	-0.193544	-0.081900	-0.399747	-0.861081	-1.119634	-1.141311
1415869_a_at	-1.889042	-0.641057	1.229315	0.197537	-0.084347	-0.899416	-0.689085	0.394004	1.455927	1.205507	0.314310	-0.593655
1415870_at	-2.169768	-1.007211	1.325155	0.027802	-0.005677	-0.589624	0.364255	0.544165	1.173697	0.702021	0.452958	-0.817784
1415871_at	-2.202799	-1.820053	0.233353	0.175981	0.939106	0.646084	0.330374	0.192379	0.550685	0.686187	0.631317	-0.362618
1415872_at	-2.042881	-1.666846	0.289078	0.389030	0.684690	0.816276	1.047962	1.009198	0.252271	0.126867	-0.263482	-0.642170
1415873_a_at	-2.060272	-1.441971	1.189113	0.538122	0.649804	-0.641549	0.005946	0.445374	0.953884	0.604109	0.442612	-0.685171
1415874_at	-2.010587	-1.256124	0.283779	1.060163	1.362595	1.050212	0.263339	-0.298450	-0.047647	0.426707	0.095387	-0.929373
1415875_at	0.399001	-1.066985	-1.016491	-1.210861	-0.618130	1.015106	1.763773	1.476330	-0.286039	-0.480897	-0.292802	0.317995
1415876_a_at	-2.353881	-1.245871	0.765099	0.565634	0.224949	0.111326	0.282886	0.785055	0.877397	0.825511	0.049944	-0.888039
1415877_at	-0.493634	-0.833613	-0.804295	-0.300743	0.934204	2.015970	1.363464	0.374964	-0.159487	-0.052449	-0.655012	-1.389370
1415878_at	-2.047679	-1.499188	0.318817	0.035249	0.151587	0.327713	0.972821	1.145037	0.908458	0.540368	0.115373	-0.968549
1415879_a_at	-2.401739	-1.473503	0.612120	0.389636	0.421031	0.287121	0.479311	0.633090	0.673674	0.734606	0.364111	-0.719463
1415880_a_at	-2.202260	-1.666269	0.367190	0.088276	0.362631	0.233486	0.637734	0.832988	0.881233	0.790621	0.332021	-0.657642
1415881_at	-1.957600	-1.937304	-0.248332	0.146572	0.663132	0.950755	1.018930	0.642530	0.008042	0.506104	0.463515	-0.256348
1415882_at	-1.946820	-1.731531	-0.305297	0.222085	0.755641	1.165183	0.752814	-0.035176	-0.284289	0.743634	0.931235	-0.267482
1415883_a_at	-0.816961	-0.673421	-0.668160	-0.363388	-0.163475	0.133662	-0.494174	-1.179973	-0.075168	1.361834	2.318051	0.621171
1415884_at	-0.391123	-0.030175	1.152395	0.613153	1.188554	0.242125	1.209685	0.244763	0.050234	-1.488925	-1.526152	-1.264535
1415885_at	-0.044947	0.678198	0.443543	0.353911	0.817776	1.335650	0.854873	0.437902	-0.463539	-1.518259	-1.702456	-1.192653
1415886_at	-1.827875	-0.189089	1.894927	1.028470	0.518858	-0.048757	-0.272071	0.183598	0.458397	0.350760	-0.871165	-1.226055
1415887_at	-2.134224	-1.745144	0.135476	0.610868	1.046609	0.705702	0.185970	-0.201512	0.067703	0.861797	0.724927	-0.258172
1415888_at	-2.033466	-1.569914	-0.093391	0.525081	1.079953	0.563078	-0.104389	-0.464467	0.096336	1.019369	1.152571	-0.170766
1415889_a_at	-1.900557	-1.851270	-0.502521	-0.079557	0.727735	0.994500	0.932992	0.863598	0.483215	0.448840	0.191637	-0.308616
1415890_at	-2.330020	-1.689716	0.267690	0.420844	0.621397	0.602320	0.576104	0.498853	0.282151	0.677958	0.581908	-0.509480
1415891_at	-1.843479	-1.840750	-0.415581	-0.010148	0.903734	1.041745	1.184462	0.432751	-0.089839	0.367002	0.564578	-0.294471
1415892_at	-2.006370	-0.746392	1.441861	0.975757	0.758121	-0.152583	-0.087557	0.333345	0.861265	0.368754	-0.507638	-1.238567
1415893_at	-0.792414	-1.614889	-0.982239	-0.349151	0.158708	0.590265	0.208840	-0.630417	-0.585846	1.284904	1.664791	1.047451
1415894_at	-0.237935	-0.294152	-0.446135	-1.216589	-0.453060	0.572487	1.309776	2.103424	0.788902	-0.440743	-1.208332	-0.477641
1415895_at	-1.839114	-1.865113	-0.553605	0.197257	1.020723	1.150787	0.574612	0.426817	0.363431	0.743574	0.211287	-0.430652
1415896_x_at	-2.061980	-1.752627	-0.045889	0.800134	0.878673	1.068205	0.713449	0.077693	-0.161632	0.482586	0.417248	-0.415857
1415897_a_at	-2.210509	-1.582026	0.173216	0.511297	0.825056	0.860400	0.762716	0.497476	0.260935	0.565675	0.147741	-0.811967
1415898_at	-1.293668	-0.934613	0.084934	1.331910	1.210529	1.459200	-0.290035	-0.393350	-1.563660	-0.048728	-0.165402	0.602883
1415899_at	-1.361177	0.212220	2.192798	0.506711	-0.311252	-0.875265	-0.113922	0.885142	0.746589	0.021083	-0.883529	-1.019390
1415900_a_at	-0.203825	-1.115646	-1.243638	-1.319627	0.653516	1.386528	1.848683	0.275700	0.085236	0.008933	0.314354	-0.690213
1415901_at	-1.872157	-1.752325	-0.238559	-0.465901	0.631117	0.800084	0.910855	0.717964	0.804794	0.679597	0.455330	-0.670797
1415902_at	-0.579063	0.885377	2.667296	0.390408	0.061219	-0.602466	-0.636124	-1.047838	-0.820769	-0.261034	-0.004506	-0.052501
1415903_at	-1.388524	-0.899751	0.970735	1.103250	0.702982	1.426564	0.825898	0.481725	-0.757097	-0.631071	-0.967326	-0.867386
1415904_at	-2.346208	-1.559524	0.413272	0.189601	0.248032	0.530821	0.672149	0.743701	0.495961	0.816202	0.434334	-0.638338
1415905_at	-1.051757	-0.127533	1.051305	2.104940	1.218406	0.235030	-1.116187	-0.751161	-0.733024	0.049526	-0.620170	-0.259374
1415906_at	-2.256426	-1.626718	0.399133	0.180087	0.414646	0.620055	0.830772	0.904924	0.489298	0.582102	0.106706	-0.644581
1415907_at	-2.023913	-1.625113	0.200906	0.187967	0.613393	0.088848	-0.147786	0.449706	1.176032	1.325442	0.329412	-0.574896
1415908_at	-1.445060	-1.200812	-0.623827	0.088094	0.712358	1.126973	0.923153	1.283896	0.860401	0.255398	-0.872064	-1.108510
1415909_at	-1.774389	-1.889203	-0.712623	0.266957	1.097306	0.941155	0.382218	0.047320	0.374689	0.852192	0.713499	-0.299120
1415910_s_at	-2.075128	-1.293051	0.893415	1.332074	0.858744	0.682155	0.101902	-0.276157	-0.506041	0.663975	0.250616	-0.632516
1415911_at	-1.873620	-1.625368	-0.042871	0.059468	0.229153	-0.089992	-0.305393	-0.139056	0.591556	1.425349	1.485288	0.285489
1415912_a_at	-2.419509	-1.240083	1.130158	0.875957	0.678304	0.444128	0.134165	-0.233090	-0.181051	0.430037	0.711855	-0.330884
1415913_at	-1.155373	-0.873147	-0.046136	-0.084908	0.766052	1.265715	0.894096	1.215335	0.902401	-0.218601	-1.250003	-1.415433
1415914_at	-2.328634	-1.785235	0.404101	0.167616	0.655862	0.656442	0.522417	0.340543	0.220255	0.610589	0.706223	-0.170192
1415915_at	-2.332601	-1.699858	0.355626	0.181256	0.621799	0.756958	0.520233	0.348472	0.469636	0.738845	0.462081	-0.422457
1415916_a_at	-2.194446	-1.662858	0.225708	0.434872	1.084364	0.938558	0.590020	0.204520	0.322684	0.441193	0.231855	-0.616466
1415917_at	-1.918143	-0.933984	1.579921	-0.075287	-0.097199	-0.281285	0.891047	1.034295	0.757749	0.464578	-0.399678	-1.022021
1415918_a_at	-2.234673	-1.708511	0.133299	0.159159	0.515104	0.604864	0.772877	0.567117	0.493514	0.780808	0.522697	-0.606254
1415919_at	-1.585196	-1.679096	0.238475	-0.773216	-0.095791	0.238871	1.620971	1.173675	0.876254	0.060590	0.251559	-0.327090
1415920_at	-1.878339	-1.830460	-0.000412	0.284241	0.892799	0.395814	0.689451	1.135031	0.894542	0.269352	-0.217048	-0.634981
1415921_a_at	-0.420996	0.511348	1.387250	0.589475	-0.730552	-0.589849	0.788608	1.476178	0.472607	-0.688444	-1.369133	-1.426490
1415922_s_at	-2.207122	-1.365225	0.831091	1.011154	0.499821	-0.128917	-0.489511	0.299005	0.719005	1.045525	0.294467	-0.509275
1415923_at	-1.900013	-1.726024	0.229715	-0.037834	0.426938	0.167642	1.038208	0.855099	1.078554	0.445209	0.347215	-0.924712
1415924_at	-1.592538	-2.057428	-0.417687	-0.256106	1.024908	0.771539	0.171408	0.468129	0.206446	1.412139	0.243082	0.026107
1415925_a_at	-2.208117	-1.611343	0.561985	0.570317	0.930392	-0.020083	-0.588204	0.138931	0.679002	0.788282	0.756937	0.001905
1415926_at	-2.230620	-0.890323	1.185069	0.605637	0.375208	-0.304196	-0.403214	0.225429	1.253495	0.791991	0.257074	-0.865548
1415927_at	-2.309844	-0.401937	-0.190321	0.827473	-0.576230	0.331691	0.545435	-0.321219	-0.462257	-0.046561	1.710379	0.893390
1415928_a_at	-2.136424	-1.795579	0.100370	0.300854	0.665862	0.710836	0.815027	0.862718	0.501166	0.477177	0.021882	-0.523878
1415929_at	-2.049447	-1.761464	0.279370	0.702371	0.976775	0.759585	0.631620	0.332420	0.163587	0.491842	0.318809	-0.845473
1415930_a_at	-1.889972	-1.588112	-0.121093	0.266234	0.412444	0.895752	1.267384	1.034589	0.412834	0.402490	-0.198440	-0.894110
1415931_at	-0.297807	0.191070	-0.695196	-0.695009	-0.664031	-1.234766	0.060967	1.289422	2.413373	0.318504	-0.103385	-0.583142
1415932_x_at	-1.762468	-0.421369	1.546636	0.621843	0.260027	-0.833139	-0.085208	0.392584	1.331448	0.513432	-0.167411	-1.396380
1415933_a_at	-1.852795	-1.773209	-0.274772	0.214206	0.801021	1.095859	1.113749	0.881257	0.129942	0.279576	-0.026472	-0.588353
1415934_at	-2.275492	-1.527718	1.281391	0.489393	0.491216	0.142195	0.364224	0.030614	-0.040016	0.493629	0.913560	-0.363005
1415935_at	-1.438932	-0.495405	0.970876	-0.169684	-0.437595	-0.651021	0.530158	1.406235	1.687885	0.391482	-0.559858	-1.234148
1415936_at	-1.147620	0.131028	1.265253	0.083590	-0.754082	-0.823170	0.285672	1.278125	1.532435	0.397174	-0.947122	-1.301285
1415937_s_at	-1.835636	-1.159019	0.480575	-1.033802	-0.694713	0.517071	1.575477	1.078649	-0.071685	0.647399	0.397346	0.098341
1415938_at	-1.419426	-0.480765	-0.126310	-1.093864	-0.627019	-0.417356	0.469953	-0.299737	1.286717	1.500080	1.610935	-0.403207
1415939_at	-2.095850	-1.236761	0.896642	0.257633	0.701593	-0.315413	0.025753	0.102588	1.319729	0.805090	0.513968	-0.974972
1415940_at	-1.924273	-1.679184	0.021658	0.382093	1.331105	0.814409	0.440305	-0.511218	0.001209	0.633829	0.922867	-0.432797
1415941_s_at	-1.388851	-1.465921	0.051010	-0.825070	0.019644	0.580679	1.721314	1.483043	0.601067	0.063584	-0.319315	-0.521181
1415942_at	-2.144439	-1.573831	0.265338	0.136724	0.443118	0.857222	0.974035	0.912607	0.522420	0.482154	-0.095578	-0.779763
1415943_at	-1.390910	-1.381146	0.484893	-0.225320	-0.348930	-0.552818	0.837809	1.427095	1.505510	0.644172	0.011755	-1.012115
1415944_at	-0.779741	-1.094756	-0.082461	-0.225724	1.421819	1.224735	1.368265	0.870559	0.197091	-0.752908	-0.881166	-1.265712
1415945_at	-2.012730	-0.729069	0.804407	0.564566	0.443506	0.233199	-0.081231	-1.074260	-0.048736	1.166685	1.463917	-0.730257
1415946_at	-2.278504	-1.008536	1.129579	0.363531	0.418570	-0.078892	0.491273	0.615581	0.914969	0.588868	0.025461	-1.181895
1415947_at	-2.062447	-1.393237	0.522193	-0.002903	0.265062	0.193011	0.752574	0.875275	1.084416	0.806474	0.081852	-1.122260
1415948_at	-1.738838	-1.690325	-0.044878	0.377120	0.715931	0.676717	-0.345487	-0.417092	-0.627512	1.136051	1.212923	0.745395
1415949_at	-1.037174	-0.381229	0.117151	-0.672606	-0.384724	0.306474	1.163994	1.701506	1.415230	0.120663	-1.026520	-1.322757
1415950_a_at	-2.294611	-1.550923	0.314195	0.436475	0.526922	0.391497	0.232169	0.062344	0.479059	1.092410	0.890221	-0.579753
1415951_at	-0.655475	0.101077	1.411889	-0.320523	-0.847415	-1.634768	-0.513725	0.616738	1.611451	1.127481	-0.166354	-0.730378
1415952_at	-1.609028	-0.019609	1.649518	0.365946	0.011631	-1.288383	-0.513668	0.081083	1.444773	0.700270	0.183044	-1.005582
1415953_s_at	-2.000221	-1.545029	-0.226051	0.156939	1.168608	1.243450	0.834692	0.028517	0.028572	0.471536	0.498238	-0.659253
1415954_at	-0.154893	1.219559	0.957682	1.305937	-0.068938	-1.033913	-0.537596	0.429625	0.831211	-0.232850	-1.513986	-1.201834
1415955_x_at	-1.153505	-0.327202	0.602515	0.063738	-0.703284	-1.380785	-0.683253	-0.654717	0.959820	1.471810	1.669875	0.134993
1415956_a_at	-1.838282	-1.897447	-0.455299	0.251252	0.599827	1.168794	1.145035	0.454743	-0.304590	0.404728	0.498540	-0.027308
1415957_a_at	-2.222348	-1.481043	-0.214922	-0.107651	0.442224	0.772049	0.346341	-0.221088	0.135937	1.200828	1.162943	0.186729
1415958_at	-1.535081	-1.850191	-0.689896	-0.247559	0.995675	1.315675	1.160257	0.253418	-0.261889	0.266560	0.639101	-0.046069
1415959_at	-0.848982	-1.606223	-0.820810	-0.351364	0.859318	1.567529	1.450340	-0.075840	-0.972097	-0.160166	0.768311	0.189989
1415960_at	-0.047418	-0.015303	1.304917	0.440416	-0.892269	-1.375653	-1.338871	0.579063	0.942909	1.544845	-0.591139	-0.551497
1415961_at	-2.290960	-1.614882	1.064340	0.465289	0.516935	-0.103637	0.002787	0.452929	0.629536	0.825184	0.366785	-0.314314
1415962_at	-2.395920	-1.442727	0.810788	0.543723	0.354598	0.155553	0.042192	0.368715	0.593418	1.010374	0.510479	-0.551200
1415963_at	-1.822493	-1.333889	-0.407987	0.350986	1.076991	1.668177	0.994140	0.540657	-0.178348	-0.050763	-0.397368	-0.440102
1415964_at	-2.261654	-1.558518	0.351122	0.297519	0.482399	0.801722	0.790912	0.777542	0.362973	0.563176	0.199044	-0.806239
1415965_at	-0.918532	-1.563664	-1.115834	-0.222517	0.538029	1.772224	1.376299	0.395182	-0.887023	0.118474	0.310551	0.196818
1415966_a_at	-2.292288	-1.690940	0.295428	0.446706	0.563006	0.555338	0.519434	0.308658	0.331505	0.901587	0.615402	-0.553839
1415967_at	-2.063640	-1.343924	0.861892	1.178962	1.276387	0.698303	0.264716	-0.166063	-0.353862	0.165804	0.127345	-0.645917
1415968_a_at	-1.502374	-0.959198	-0.340378	0.607160	1.477620	1.378585	0.790104	0.371784	0.395093	-0.158632	-0.722160	-1.337607
1415969_s_at	-1.814134	-0.603362	0.273810	1.588184	0.589160	0.509484	-0.749789	-0.972527	-0.054051	1.050833	0.816934	-0.634543
1415970_at	-2.335251	-1.445020	0.520883	0.480696	0.475071	0.454967	0.614036	0.618089	0.527331	0.766350	0.240093	-0.917254
1415971_at	-1.452295	-1.528688	-0.241154	-0.267840	0.781646	1.339934	1.659983	0.919716	-0.116525	-0.333941	-0.351156	-0.409680
1415972_at	-1.246858	-1.077509	0.124657	-0.586415	-0.093339	0.616521	1.748650	1.641342	0.680243	-0.233754	-0.666551	-0.906996
1415973_at	-1.418077	-1.168281	0.069682	-0.741653	0.048909	0.836247	1.655822	1.422972	0.715293	0.014198	-0.545272	-0.889835
1415974_at	-2.208598	-1.173069	0.926433	-0.217026	0.404625	-0.241517	0.187193	0.577391	1.281946	0.843472	0.450977	-0.831832
1415975_at	-1.971102	-1.118894	0.400969	0.332104	-0.035727	-0.465655	0.246759	1.115941	1.585572	0.864910	-0.059442	-0.895431
1415976_a_at	-2.000334	-1.683190	0.168021	0.942956	0.767409	0.671695	0.384876	-0.276103	-0.354053	0.912435	0.910297	-0.444021
1415977_at	-1.252736	-1.069519	0.624069	0.591888	1.559381	1.931278	-0.112819	-0.620770	-0.841741	-0.104894	-0.451985	-0.252153
1415978_at	-0.964907	-1.647199	-0.061633	0.340331	2.211359	0.497752	-0.754111	-0.315591	0.803344	0.632750	-0.137772	-0.604322
1415979_x_at	-2.341685	-1.621541	0.420281	0.363858	0.331415	0.420631	0.528372	0.806189	0.607343	0.805809	0.222147	-0.542827
1415980_at	-2.380486	-1.487218	0.460601	0.465069	0.315736	0.263385	0.357121	0.343119	0.481665	1.041560	0.759700	-0.620246
1415981_at	-2.198713	-1.616623	0.604497	0.700371	0.741593	0.135387	0.342685	0.614641	0.757785	0.716705	-0.062866	-0.735455
1415982_at	-2.261652	-1.133456	0.747569	1.057975	0.533981	0.250041	0.211730	0.282423	0.614207	0.798433	0.093065	-1.194313
1415983_at	-2.377707	-1.391906	0.934224	0.584765	0.177957	-0.344136	0.064026	0.782227	0.878306	0.713404	0.261181	-0.282354
1415984_at	-2.173629	-1.639816	-0.005630	0.021864	0.333938	0.742158	0.964939	1.056516	0.431123	0.606167	0.195792	-0.533428
1415985_at	-2.402344	-1.445631	0.656113	0.344102	0.291243	0.205116	0.368013	0.423783	0.708548	0.925885	0.589472	-0.664305
1415986_at	-2.031311	-0.906755	1.086432	0.344775	0.471950	-0.603346	0.033202	0.340124	1.317829	0.784048	0.402247	-1.239197
1415987_at	-1.891721	-1.714177	0.061924	0.292923	0.391837	-0.074340	-0.184213	-0.190487	0.454473	1.405948	1.406823	0.041011
1415988_at	0.481007	-1.116815	-0.422809	-0.261456	-0.006346	0.905400	0.386879	-0.499527	-1.913704	-0.361110	1.005005	1.803481
1415989_at	-1.886089	-1.900115	-0.646730	0.086377	0.582786	0.819301	0.465686	0.286722	0.222285	1.191578	0.791889	-0.013694
1415990_at	-2.267263	-1.736330	0.142978	0.348123	0.460390	0.472470	0.352354	0.313346	0.445856	1.031194	0.804927	-0.368051
1415991_a_at	-2.233766	-1.446219	0.632405	0.790597	0.580751	-0.089048	-0.370770	0.075277	0.757782	1.108547	0.637313	-0.442881
1415992_at	-0.819663	0.787947	1.345469	-0.072016	-0.858078	-0.658360	0.312001	1.378380	1.255499	-0.174350	-1.225619	-1.271216
1415993_at	-0.710886	-1.942928	-1.271149	-0.639904	0.642948	1.208935	1.114751	0.253558	-0.397230	0.199475	1.021594	0.520839
1415994_at	-2.288307	-1.609259	0.235094	0.675195	0.701827	0.672942	0.243697	0.398361	0.428554	0.898631	0.293050	-0.649778
1415995_at	-2.270057	-1.768979	0.429772	0.708044	0.389269	0.495357	0.498502	0.452385	0.200155	0.874050	0.430147	-0.438645
1415996_at	-1.979193	-0.449962	1.532589	0.392030	-0.050728	-0.258470	0.605524	1.010639	0.869432	0.244749	-0.592333	-1.324277
1415997_at	-1.699982	-1.323732	-0.272629	-0.390157	-0.586657	1.130864	1.551195	0.791593	-0.549558	0.859552	0.641461	-0.151939
1415998_at	-2.322689	-1.514988	0.400232	0.536298	0.720733	0.399704	0.449311	0.190624	0.500369	0.878819	0.549217	-0.787628
1415999_at	-2.154395	-0.682322	1.485689	0.621319	0.657440	0.010652	-0.209119	-0.271101	0.643444	0.930266	0.169029	-1.200896
1416000_a_at	-2.236232	-1.781268	0.146970	0.215495	0.553052	0.730035	0.654980	0.273926	0.111177	0.831056	0.792179	-0.291375
1416001_a_at	-2.401987	-0.689552	0.580213	0.731617	-0.263240	0.051583	0.132110	1.026984	1.111200	0.735550	-0.033643	-0.980831
1416002_x_at	-1.306545	-1.214567	-0.502968	-0.831533	-0.274171	-0.057161	0.497500	1.631012	1.801450	0.725702	-0.182015	-0.286709
1416003_at	-0.680466	-0.377990	-0.098658	-1.017595	-1.052686	-0.938818	-0.603879	0.700469	1.616417	1.866776	0.635560	-0.049127
1416004_at	-1.952838	-2.044078	-0.029851	0.463887	0.961875	0.729570	0.393428	0.070297	-0.147736	0.490567	0.948021	0.116858
1416005_at	-2.123894	-1.820562	-0.037817	0.237572	0.406178	0.337650	0.754981	0.624462	0.727971	0.848427	0.582441	-0.537413
1416006_at	-0.433026	-1.191039	0.794636	-0.578892	-0.242413	-0.839948	1.407746	1.745469	1.157879	-0.261088	-0.708696	-0.850625
1416007_at	-1.830551	-0.787574	0.900421	0.351743	0.275568	-0.506958	0.092862	1.063179	1.624412	0.526775	-0.505383	-1.204490
1416008_at	-2.238585	-1.748874	0.341760	0.812986	0.870532	0.692148	0.023953	0.382971	0.383441	0.658855	0.202913	-0.382103
1416009_at	-2.204747	-1.137511	0.859320	0.896205	1.061956	0.884451	0.509711	-0.387147	-0.500290	0.152897	0.524648	-0.659493
1416010_a_at	-2.365720	-1.277007	1.089429	0.337188	0.400710	-0.066214	0.119263	0.286133	0.826301	0.878603	0.489870	-0.718565
1416011_x_at	-1.817129	-1.264351	0.788211	0.672733	1.481097	1.034740	0.749925	0.304766	-0.212392	-0.527433	-0.446241	-0.763925
1416012_at	-0.832470	0.335225	2.599574	1.059815	0.465938	-0.856951	-0.700194	-0.501640	-0.387242	-0.342402	-0.436314	-0.403339
1416013_at	-2.203251	-0.465678	1.796958	0.465468	-0.055552	-0.669295	-0.261466	0.165915	0.775070	0.733065	0.475223	-0.756454
1416014_at	-1.783603	-1.399648	-0.436772	-0.510386	-0.484975	0.224876	0.663659	0.245220	0.558501	1.434357	1.500894	-0.012124
1416015_s_at	-1.759210	-2.071005	-0.413011	0.290466	0.993231	1.041924	0.339251	0.081768	-0.070713	0.800539	0.720616	0.046146
1416016_at	-0.900176	0.724417	1.726355	0.146789	-0.802799	-1.382579	-0.649736	0.646188	1.383238	0.536020	-0.559772	-0.867940
1416017_at	-2.213807	-1.295834	0.643378	0.040023	0.532510	0.914368	1.074327	0.426384	0.238777	0.567527	0.144177	-1.071833
1416018_at	-1.796809	-1.509808	-0.202052	0.542356	0.988257	1.108445	0.788696	0.830760	0.486178	0.320435	-0.567089	-0.989362
1416019_at	-1.081428	-1.755776	-1.006411	0.130917	0.837065	1.498018	0.586819	-0.184119	-0.994711	0.397520	0.862000	0.710109
1416020_a_at	-2.003339	-1.228372	0.842135	1.437686	0.791554	0.858334	-0.046526	-0.451874	-0.916126	0.085261	0.523174	0.108088
1416021_a_at	-2.017784	-1.558624	0.037871	0.053774	0.246202	0.908328	1.252895	1.134047	0.243001	0.459754	-0.067791	-0.691671
1416022_at	-2.011886	-1.400355	0.296443	0.395763	0.511320	0.857023	1.238251	0.908829	0.171666	0.302894	-0.153295	-1.116658
1416023_at	-1.635132	-1.977311	-0.624075	0.094926	0.930171	0.734540	0.575669	-0.103146	0.046395	0.911232	1.190818	-0.144081
1416024_x_at	-2.215606	-1.850070	0.228592	0.625639	0.957373	0.203136	0.251836	0.418690	0.520849	0.512217	0.639575	-0.292226
1416025_at	-1.651734	-0.728175	0.359291	1.258922	-0.595755	0.493064	-0.258741	0.748058	0.693000	1.571722	-0.761747	-1.127906
1416026_a_at	-2.294495	-1.486347	0.765839	0.482177	0.568287	0.383132	0.718421	0.887086	0.425358	0.373134	-0.039964	-0.782636
1416027_at	-2.327917	-1.366618	0.866200	0.958700	0.859063	0.223667	0.163465	0.209075	0.421264	0.601611	0.175726	-0.784233
1416028_a_at	-1.795699	-0.950887	1.411742	0.426504	0.551628	0.976505	0.745013	0.929601	-0.564367	-0.750239	-1.063453	0.083645
1416029_at	-1.425548	-0.562918	1.195649	0.174980	-0.001239	-0.741248	0.537996	1.511428	1.472923	-0.257702	-0.856482	-1.047837
1416030_a_at	-1.640115	-0.654002	1.008083	-0.413020	-0.586851	-0.642141	0.177384	1.249989	1.655932	0.911534	-0.214982	-0.851818
1416031_s_at	-1.774655	-1.734802	-0.115570	0.037334	0.769669	0.304737	0.602477	0.944503	1.169162	0.806939	-0.081771	-0.928019
1416032_at	-1.979075	-0.771619	1.646123	0.605536	0.339891	-1.107335	-0.046911	0.495410	1.087504	0.324046	0.126469	-0.720039
1416033_at	-1.055026	-0.364674	-0.721426	-0.615965	-0.499672	0.731934	-0.519001	-0.923613	-0.351022	1.842528	1.663991	0.811941
1416034_at	-1.800568	-1.447808	0.067821	-0.383680	-0.053742	0.959989	1.198152	1.339128	0.456481	0.734344	-0.399958	-0.670145
1416035_at	-1.798963	-1.548276	-0.471516	0.266253	1.155709	1.449220	0.802340	0.298508	0.144432	0.561673	-0.114254	-0.745123
1416036_at	-1.482486	-1.913754	-0.575871	-0.003012	0.520460	1.383487	0.988237	0.038802	-0.636389	0.479780	0.980525	0.220226
1416037_a_at	-2.440023	-1.369885	0.847451	0.689419	0.668158	0.479889	0.156412	0.162439	0.418324	0.752908	0.286569	-0.651663
1416038_at	-1.389190	-1.156753	0.444999	-1.254525	-0.429659	0.457596	1.664538	1.379420	0.775146	0.186932	-0.223612	-0.454895
1416039_x_at	-0.337450	0.587787	0.529549	-0.842588	-1.329685	-0.934831	0.757656	1.646701	1.504658	0.060221	-0.762334	-0.879684
1416040_at	-1.362057	0.040720	1.420196	2.113498	0.777989	0.231987	-0.084979	-0.648013	-0.673691	-0.572820	-0.524490	-0.718340
1416041_at	-2.239778	-1.419809	0.431529	1.037806	0.645329	0.176923	-0.355567	0.225560	0.667140	1.112402	0.281775	-0.563305
1416042_s_at	-2.039239	-1.726432	-0.097086	0.662431	0.511515	0.046353	-0.330751	0.215986	0.798695	1.238039	0.890645	-0.170152
1416043_at	-0.598889	-0.927626	-0.864629	-1.097182	-0.488149	-0.008155	-0.236361	-0.407994	0.927305	2.093217	1.449885	0.158577
1416044_at	-2.054771	-1.036873	1.474245	0.321278	0.314696	-0.677725	0.109944	0.316195	1.091639	0.746110	0.339722	-0.944464
1416045_a_at	-2.278435	-1.245204	1.350445	0.765904	0.835218	0.317468	0.542976	0.115295	0.170821	0.163560	0.085457	-0.823510
1416046_a_at	-2.062754	-1.680665	0.075390	0.126881	0.737484	0.709110	0.876973	0.691668	0.752069	0.612355	-0.024108	-0.814404
1416047_at	-0.831400	-0.494443	0.278889	-1.231717	-0.998811	-1.095792	-0.295279	0.020079	1.330476	1.591301	1.305089	0.421609
1416048_at	-2.005534	-0.693887	1.872076	0.090689	0.157715	-0.729797	-0.246820	0.131530	0.891744	0.884759	0.418590	-0.771066
1416049_at	-0.509464	1.484433	1.718943	0.513441	-0.581147	-0.105364	-1.322882	-0.668384	0.075168	1.118901	-0.739618	-0.984026
1416050_a_at	-2.212760	-1.391970	0.481415	0.278709	0.402880	-0.133149	0.309418	0.608847	1.157400	0.888516	0.514354	-0.903659
1416051_at	-2.161199	-0.273290	1.691997	1.063693	0.130663	-0.584536	-0.449214	-0.031494	0.719050	0.689619	0.043859	-0.839146
1416052_at	-2.086430	-0.998749	0.842901	0.762304	0.436120	-0.507062	-0.392385	0.256951	1.236295	1.117286	0.254208	-0.921435
1416053_at	-1.248202	-1.342053	-0.198683	0.532650	0.572408	1.267913	0.579204	-0.588809	-1.490153	-0.269215	0.991850	1.193089
1416054_at	-2.438834	-1.419484	0.745465	0.446454	0.314209	0.363429	0.559577	0.796367	0.526854	0.569757	0.212078	-0.675871
1416055_at	-1.287008	-0.710416	-0.639286	-0.298667	0.912501	2.259444	1.060839	-0.514511	-0.397365	0.163330	0.307799	-0.856660
1416056_a_at	-2.352418	-1.657094	0.386315	0.249682	0.039397	0.417061	0.684412	0.693151	0.106736	0.853129	0.778187	-0.198553
1416057_at	-2.204301	-1.404213	0.718780	0.656314	0.534927	0.256383	0.883257	0.463080	0.449319	0.519309	0.278722	-1.151577
1416058_s_at	-2.174909	-1.736498	0.058472	0.288248	0.478561	0.761658	0.718021	0.606310	0.325493	0.856980	0.464955	-0.647291
1416059_at	-2.395099	-1.474127	0.881069	0.670115	0.561985	0.324637	0.038118	-0.179627	0.102166	0.809152	0.843715	-0.182104
1416060_at	-1.941705	-1.629219	-0.125369	0.595539	0.451759	0.746206	0.612314	1.251383	0.728748	0.501719	-0.522357	-0.669024
1416061_at	-2.182706	-1.822753	0.047599	0.418459	0.519927	0.880166	0.700687	0.473847	0.165176	0.822518	0.356918	-0.379833
1416062_at	-1.447052	-1.716288	-0.633759	0.630623	1.294388	1.538903	0.438377	-0.296662	-0.729412	0.188643	0.338735	0.393504
1416063_x_at	-0.760808	-0.551166	-1.019531	0.494087	1.383248	2.342820	0.430491	-0.170270	-0.733139	-0.559826	-0.436312	-0.419593
1416064_a_at	-2.222231	-1.476672	1.084016	0.689214	0.870368	0.355193	-0.035369	-0.312423	0.037294	0.631602	0.812531	-0.433524
1416065_a_at	-2.189138	-1.510868	-0.217817	0.590908	0.508177	0.299973	-0.241023	0.384692	0.896948	1.381773	0.405658	-0.309288
1416066_at	-1.997051	-1.999820	0.165765	-0.145718	0.639292	0.609523	0.768874	0.502574	0.513638	0.825298	0.499254	-0.381630
1416067_at	-2.058543	-1.546671	0.787704	0.060462	0.549209	0.442639	0.074972	-0.603512	-0.195226	0.911257	1.407557	0.170149
1416068_at	-2.055179	-1.671925	0.340535	0.383417	0.724015	0.647337	0.649102	0.899528	0.677822	0.512421	-0.229965	-0.877100
1416069_at	-0.857745	-1.177831	-0.736791	-0.831409	0.283178	1.720730	1.821335	0.753285	-0.708658	-0.439721	0.143644	0.029984
1416070_a_at	-2.114808	-1.540539	0.014681	0.934968	0.667195	0.648137	0.226070	0.474367	0.723492	0.810457	0.126687	-0.970698
1416071_at	-2.429262	-1.397161	0.413060	0.638557	1.072693	0.637999	0.366264	0.385320	0.294802	0.453466	0.194707	-0.630450
1416072_at	-1.471235	-1.246487	0.809200	-0.769342	0.246478	0.456936	1.669179	1.162677	0.801986	-0.469092	-0.427964	-0.762329
1416073_a_at	-2.100727	-0.856808	0.939105	-0.055295	-0.324782	-0.647779	-0.369909	0.149765	0.941373	1.243503	1.336429	-0.254876
1416074_a_at	-2.239942	-0.814359	1.338745	0.654722	0.168186	-0.115859	0.096179	0.678364	0.935855	0.650343	-0.243458	-1.108783
1416075_at	-1.633512	-1.835382	-0.527056	0.352660	0.944931	1.501079	0.940010	0.115877	-0.487819	0.258016	0.454153	-0.082959
1416076_at	-1.322399	-0.405437	-0.866807	-0.675551	0.143898	2.398740	0.407090	-0.170718	-1.006610	0.659519	0.653707	0.184573
1416077_at	-1.554699	-1.929545	-0.629036	-0.552869	0.142096	0.771178	0.911531	0.675682	0.594012	0.938965	0.957211	-0.324524
1416078_s_at	-2.081462	-1.650726	-0.037294	0.151664	0.292749	0.323515	0.282211	0.665426	0.874351	1.249036	0.627999	-0.697469
1416079_a_at	-2.432290	-1.167757	1.189792	0.722612	0.730596	0.184936	0.307364	0.021482	0.365023	0.416599	0.445473	-0.783830
1416080_at	-1.559587	-0.542319	1.922920	1.449485	0.742204	-0.424864	-0.407724	-0.554238	0.106979	0.334219	0.003894	-1.070979
1416081_at	-1.353239	-0.600705	1.088430	0.355432	0.228012	-1.195738	-0.046126	0.974226	1.824583	0.409956	-0.570958	-1.113868
1416082_at	-1.724839	-1.798377	-0.503515	0.335797	1.041201	1.368715	0.942185	0.394555	-0.098072	0.375082	0.163757	-0.496482
1416083_at	-2.178040	-1.625439	0.488607	-0.021598	0.171391	0.187016	0.621307	1.042888	0.914076	0.773875	0.220695	-0.594789
1416084_at	-1.987972	0.162846	1.255171	0.777450	0.860567	1.331730	0.197322	-0.130327	-0.499008	-0.060856	-0.636717	-1.270214
1416085_s_at	-2.328243	-1.628608	0.724027	0.725664	0.436918	0.430418	0.191027	0.109976	0.186577	0.959001	0.585603	-0.392364
1416086_at	-2.184930	-1.200834	1.226831	1.106115	0.779827	0.179394	0.316957	0.028582	0.069777	0.376133	0.330797	-1.028645
1416087_at	-2.000562	-1.025127	0.373084	0.534523	0.359561	0.550736	0.794543	1.208347	0.906263	0.212833	-0.570277	-1.343925
1416088_a_at	-2.345884	-1.175187	1.012559	0.653458	0.299203	0.015509	0.137934	0.667469	0.871799	0.730681	0.034699	-0.902243
1416089_at	-2.292633	-1.661273	0.363915	0.312385	0.349441	0.360681	0.567483	0.798200	0.753372	0.738880	0.294622	-0.585073
1416090_at	-1.809472	-1.833344	-0.424143	0.117849	0.774112	1.258310	1.054993	0.386103	-0.287163	0.491898	0.562680	-0.291824
1416091_at	-1.772767	-0.352399	1.458047	0.038724	-0.324834	-1.078067	0.281755	0.860355	1.534164	0.376063	-0.009508	-1.011530
1416092_a_at	-1.928985	-1.333111	0.975135	0.649931	1.255882	0.314673	0.718969	0.350659	0.582999	-0.113105	-0.303632	-1.169412
1416093_a_at	-1.915446	-1.661892	0.061304	0.721966	1.057510	1.138193	0.847799	-0.070644	-0.432658	0.295943	0.540641	-0.582716
1416094_at	-2.240149	-1.787970	0.174689	0.132540	0.423082	0.287038	0.205156	0.327118	0.640536	1.074001	0.867130	-0.103175
1416095_x_at	-2.065071	-1.965949	-0.109609	0.074534	0.450640	0.240579	0.401146	0.769059	0.773778	0.972816	0.536942	-0.078866
1416096_at	-2.127453	-1.535180	0.551276	-0.226862	0.111267	0.275152	0.287745	0.286941	0.597280	1.557537	0.703261	-0.480970
1416097_at	-0.646928	-0.753120	-0.283623	-0.886769	-1.286421	-1.204710	-0.038336	0.608541	1.064319	1.012308	1.753479	0.661261
1416098_at	-1.639933	-0.683121	0.033604	-0.384581	-1.228594	-0.934590	0.403464	0.912143	1.493937	1.218261	0.774612	0.034796
1416099_at	-2.406564	-1.450705	0.853701	0.592047	0.261933	0.172970	0.044895	0.356796	0.463475	1.046730	0.524391	-0.459665
1416100_at	-2.245432	-0.726255	1.603029	0.846191	0.490435	-0.369507	-0.379987	-0.227303	0.614291	0.699972	0.420771	-0.726199
1416101_a_at	-1.618638	-1.805905	-0.487123	0.015329	0.955657	1.478077	1.136689	0.403658	-0.389082	0.158725	0.340853	-0.188256
1416102_at	-1.593661	-2.003432	-0.663734	-0.257913	0.540420	1.250432	0.947902	0.410566	-0.211974	0.650048	0.706014	0.225331
1416103_at	-2.076591	-1.315900	0.346384	0.659751	1.407606	0.909420	0.827024	0.348483	0.217272	-0.134176	-0.508880	-0.680399
1416104_at	-2.222594	-1.546867	0.657206	0.245285	0.232157	-0.370307	0.111954	0.414843	0.963466	0.976658	0.890622	-0.352427
1416105_at	-1.836206	-1.893235	-0.171008	0.036218	0.283588	0.183233	-0.108514	0.230994	0.751945	1.414408	1.126076	-0.017507
1416106_at	-1.832524	-2.078762	0.015100	0.297589	0.840383	0.281171	0.012671	-0.024524	0.043842	1.030957	1.143582	0.270512
1416107_at	-1.786831	-0.158297	1.280721	1.340663	-0.967879	0.230989	0.045304	1.510650	-0.241219	0.149560	-0.749728	-0.653946
1416108_a_at	-2.069940	-1.330359	1.074037	-0.225974	-0.194700	-0.413983	0.444536	1.152264	1.255905	0.572989	0.048714	-0.313488
1416109_at	-1.800816	-1.745959	0.700375	0.319404	0.196495	0.355650	1.267373	1.236031	0.436548	-0.137702	-0.049540	-0.777853
1416110_at	-1.862230	-1.937153	-0.165958	0.454281	0.958426	1.092858	0.713705	0.430219	0.104396	0.611737	0.169327	-0.569603
1416111_at	-2.409834	-0.923207	0.713761	0.395895	0.113559	0.762657	0.925769	0.861575	0.555928	0.294667	-0.290875	-0.999902
1416112_at	-2.211712	-1.729026	0.257902	0.392806	0.569990	0.632957	0.733584	0.327637	0.179941	0.820422	0.653526	-0.628018
1416113_at	-2.394123	-0.881606	1.286785	0.905215	0.229337	-0.440356	-0.109696	0.225348	0.622538	0.826409	0.412562	-0.682409
1416114_at	-1.387434	-1.934339	-0.206399	-0.482655	0.841228	1.280865	1.462107	0.604646	-0.137876	0.182147	0.143088	-0.365385
1416115_at	-1.565840	-1.712409	0.502814	-0.090592	0.226723	0.073642	0.014296	-0.417522	-0.589647	0.948075	1.789809	0.820652
1416116_at	-1.420034	-1.654118	-0.884901	-0.282966	-0.421125	-0.055917	0.524824	0.364755	0.354978	1.374550	1.586172	0.513786
1416117_at	0.459292	0.297906	1.309189	1.295687	0.271030	0.075476	0.596786	0.407318	-1.332046	-1.661705	-1.448250	-0.270685
1416118_at	-1.330390	-0.518585	0.818705	-0.160626	0.132204	0.438033	1.142241	1.513872	0.934853	-0.337258	-1.366509	-1.266546
1416119_at	-2.266751	-1.665185	0.402409	0.423348	0.478253	0.135114	0.226561	0.404784	0.741683	1.021561	0.635273	-0.537056
1416120_at	-2.101225	-1.774625	0.161540	0.723206	0.785596	0.898169	0.540042	0.156279	0.149489	0.739815	0.379558	-0.657846
1416121_at	-1.375317	-0.428142	1.300345	-0.546745	-0.402495	0.299207	1.445969	0.978820	0.791177	0.264808	-0.824785	-1.502855
1416122_at	-2.130153	-1.662034	0.250645	0.348519	0.580502	0.187794	0.059455	0.024567	0.817893	1.193867	0.868405	-0.539464
1416123_at	-1.383512	-1.746450	0.519786	0.242710	0.898001	-0.439901	-1.158874	-0.129662	0.490408	1.485074	0.888611	0.333806
1416124_at	-1.348626	-1.463587	-0.542871	0.301779	0.835422	1.714892	1.336425	-0.164061	-0.962138	0.158338	0.414917	-0.280487
1416125_at	-1.950480	-1.450355	0.080573	0.882910	0.411329	-0.259914	-0.577570	0.360550	1.154988	1.337583	0.496394	-0.486014
1416126_at	-1.249347	-1.598173	-0.688809	-0.532077	-0.329728	-0.276137	-0.095448	0.511765	1.175156	1.585704	1.320967	0.176128
1416127_a_at	-2.292281	-1.511167	0.518236	0.243391	0.696420	0.637043	0.262300	0.447342	0.412830	1.095565	0.231833	-0.741510
1416128_at	-1.825401	-1.027246	-1.298027	0.007640	0.352609	1.522120	0.246244	0.753172	0.960955	0.849027	-0.086174	-0.454920
1416129_at	-1.868096	-1.954411	-0.138956	0.736994	0.860747	1.227486	0.192388	0.046863	-0.433458	0.630492	0.423591	0.276353
1416130_at	-1.864879	-1.797052	-0.324685	0.273732	0.973298	1.273574	0.646798	-0.038622	-0.360980	0.593577	0.784448	-0.159201
1416131_s_at	-2.013903	-1.136763	0.116920	-0.228861	0.517773	0.325701	1.526842	1.264202	0.797803	-0.041573	-0.501941	-0.626203
1416132_at	-0.774297	-1.138554	0.028266	0.412526	1.082994	1.963824	1.098188	-0.006527	-1.448810	-0.579227	-0.491418	-0.146964
1416133_at	-1.770380	-1.709166	1.424473	0.241549	0.420675	-0.450947	0.664382	1.174917	0.601468	0.084906	-0.177495	-0.504386
1416134_at	0.769486	0.226872	-0.517881	0.268765	1.504355	1.501707	0.641407	-0.158348	-0.966323	-1.531222	-1.237604	-0.501216
1416135_at	-2.164038	-1.749993	0.393532	0.768677	1.026073	0.704798	0.306582	0.046706	0.005647	0.626748	0.502156	-0.466893
1416136_at	-2.189011	-1.775559	0.270953	-0.025856	0.548527	0.156744	0.381002	0.274227	0.922076	0.758619	0.963627	-0.285339
1416137_at	-1.598496	-2.106166	-0.254175	0.089144	0.949675	0.947756	1.178649	0.734191	0.144861	0.202897	0.084121	-0.372455
1416138_at	-2.100043	-1.981028	0.274172	0.723144	0.742464	0.557332	0.357676	0.113845	-0.101982	0.542015	0.871948	0.000455
1416139_at	-0.615013	0.385577	0.205275	-0.739206	-1.569866	-1.351355	-0.650049	0.182892	1.172038	1.642444	0.962265	0.374996
1416140_a_at	-2.042068	-0.932148	1.462460	1.008413	0.685779	-0.509037	0.142635	0.418152	0.771222	0.214754	-0.112354	-1.107808
1416141_a_at	-2.388308	-1.256904	0.860101	0.431473	0.299201	0.066074	0.229396	0.578893	0.868097	0.848625	0.319412	-0.856055
1416142_at	-1.827359	-1.657258	0.100133	-0.686357	-0.382334	-0.106646	0.339869	0.523141	0.699458	1.238661	1.277080	0.481604
1416143_at	-2.002856	-1.881464	-0.402502	0.129339	0.465385	1.056116	0.746428	0.679254	0.197105	0.777193	0.470627	-0.234631
1416144_a_at	-1.701959	-1.339738	0.105900	0.218056	0.743479	1.278348	1.185708	1.068833	0.198634	-0.042231	-0.892887	-0.822159
1416145_at	-2.159854	-1.304660	0.704438	0.063720	-0.278368	-0.113546	-0.231843	-0.002196	0.008178	1.261248	1.407544	0.645343
1416146_at	-2.251148	-1.329994	0.773072	0.607359	0.431634	-0.342308	-0.104651	-0.081109	0.699985	1.122434	0.949191	-0.474455
1416147_at	-1.697821	-1.738521	-0.308735	0.278476	1.136116	0.658218	0.075084	-0.578615	-0.289131	0.880078	1.402191	0.182661
1416148_at	-1.780754	-1.719870	-0.607830	-0.003355	0.757915	0.773362	0.677504	0.185238	0.593802	1.013256	0.906904	-0.796170
1416149_at	-2.279190	-1.215634	0.322671	0.701319	1.340944	0.552523	-0.035700	-0.123854	0.773780	0.473027	0.319099	-0.828989
1416150_a_at	-2.279837	-1.248463	0.519837	0.230262	0.602523	0.781003	0.775941	0.957832	0.597657	0.345661	-0.387330	-0.895102
1416151_at	-1.797465	-1.143570	0.165186	-0.570894	-0.353166	-0.196975	0.647929	1.203661	1.534137	1.114259	0.085102	-0.688207
1416152_a_at	-1.605453	-1.592054	-0.079139	0.373995	1.266860	1.170517	1.064582	0.643320	0.096499	0.181015	-0.655173	-0.864974
1416153_at	-1.975100	-1.933879	-0.083775	-0.258107	0.196634	0.328049	0.469722	0.362150	0.371945	1.019606	1.241431	0.261325
1416154_at	0.500058	1.170191	-0.220097	-1.141608	-1.965148	-1.368592	0.226869	0.108672	0.634771	0.468428	1.211543	0.374911
1416155_at	-1.831864	-0.198493	1.613852	0.457887	-0.133076	-0.703695	0.343349	0.890540	1.156994	0.250334	-0.560960	-1.284862
1416156_at	-2.103540	-1.354235	1.079562	0.368338	0.461321	0.018818	0.756296	0.920448	0.805722	0.298555	-0.247175	-1.004113
1416157_at	-1.620928	-1.569864	-0.853682	-0.423288	0.443673	1.184658	1.032053	0.381463	0.538334	1.117421	0.443836	-0.673679
1416158_at	-1.786685	-1.676918	-0.710342	0.232817	0.228711	0.284952	0.488283	0.738290	1.122638	1.263530	0.475661	-0.660937
1416159_at	-1.524892	-0.322954	2.117190	0.827479	0.062711	-0.856039	-1.098051	-0.688307	0.052001	0.783160	0.607724	0.039979
1416160_at	-2.084360	-1.339140	0.068444	0.637707	0.714050	-0.235770	-0.349979	0.089528	1.230192	1.079352	0.822455	-0.632479
1416161_at	-1.462541	-1.104076	-0.518354	-0.181449	0.181313	0.264481	0.421428	1.479239	1.593966	0.956635	-0.607448	-1.023195
1416162_at	-1.653723	-1.608070	-0.422345	0.511174	1.110615	1.633733	0.918256	0.083697	-0.550272	0.244514	0.076572	-0.344150
1416163_at	-2.301390	-0.420326	1.023184	0.858682	0.154699	0.182154	0.615420	0.265987	0.635695	0.364598	0.245698	-1.624401
1416164_at	-2.326377	-1.375805	0.930899	0.019313	0.538365	0.275886	0.981679	0.049825	0.522328	0.419247	0.705798	-0.741153
1416165_at	-2.212207	-1.716216	0.370994	0.313224	0.799166	0.547345	0.706382	-0.002272	0.359766	0.627676	0.789768	-0.583628
1416166_a_at	-1.468208	-1.030950	0.271061	0.817259	0.915605	1.146577	1.080073	0.986261	0.044910	-0.575640	-1.200996	-0.985956
1416167_at	-2.055814	-0.814830	0.998488	0.073010	-0.680328	-0.236829	0.364729	1.128587	1.102765	1.035244	0.029967	-0.944979
1416168_at	-2.144991	-1.747273	0.401638	0.052185	0.529237	0.350898	0.592851	0.504334	0.886301	0.856438	0.413405	-0.695016
1416169_at	0.595861	1.670773	1.672408	0.436372	0.474190	-0.390070	-0.399735	-1.547265	-1.034590	-0.779222	-0.266896	-0.431821
1416170_at	-2.275807	-1.560123	1.016387	0.737320	0.530772	0.068629	0.230592	0.149296	0.124383	0.693874	0.817132	-0.532455
1416171_at	-2.226064	-1.328087	0.680357	0.658596	0.185043	-0.362840	-0.167400	0.546468	1.088218	1.040982	0.497854	-0.613126
1416172_at	-1.799580	-1.372533	-0.105274	0.073973	-0.093627	-0.163964	0.179948	1.203100	1.612540	1.082365	0.129435	-0.746374
1416173_at	-1.275444	-1.503340	-1.234636	-0.211499	0.836669	1.682505	1.242291	0.331383	-0.404823	0.103289	0.430877	0.002729
1416174_at	-1.609556	-1.318672	-0.268459	0.344668	1.148500	1.234658	1.091006	0.899406	0.353221	-0.153966	-0.797731	-0.923074
1416175_a_at	-2.200722	-1.764490	-0.116261	0.098334	0.658412	0.713569	0.604268	0.287758	0.421203	0.925957	0.698624	-0.326650
1416176_at	-2.063380	-1.727834	0.329542	0.445030	0.812569	0.260689	0.503992	0.919947	0.879178	0.510979	-0.112294	-0.758421
1416177_at	-2.002455	-1.545364	0.373458	0.253586	1.296911	1.164213	0.621654	0.391815	0.189697	0.284519	-0.217751	-0.810280
1416178_a_at	-1.762594	-1.493789	-0.113157	0.185102	0.131226	0.256600	0.753502	1.089776	1.321334	0.823723	-0.029381	-1.162345
1416179_a_at	-1.707469	-1.476351	-1.006042	-0.155442	0.662347	1.333896	0.786151	0.825539	0.640533	0.787335	-0.142070	-0.548418
1416180_a_at	-1.030328	-1.771338	-1.212747	-0.529090	0.358544	1.299835	0.693346	0.008641	-0.510591	0.703777	1.082185	0.907766
1416181_at	-2.242647	-1.643347	0.556354	0.534977	0.724536	0.211110	0.202187	0.076618	0.581678	0.894441	0.728117	-0.624033
1416182_at	-1.845355	-1.455748	0.136156	0.940083	1.595654	1.035274	0.157131	-0.546263	-0.313976	0.421414	0.355106	-0.479478
1416183_a_at	-2.102019	-1.744758	0.003413	0.168976	0.430562	0.244840	0.297750	0.040752	0.358569	1.150647	1.302908	-0.151646
1416184_s_at	-1.483489	-0.052188	1.894767	1.352912	0.387868	-0.545971	0.143997	0.388450	0.498579	-0.562403	-0.741367	-1.281159
1416185_a_at	-2.052045	-1.971740	-0.150228	0.228614	0.752574	0.801209	0.544039	0.468669	0.236474	0.814765	0.569508	-0.241839
1416186_at	-1.138225	-1.712626	-0.811902	-0.708185	0.509860	1.112264	1.377061	1.400508	0.330197	-0.046534	-0.375118	0.062702
1416187_s_at	-1.602420	-1.430455	-0.790252	-0.111373	0.599839	1.502437	1.232143	0.995313	0.293522	0.229739	-0.282556	-0.635944
1416188_at	-0.922338	-1.216870	-0.702123	-0.233554	0.326634	1.908436	1.623848	0.958672	-0.520544	-0.230947	-0.514099	-0.477118
1416189_a_at	-2.361092	-1.449107	1.286580	0.533220	0.786219	0.390087	0.320724	0.051614	-0.007053	0.347093	0.489147	-0.387425
1416190_a_at	-1.221016	-1.499541	-0.342510	0.238381	0.917876	1.596118	1.631435	0.310699	-0.762489	-0.310323	-0.050819	-0.507820
1416191_at	-0.584108	-1.994149	-0.541566	-0.004842	0.709974	1.083422	0.412987	-0.429623	-1.324510	0.507257	1.070686	1.094471
1416192_at	-1.474030	-1.890710	-0.338828	-0.375496	0.449097	0.629841	0.904159	-0.095554	-0.610412	0.411122	1.488682	0.902125
1416193_at	-0.882345	-2.060676	-1.155786	-0.854682	0.691057	0.594945	0.918195	0.035962	0.192323	0.740143	1.066967	0.713897
1416194_at	-1.934569	-1.709647	0.133041	0.740833	1.067466	0.492796	0.181571	-0.515304	-0.240875	0.761222	1.192158	-0.168695
1416195_at	-2.068071	-1.329593	-0.000135	-0.388160	0.082796	0.030628	0.364663	0.694959	1.395311	1.277662	0.517568	-0.577635
1416196_at	-1.287225	-0.079666	0.741715	1.114486	1.040903	1.834200	0.323383	-0.774490	-1.150742	-0.440580	-0.651793	-0.670189
1416197_at	-2.118540	-2.014390	0.277002	0.084953	0.348723	0.615829	0.813153	0.521068	-0.069918	0.533464	0.767308	0.241355
1416198_at	-1.527957	-1.451985	-0.060800	0.301328	0.674539	1.112197	1.409953	1.249874	0.102299	-0.353720	-0.615427	-0.840307
1416199_at	-1.916649	-1.249095	0.516620	0.043233	-0.266530	-0.824329	-0.204603	0.844512	1.244652	1.343392	0.748248	-0.279454
1416200_at	-1.895751	-1.403794	0.006195	0.074753	0.338624	0.252091	0.697565	1.204550	1.279537	0.733032	-0.248677	-1.038131
1416201_at	-1.933580	-1.935780	-0.333578	0.482848	0.918621	1.000836	0.356457	0.011216	-0.023164	0.850040	0.683905	-0.077812
1416202_at	-2.330553	-1.378030	0.526011	0.501499	0.397232	0.024114	0.218252	0.399907	0.826262	1.062193	0.559929	-0.806817
1416203_at	-1.953977	-0.372283	1.987510	0.786776	0.091704	-0.831353	-0.132915	0.034161	0.737310	0.510375	0.111799	-0.969105
1416204_at	-1.254543	-1.764319	-0.858311	0.141128	0.878908	1.222251	0.736058	-0.448087	-0.724250	0.709111	1.225441	0.136614
1416205_at	-1.821613	-0.299628	1.740140	0.766952	0.762089	0.561864	0.156603	0.200581	0.200707	0.126871	-0.983868	-1.410689
1416206_at	-1.800203	-0.432245	1.635988	0.023808	0.000945	-1.201892	-0.167069	0.475930	1.579836	0.430197	0.155616	-0.700909
1416207_at	-2.328177	-0.973282	0.799543	-0.446825	-0.095224	-0.073292	0.849816	1.158932	1.123201	0.490390	-0.047576	-0.457513
1416208_at	-1.430741	-1.851148	-0.680731	0.012833	1.263076	1.606294	0.654070	0.050857	-0.309630	0.509084	0.295626	-0.119594
1416209_at	-2.343107	-1.484734	0.752703	0.807259	0.548421	0.202460	-0.386545	0.116446	0.355043	0.988699	0.657908	-0.214545
1416210_at	-2.310174	-1.212087	0.935965	0.447805	0.499079	-0.270322	0.065954	0.219831	1.025350	0.877090	0.525260	-0.803757
1416211_a_at	1.140378	1.810572	-0.142563	-0.849934	-0.224273	0.541035	1.082104	0.123886	-0.554396	-1.469862	-1.285315	-0.171631
1416212_at	-2.263468	-0.950236	1.117270	1.127030	0.850619	0.285267	0.004007	0.239776	0.423695	0.462145	-0.223910	-1.072196
1416213_x_at	-1.892293	-1.655235	0.366711	-0.685217	-0.104736	0.115845	1.026738	1.142336	1.049958	0.547705	0.421997	-0.333819
1416214_at	-2.145640	-1.217432	0.268187	0.731175	0.709180	0.328400	-0.455311	0.151420	0.928759	1.324704	0.260445	-0.883890
1416215_at	-1.685827	-1.380354	0.718611	0.665934	0.723029	-0.744619	-0.244543	-0.422751	0.754464	1.308396	1.061726	-0.754064
1416216_at	-2.144775	-1.178941	1.384602	0.155403	0.257248	0.105668	0.233861	0.844359	0.885386	0.758657	-0.557394	-0.744065
1416217_a_at	-2.329336	-1.195133	0.917141	0.583295	0.378366	0.316951	0.254301	0.520073	0.722354	0.831356	0.080564	-1.079938
1416218_x_at	0.648197	0.097346	-0.589872	-1.447062	-0.892113	1.237006	1.231628	0.669556	-1.243877	-1.054032	0.299579	1.043650
1416219_at	-2.390130	-1.339413	0.900487	0.773576	0.594955	0.401926	0.357751	0.455626	0.428998	0.546385	0.126701	-0.856873
1416220_at	-1.977262	-1.509541	0.800506	0.506415	0.512468	-0.113948	0.461956	0.631725	1.073514	0.709758	0.072695	-1.168285
1416221_at	-1.661392	-0.766658	1.149909	-0.609380	-0.236550	-0.437808	0.911529	1.272267	1.573863	-0.023265	-0.366947	-0.805581
1416222_at	-0.798473	-1.762336	-1.117618	-0.442452	0.712466	1.465082	1.298870	0.141555	-0.788806	0.052424	0.789529	0.449760
1416223_at	-1.980786	-0.457324	1.517526	1.171333	0.729484	-0.144503	-0.122690	0.072038	0.464105	0.494097	-0.305891	-1.437383
1416224_at	-1.300448	-0.039107	2.321909	0.747348	0.293808	0.126590	0.054308	0.237136	-0.005196	-0.111749	-0.671611	-1.652999
1416225_at	-2.157302	-1.668867	0.545092	1.149277	0.677904	0.322660	-0.379688	0.090011	0.119206	1.008009	0.423998	-0.130290
1416226_at	-1.313110	0.297307	2.355185	0.669843	0.017874	-0.924361	-0.327453	0.407189	0.693714	-0.139286	-0.702725	-1.034172
1416227_at	-0.805481	-1.325222	-0.601807	-1.815012	-0.494537	-0.001566	0.905066	0.937202	1.163182	0.921807	0.850268	0.266102
1416228_at	-1.665928	-1.663506	-0.348386	0.236997	1.049809	1.437684	0.983200	-0.194413	-0.814217	0.253747	0.603566	0.121449
1416229_at	-1.270667	-1.952569	-0.768595	0.118297	0.672954	1.335501	0.837993	-0.014796	-0.846024	0.419698	0.906656	0.561552
1416230_at	-1.501794	-1.932133	-0.658771	0.094994	0.979981	1.332556	0.706785	-0.085100	-0.534435	0.504461	0.853070	0.240394
1416231_at	-1.351244	-2.008881	-0.636638	-0.234373	0.976346	1.229319	1.133894	0.125125	-0.288090	0.163158	0.895999	-0.004619
1416232_at	-0.469184	-0.489148	-1.047413	0.863023	1.022834	1.829885	-1.567985	-0.691097	-0.269677	1.082782	-0.341608	0.077591
1416233_at	-2.421793	-1.362354	1.011924	0.848369	0.480897	0.228407	0.296683	0.441713	0.366191	0.536528	0.264057	-0.690613
1416234_at	-1.719804	-1.812731	-0.303041	-0.219505	0.685446	1.165439	1.252098	0.039807	-0.481690	0.159681	0.933041	0.301258
1416235_at	-1.099018	-1.645091	-0.711787	0.140411	0.965619	1.705081	0.947165	-0.093687	-1.100477	-0.166729	0.615223	0.443296
1416236_a_at	-1.876417	-1.538107	-0.099107	0.793491	1.283140	1.221551	0.684808	-0.328883	-0.675460	0.278612	0.437494	-0.181117
1416237_at	-0.902301	-1.458839	0.296378	1.392847	1.292213	0.971173	0.667527	-0.021321	-1.519148	-0.796511	-0.073833	0.151813
1416238_at	-1.928742	-0.248121	2.234964	0.546871	0.525785	-0.618011	-0.474573	-0.612636	0.309317	0.451447	0.324274	-0.510579
1416239_at	-1.868649	-0.762259	1.079774	1.345476	0.326331	-0.049014	-0.937299	-0.768707	0.119992	1.390831	0.517902	-0.394371
1416240_at	-2.115021	-1.763625	-0.027436	0.414052	0.828102	0.919908	0.831563	0.492466	0.153345	0.538226	0.326823	-0.598399
1416241_at	-1.910090	-1.797003	0.094337	-0.331256	0.445024	0.946671	0.646828	-0.124625	-0.400209	0.800165	1.230822	0.399332
1416242_at	-0.522926	-0.975957	-0.892212	-1.644454	-1.006230	0.359696	1.585256	0.979878	0.746368	0.714197	0.722123	-0.065742
1416243_a_at	-2.266469	-1.152648	0.937520	0.663962	0.374948	-0.133717	0.083027	0.668714	1.015868	0.803632	-0.034003	-0.960839
1416244_a_at	-2.293654	-1.565161	0.541383	-0.002759	0.074689	0.682300	0.392242	-0.011376	-0.129193	1.082305	1.077019	0.152200
1416245_at	-2.281951	-1.528268	0.367434	0.585443	0.737490	0.629291	0.538224	0.570641	0.531807	0.615799	0.100471	-0.866390
1416246_a_at	-2.399903	-1.234289	1.002001	0.424082	0.106860	-0.131573	0.075036	0.779903	0.929281	0.836827	0.160104	-0.548319
1416247_at	-2.318543	-1.560389	0.708973	0.280594	0.370855	0.006598	0.304996	0.035192	0.450038	0.928990	1.102163	-0.309464
1416248_at	-2.244051	-1.535258	0.572276	0.817137	0.840949	0.246825	-0.008079	-0.136370	0.375996	0.875251	0.767737	-0.572415
1416249_at	-1.440280	-1.762342	-0.468877	-0.009111	0.858213	1.106253	0.623895	-0.438861	-0.905882	0.585410	1.225239	0.626342
1416250_at	-2.427396	-0.985808	1.264502	0.218861	-0.074077	0.035850	1.042658	0.634811	0.375212	0.318027	0.376425	-0.779082
1416251_at	-2.315417	-0.219812	1.581985	0.622661	-0.197830	-0.246683	0.624673	0.561582	0.664118	0.353522	-0.330140	-1.098668
1416252_at	-2.217158	-1.207288	1.138696	0.540438	0.310365	-0.585007	-0.119792	0.528049	1.092234	0.812005	0.307006	-0.599543
1416253_at	-2.075215	-1.464447	0.042305	0.700163	0.598905	0.614371	0.710830	1.133398	0.831608	0.119220	-0.392396	-0.818739
1416254_a_at	-2.003785	-0.264157	1.999473	0.302832	-0.456029	-0.096369	0.873254	0.895392	0.284597	-0.635311	-0.184441	-0.715447
1416255_at	-2.143115	-1.072464	0.944920	-0.160144	0.253112	-0.476320	0.012125	-0.045149	1.064099	1.225908	1.008245	-0.611221
1416256_a_at	-1.969030	-2.064758	0.041129	0.041422	0.798379	0.807060	0.705732	0.209729	0.025713	0.547870	0.851220	0.005536
1416257_at	-2.102755	-1.593077	0.729926	-0.087318	0.471166	0.317895	1.128220	0.951882	0.610844	0.148229	0.180157	-0.755171
1416258_at	-1.227620	0.657054	1.890619	1.099507	0.542678	0.556016	-0.179994	-0.399486	-0.177510	-0.180866	-1.079502	-1.500895
1416259_at	-1.709874	-0.859143	1.306991	1.395213	0.813008	-0.113763	0.311732	0.466330	0.581806	-0.238909	-0.534340	-1.419049
1416260_a_at	-1.591119	-1.798081	-0.492115	-0.831891	0.091769	0.122002	0.672344	1.078127	1.142426	0.986079	0.621147	-0.000688
1416261_at	-1.884842	-1.664663	0.494302	-0.321058	-0.019967	-0.430867	0.521007	0.784036	1.224723	1.042155	0.692413	-0.437243
1416262_at	-2.379585	-1.316716	0.393220	1.119819	0.677270	0.659690	0.381390	-0.538707	-0.051880	0.546988	0.720350	-0.211849
1416263_at	-1.883430	-0.704314	1.120060	-0.699328	-0.760045	-0.766628	0.813157	0.890521	1.153707	0.866247	0.490757	-0.520704
1416264_at	0.599357	0.562064	0.936592	-0.105884	-1.347321	-1.966818	-1.284745	-0.110945	0.303127	0.852012	0.621096	0.941460
1416265_at	-0.292749	-0.471158	1.245267	-0.941729	-1.384906	-1.777144	0.544425	1.284413	0.779989	-0.085219	0.468454	0.630357
1416266_at	0.357403	1.480494	0.891027	0.804120	0.909439	0.949863	-0.479427	-0.659307	-0.869648	-1.302140	-1.377924	-0.703899
1416267_at	-1.256426	-1.306781	0.977925	0.903045	0.686492	0.458128	0.147433	-0.404967	-1.726847	-0.411226	0.800418	1.132795
1416268_at	-1.262472	-0.604153	1.258633	-0.374090	0.062243	0.128161	1.570201	1.260279	0.659410	-0.557907	-0.748874	-1.391414
1416269_at	-2.319801	-1.583373	0.392329	0.519429	0.552571	0.553249	0.700746	0.408259	0.221484	0.733204	0.549726	-0.727836
1416270_at	-2.351562	-1.712473	0.550407	0.694160	0.795809	0.226506	0.480213	0.424510	0.251425	0.350303	0.608583	-0.317892
1416271_at	-1.976967	-1.312516	-0.062871	1.051306	1.309462	0.848051	0.217246	0.235273	0.677841	0.363336	-0.343172	-1.006989
1416272_at	-2.260431	-1.577878	0.309036	0.107989	0.724840	0.837387	0.333660	0.335687	0.527900	0.971178	0.380696	-0.690049
1416273_at	-1.310207	-0.160775	1.078421	-0.088161	-0.184251	0.287829	1.284625	1.074294	0.941372	-0.022747	-1.259507	-1.640892
1416274_at	-2.054053	-1.108233	-0.011291	0.392218	0.264200	0.679600	0.455183	1.113922	1.010700	0.933580	-0.591146	-1.084671
1416275_at	-1.274672	-1.047449	1.364950	1.220483	1.313378	0.018448	-0.118784	-1.132718	-1.042699	-0.338617	0.804024	0.233658
1416276_a_at	-2.359732	-1.541593	0.496856	0.557737	0.544066	0.433372	0.394387	0.468746	0.547372	0.802400	0.391946	-0.735563
1416277_a_at	-2.390335	-1.321648	0.858323	0.606506	0.376013	0.239693	0.225873	0.695033	0.703597	0.705306	0.133356	-0.831720
1416278_a_at	-1.952698	-1.858384	-0.329133	0.204434	0.664327	1.088408	0.895373	0.360942	-0.147367	0.627191	0.728615	-0.281702
1416279_at	-2.015086	-1.572897	0.375904	0.657949	1.086664	0.139278	0.467878	0.753318	0.917790	0.204538	-0.005191	-1.010143
1416280_at	-2.277484	-1.333887	0.981264	0.820942	0.875687	0.098181	0.165967	0.147321	0.612745	0.595401	0.207360	-0.893486
1416281_at	-2.191688	-1.167693	0.830400	0.792407	0.820375	-0.125616	0.091537	0.038640	0.882605	0.804576	0.350395	-1.125941
1416282_at	-2.164378	-1.535725	1.068861	0.895364	0.955899	0.353383	0.323218	-0.233771	-0.250390	0.378249	0.646613	-0.437329
1416283_at	-1.888238	-1.949259	-0.315482	-0.275872	0.374720	0.442844	0.546649	0.681526	0.718784	1.055073	0.826193	-0.216936
1416284_at	-2.186608	-1.646073	0.499273	0.135267	1.271958	0.621800	0.433939	-0.051495	0.217948	0.516750	0.691154	-0.503912
1416285_at	-2.364672	-1.549016	0.297808	0.401080	0.546130	0.526958	0.395545	0.130060	0.233134	0.971146	0.886985	-0.475167
1416286_at	-0.918249	0.007460	0.523661	0.240172	-0.209974	-0.274747	1.018265	1.809394	1.168751	-0.790854	-1.499826	-1.074060
1416287_at	0.356219	0.878324	1.023943	-0.197720	-1.510451	-1.332163	-1.226666	-0.546916	-0.423169	0.999882	0.895402	1.083317
1416288_at	-1.616796	-1.862729	-0.507248	0.404674	1.001642	0.734226	0.030911	-0.473674	-0.227877	0.923203	1.322824	0.270844
1416289_at	-1.958200	-1.598470	0.678046	1.088278	1.386318	0.144998	0.183425	0.089664	0.196305	0.284718	0.360538	-0.855616
1416290_a_at	-1.510743	-2.051196	-0.677212	0.509878	1.227025	0.664543	-0.120231	1.056010	0.524996	0.633775	-0.176217	-0.080621
1416291_at	-2.224035	-1.743275	0.303938	-0.134894	0.490807	0.734207	1.076365	0.452500	-0.062456	0.239514	0.835797	0.031535
1416292_at	-1.937023	-1.966207	-0.064290	0.234598	0.619629	0.841253	0.890813	0.184702	-0.338047	0.490789	1.023688	0.020111
1416293_at	-0.686228	-1.785164	-0.752089	-0.953179	0.180352	0.929191	1.749516	-0.132821	-0.583395	0.336967	0.857896	0.838953
1416294_at	-2.338058	-1.347395	0.575868	0.306321	0.449492	0.350045	0.696574	0.652994	0.890533	0.501608	0.239037	-0.977018
1416295_a_at	-2.261224	-1.296224	0.332396	0.345281	0.391998	1.082749	0.602017	1.263257	0.308315	0.249883	-0.600332	-0.418109
1416296_at	-2.376527	-1.488741	0.444684	0.596919	0.589956	0.636977	0.193008	0.375554	0.470550	0.938139	0.297452	-0.677961
1416297_s_at	0.524249	0.596380	0.040051	-0.967572	-1.091688	-1.099611	-0.519694	1.087747	1.651327	1.295660	-0.862005	-0.654846
1416298_at	-0.972223	-0.824019	-0.160300	-0.519189	-0.103770	1.126666	1.822846	1.645922	0.246768	-0.752013	-0.732402	-0.778284
1416299_at	-0.673482	0.977154	1.843988	1.572186	-0.186142	-0.377613	-1.283856	-0.808473	-0.918955	0.418780	-0.457445	-0.106145
1416300_a_at	-2.312948	-1.661139	0.451949	0.558999	0.622623	0.405394	0.469267	0.367470	0.458746	0.776191	0.499467	-0.636012
1416301_a_at	-1.551432	-1.065842	0.261956	0.173439	1.091767	1.590199	1.446467	0.314412	-0.642962	-0.500062	-0.277757	-0.840189
1416302_at	-2.012574	-1.219298	0.183204	-0.545584	0.137894	0.602397	1.261360	-0.300546	-0.156801	0.833101	1.505467	-0.288629
1416303_at	-0.292435	-0.574611	0.202927	-1.392314	-0.750133	0.538738	2.095711	1.549888	0.215820	-0.706859	-0.538525	-0.348213
1416304_at	-0.535494	-1.270476	-0.630239	-0.068191	1.068805	1.989433	1.448078	0.333359	-0.720074	-0.518902	-0.561262	-0.535033
1416305_at	-1.780485	-1.670736	1.066096	-0.602907	-0.062446	-0.532844	1.035565	0.900813	0.633315	0.554560	0.755262	-0.296197
1416306_at	0.525620	1.590122	2.272988	0.290423	-0.273446	-0.672128	-0.744568	-0.573584	-0.592415	-0.659524	-0.771114	-0.392374
1416307_at	-2.310620	-1.190592	0.762012	0.615885	0.483562	-0.097904	0.053442	0.153596	0.994299	1.059136	0.357704	-0.880530
1416308_at	-1.875749	-1.590995	-0.162591	-0.337096	0.186674	0.219886	0.806245	1.220488	1.279682	0.727326	0.155840	-0.629711
1416309_at	-1.836909	-0.971528	0.422572	1.128768	1.258314	1.338196	0.637743	-0.183755	-0.301366	-0.148918	-0.224553	-1.118565
1416310_at	-0.018710	1.032557	1.767149	1.500140	0.453095	-0.131006	-0.190056	-0.510844	-1.063429	-1.166861	-1.110246	-0.561788
1416311_s_at	-1.179472	-1.543387	-0.753409	-0.599136	-0.197710	1.156070	1.481472	1.593079	0.316049	0.061537	-0.294329	-0.040769
1416312_at	-2.220735	-1.686287	0.584525	0.311887	0.664127	0.415033	0.513184	0.552580	0.676061	0.605792	0.380634	-0.796796
1416313_at	-2.036037	-1.207165	0.230870	0.270544	0.185330	0.493093	1.152632	1.587291	0.623270	-0.080408	-0.668197	-0.551224
1416314_at	-0.006793	0.288470	0.125616	0.714544	1.568486	-0.642107	0.584208	0.777642	0.788553	-1.314252	-1.619752	-1.264610
1416315_at	-1.908961	-1.721568	0.017216	-0.279558	-0.363500	-0.123129	0.577175	0.450029	0.511626	1.173152	1.382537	0.284982
1416316_at	-1.863932	-1.664897	-0.122294	0.933954	0.533475	0.283046	-0.514818	-0.161133	0.324630	1.555732	0.818691	-0.122452
1416317_a_at	-1.163586	-1.297613	-0.763765	0.110460	1.040853	2.085690	0.974089	0.027859	-0.989759	0.035266	-0.007445	-0.052050
1416318_at	-2.126023	-1.054063	0.758467	0.859709	0.726143	0.077159	-0.395102	0.149862	1.056025	1.059514	-0.062328	-1.049362
1416319_at	-0.028467	-1.859159	-0.430941	-0.048527	0.828055	1.302723	1.135412	0.527761	-1.498108	-0.415659	-0.415548	0.902451
1416320_at	-2.136576	-1.375488	1.068802	0.688684	0.256068	-0.395980	0.089745	0.045398	0.723742	1.164608	0.570135	-0.699139
1416321_s_at	-1.778775	-0.625285	1.205528	1.177027	0.642889	-0.673037	-0.621359	-0.171362	0.986659	0.969538	0.073761	-1.185584
1416322_at	-1.994653	-0.979751	1.313393	1.008716	0.659608	-0.187063	-0.045087	-0.134769	0.615908	0.919592	0.087447	-1.263340
1416323_at	-1.561185	-1.601579	1.639160	0.550205	0.455725	-0.678504	-0.647755	-0.061345	-0.284848	0.354297	0.806451	1.029390
1416324_s_at	-2.192314	-1.562502	1.106179	-0.141672	0.244852	-0.356928	0.895872	0.473693	0.506838	0.283365	0.955004	-0.212394
1416325_at	-1.203291	0.784914	0.794494	0.239947	-0.786956	-0.223046	0.698295	1.089713	1.242825	0.285459	-1.402503	-1.519851
1416326_at	-2.088402	-1.647102	0.642467	0.377459	0.588673	0.088065	0.572094	0.843734	0.932967	0.601483	-0.049923	-0.861521
1416327_at	-2.157114	-1.741016	0.009292	-0.246205	0.374220	0.720564	0.742823	0.424120	0.254364	0.956307	0.908093	-0.245454
1416328_a_at	-2.246623	-1.613823	0.293916	0.730712	0.485802	0.578229	0.029908	-0.009932	-0.117586	0.979271	1.072609	-0.182475
1416329_at	-2.047341	-1.459356	0.233060	0.027643	0.664960	1.012605	0.955671	0.927657	0.528028	0.442952	-0.442403	-0.843480
1416330_at	-2.059229	-1.681930	0.101269	0.153665	0.687511	1.129634	1.196116	0.329597	-0.105955	0.255874	0.512489	-0.519041
1416331_a_at	-2.232964	-1.296357	1.007194	0.560170	0.540858	-0.451264	0.004339	0.261474	0.892183	0.831729	0.629026	-0.746398
1416332_at	-0.206866	0.566372	0.566829	-0.890497	-1.150331	-0.557528	0.751032	1.627653	1.509736	-0.033291	-1.166862	-1.016252
1416333_at	-1.766271	-1.037776	0.002469	-1.293458	-0.186254	0.254234	0.644970	0.470868	1.272663	1.255885	0.940703	-0.558034
1416334_at	-1.082716	-1.201993	0.510928	0.769247	1.674555	0.802075	0.460500	0.915223	0.051874	-0.593971	-1.251161	-1.054562
1416335_at	-2.247792	-1.553596	0.620118	0.648603	0.545409	-0.058811	-0.150485	-0.144052	0.449340	1.092163	0.978431	-0.179326
1416336_s_at	-2.094866	-1.569462	-0.025355	0.022011	0.290340	0.041240	0.505237	0.409876	0.876064	1.172994	1.030167	-0.658251
1416337_at	-2.117584	-1.662759	0.068995	0.008260	0.332121	0.929013	1.082099	0.972876	0.107742	0.657642	0.075137	-0.453544
1416338_at	-1.948967	-1.703540	-0.104433	-0.487950	0.313988	-0.022050	0.784809	0.638841	1.016516	1.038576	0.829971	-0.355760
1416339_a_at	-2.009221	-1.616473	-0.321093	-0.640910	-0.073180	0.549866	0.643690	0.450946	0.566891	1.052578	1.201355	0.195556
1416340_a_at	-2.407853	-1.359523	0.538905	0.664716	0.538163	0.460460	0.113495	0.276337	0.696370	0.934161	0.306046	-0.761273
1416341_at	-2.388504	-1.487244	0.894449	0.977157	0.597764	0.259493	0.437793	0.357148	0.207877	0.256453	0.428113	-0.540501
1416342_at	-1.171682	0.352604	1.323943	0.634734	0.430609	0.594783	0.572361	0.727941	0.429489	-0.617300	-1.555197	-1.722289
1416343_a_at	-1.613972	-1.418015	-0.598748	-0.320890	0.137851	1.025236	0.919005	1.164151	0.729589	1.099293	-0.186877	-0.936622
1416344_at	-2.280439	-1.605767	0.596748	0.605108	0.542520	0.067039	0.233287	0.277496	0.637900	1.008154	0.525517	-0.607567
1416345_at	-2.068048	-1.743655	-0.113328	0.593750	0.767370	0.599800	0.012363	-0.150389	0.096853	1.142600	1.005386	-0.142703
1416346_at	-1.457190	-2.211388	-0.939468	-0.079139	0.577732	0.719664	0.635909	0.820504	0.077349	0.551849	0.712249	0.591928
1416347_at	-2.410176	-0.783535	0.937607	1.023159	0.105156	-0.193450	-0.344104	-0.066821	0.602209	1.140238	0.633982	-0.644264
1416348_at	0.978996	0.222683	-0.287208	-1.802272	-1.862139	-0.011841	0.536699	0.723594	-0.507827	0.265903	0.355161	1.388250
1416349_at	-1.887493	-1.931876	-0.084827	0.105914	1.003614	0.739431	0.479515	0.270078	0.134754	0.952455	0.772822	-0.554395
1416350_at	-2.293366	0.001631	0.351351	-0.197216	-0.492899	-0.680865	0.203512	0.860087	1.723336	0.719287	0.443029	-0.637887
1416351_at	-2.038208	-1.700873	-0.146835	-0.317074	0.142589	0.711558	0.378036	0.189809	0.151463	1.166415	1.310886	0.152230
1416352_s_at	-1.807335	-1.793217	-0.337059	-0.028651	0.648531	0.815222	0.595649	-0.268751	-0.306629	0.690825	1.493803	0.297609
1416353_at	-2.071965	-1.712494	-0.025714	0.248188	0.464638	0.346776	0.421863	0.521148	1.009049	0.857994	0.735199	-0.794676
1416354_at	-1.943964	-0.811827	0.855149	0.633166	0.614229	0.452171	0.133349	0.743950	1.007650	0.630581	-0.852707	-1.461739
1416355_at	-0.749617	-0.961105	-1.433233	-1.484445	-0.603636	0.614480	1.211816	0.679555	0.711931	1.202262	0.794851	0.017144
1416356_at	-1.551074	-1.652867	-0.381386	0.338779	0.943220	1.126390	1.234818	1.094044	0.209869	-0.391962	-0.320765	-0.649060
1416357_a_at	-1.337726	-0.154703	1.323897	-0.744071	-0.825505	-0.841043	0.744127	1.196765	1.504172	0.379704	-0.220980	-1.024640
1416358_at	-1.761845	-1.353277	0.111228	-0.242496	0.887219	0.013930	-1.017755	0.122850	1.498527	1.166409	0.725540	-0.150332
1416359_at	-1.986893	-1.674953	0.483916	0.265052	1.309847	0.881365	0.987382	0.247652	0.086540	-0.149573	0.150549	-0.600895
1416360_at	-1.188542	-1.691355	-1.055265	-0.643900	0.936252	1.425753	0.638794	-0.240421	-0.267779	0.590205	1.124861	0.371396
1416361_a_at	-1.038996	-0.077301	-0.812108	0.641639	1.377251	2.112646	0.387763	-0.171782	-0.434885	0.065105	-0.953684	-1.095652
1416362_a_at	-1.581336	-1.716771	-0.259229	0.388891	1.028262	0.533828	-0.223653	-0.715341	-0.291513	0.967681	1.509615	0.359565
1416363_at	-2.484864	-0.157254	0.794029	0.499897	-0.027917	0.289864	0.155416	-0.301072	0.515241	1.127055	0.819690	-1.230091
1416364_at	-1.888466	-1.900478	-0.001056	0.435911	1.039729	0.395155	0.029612	-0.346467	-0.001914	0.731491	1.302756	0.203732
1416365_at	-1.415271	-1.777401	-0.462124	0.395391	1.211301	1.083447	0.311701	-0.643004	-0.722102	0.441777	1.210819	0.365463
1416366_at	-2.069887	-1.786548	0.008280	0.378746	0.781313	0.872043	1.042720	0.640706	0.092357	0.382699	0.214791	-0.557223
1416367_at	-2.117910	-1.826269	0.334475	0.658731	0.715852	0.314345	0.686778	0.394643	0.382834	0.647268	0.541425	-0.732171
1416368_at	-1.907833	-1.902308	-0.139697	0.295783	1.066240	0.838561	0.436814	-0.140545	-0.120145	0.682753	1.039670	-0.149286
1416369_at	-2.188920	-1.730831	0.580008	0.530826	0.846062	0.834667	0.852929	0.624120	-0.134428	0.028241	-0.029556	-0.213123
1416370_at	-2.338514	-1.076700	0.931969	0.471688	0.427910	-0.457152	-0.253396	-0.224290	0.700807	1.096451	1.001309	-0.280082
1416371_at	-1.921994	-1.826459	0.359368	-0.359406	0.429771	0.071603	0.454897	0.852481	1.308162	0.754425	0.326001	-0.448845
1416372_at	-2.421384	-1.261569	0.788964	0.583823	0.793320	0.149698	0.097828	0.228200	0.693712	0.731598	0.431748	-0.815931
1416373_at	-1.989301	-1.431393	0.218709	0.644074	1.104197	1.299623	0.774649	-0.431767	-0.566972	0.315994	0.485583	-0.423388
1416374_at	-0.874422	-1.561314	-0.706303	-0.113862	1.211484	1.817708	1.016124	-0.140650	-1.094974	-0.206527	0.266552	0.386186
1416375_at	-1.176137	-1.829603	-1.018835	-0.731813	0.095699	1.021665	0.770116	0.147492	-0.159767	0.943269	1.311635	0.626276
1416376_at	-1.069161	-0.673314	-0.170159	-0.928034	-1.689298	0.777405	1.219983	1.672140	-0.304303	0.355520	0.739596	0.069638
1416377_at	-2.202335	-1.192130	1.206126	0.896541	1.256981	0.393279	0.230969	0.184485	0.182878	-0.004823	-0.191929	-0.760044
1416378_at	-2.090833	-1.570007	0.761968	1.029004	0.881758	0.320908	0.612766	-0.166989	-0.179259	-0.043993	0.966401	-0.521732
1416379_at	-1.942853	0.536164	2.230306	0.206497	-0.651954	-0.520259	-0.106829	-0.356647	-0.411790	-0.028917	0.952591	0.093720
1416380_at	-2.082647	-1.179554	0.167926	0.776597	0.421035	0.344519	0.567256	0.920245	1.012417	0.548386	-0.143802	-1.352384
1416381_a_at	-2.063480	-1.879105	0.445177	-0.163115	0.288262	0.485214	1.072926	0.663785	0.305417	0.682453	0.583079	-0.420611
1416382_at	-1.824493	-2.047172	-0.341138	0.148703	0.782527	1.079268	0.771138	0.227745	-0.065006	0.591305	0.747840	-0.070727
1416383_a_at	-2.145121	-1.446568	0.729373	0.604505	0.579881	0.417364	0.748663	0.702181	0.589672	0.414161	-0.043753	-1.150356
1416384_a_at	-2.043171	-1.933108	0.012823	0.180903	0.530174	0.883205	1.049890	0.458062	-0.122974	0.432275	0.681015	-0.129089
1416385_a_at	-2.377334	-1.405207	0.698075	0.114428	0.347490	0.037954	0.507260	0.826644	0.903317	0.712658	0.275530	-0.640822
1416386_a_at	-1.843565	-1.597133	0.006709	0.324330	0.813426	1.518945	1.006982	0.414319	-0.310470	0.411693	-0.021130	-0.724114
1416387_at	-1.695211	-0.153193	2.436012	0.548181	0.092257	-0.895392	-0.180010	0.260780	0.567621	0.058410	-0.305677	-0.733787
1416388_at	-2.395845	-1.285716	1.193248	0.418510	0.071093	0.213471	0.705883	-0.002201	-0.027614	0.504814	1.016582	-0.412224
1416389_a_at	-1.798782	-1.220409	0.450614	0.322872	0.495209	1.068875	1.437839	1.142832	-0.267898	-0.268623	-0.422095	-0.940437
1416390_at	-1.078910	-1.104825	-0.141681	-0.809730	-1.087953	-0.465100	0.771706	1.936588	1.172796	0.901356	-0.073427	-0.020823
1416391_at	-1.368074	-0.763441	0.992084	-0.344504	-0.295288	-1.088215	-0.488655	0.666919	1.570433	1.674411	-0.099860	-0.455809
1416392_a_at	-2.264503	-1.503354	0.591079	0.424550	0.825754	0.736221	0.731232	0.584963	0.393713	0.400930	-0.112382	-0.808196
1416393_at	-2.186373	-1.741095	0.623270	0.535482	0.693999	0.286412	-0.262738	-0.104678	-0.058923	0.927723	0.941175	0.345754
1416394_at	-2.279243	-1.513420	0.771857	0.307194	0.088006	-0.100055	0.600132	0.643885	0.716334	0.845108	0.593130	-0.672928
1416395_at	-2.357777	-1.535276	0.832839	0.554415	0.521075	0.116790	0.094569	0.213160	0.424238	0.922317	0.694110	-0.480462
1416396_at	-1.282046	-1.339374	-1.094182	-0.267082	0.665997	0.917135	-0.047622	-0.590029	-0.380549	1.159222	1.685900	0.572631
1416397_at	-1.682324	-2.060045	-0.430955	0.621602	1.238770	0.560646	0.251048	-0.114857	0.043742	0.754623	0.920281	-0.102533
1416398_at	-1.341830	-1.490418	-0.730199	-0.228354	-0.406218	-0.493584	0.346163	1.078999	1.645817	1.168557	0.737459	-0.286394
1416399_a_at	-1.924511	-1.276487	1.174707	1.096139	1.223737	0.534362	0.038485	-0.659604	-0.775591	0.107030	0.501193	-0.039456
1416400_at	-1.659877	-1.319777	0.539120	-0.358067	-0.129334	-0.713521	-0.141867	-0.199640	0.810367	1.464149	1.641145	0.067297
1416401_at	-2.179704	-0.853468	1.078116	0.481903	0.233688	-0.361662	0.440657	0.907383	1.250966	0.336988	-0.246976	-1.087892
1416402_at	-1.692391	-1.557203	0.174908	0.408583	0.645831	0.336372	0.681316	1.332401	1.098755	0.196102	-0.513864	-1.110809
1416403_at	-1.316295	-0.892110	0.879113	0.961926	1.233956	1.048893	1.042757	-0.134539	-1.384986	-1.009559	-0.126230	-0.302929
1416404_s_at	-2.427784	-1.304025	0.745399	0.586323	0.306328	0.239310	0.230270	0.625756	0.763309	0.822431	0.195610	-0.782936
1416405_at	-1.703092	-0.758206	1.560734	0.849019	0.719276	-0.457844	0.498003	0.506735	0.905432	-0.202924	-0.490891	-1.426237
1416406_at	-1.987998	-1.319394	0.753262	-0.363988	0.409345	0.492820	1.303634	0.911194	0.755175	0.027016	0.063877	-1.044941
1416407_at	-1.791974	-1.883321	0.152050	0.141034	0.807633	1.188020	1.238243	0.326860	-0.414348	0.027277	0.492211	-0.283679
1416408_at	-2.217929	-1.492975	0.464725	0.353485	0.199724	-0.100229	0.137294	0.685163	1.003371	1.190934	0.399393	-0.622953
1416409_at	-2.173507	-1.636099	0.214220	0.624370	0.878938	0.882365	0.476929	-0.058703	-0.151911	0.799800	0.666883	-0.523278
1416410_at	-1.287110	-0.962350	1.026863	-0.317845	-0.786408	0.128763	1.053359	2.049726	0.526450	0.009774	-0.721877	-0.719337
1416411_at	-1.275279	-1.492136	-0.030901	-0.734961	0.090128	0.888432	1.769319	1.462909	0.362677	-0.175918	-0.399935	-0.464346
1416412_at	-0.173372	0.974354	2.344787	0.174650	-0.483782	-1.082176	-0.344869	0.604751	0.512777	-0.508370	-1.156328	-0.862419
1416413_at	0.064709	-0.584732	-0.537283	-0.849103	-1.020004	-0.640935	0.955417	1.972114	1.678355	0.016874	-0.435825	-0.619587
1416414_at	-1.049746	-1.204455	0.562477	0.954123	0.267502	-0.002310	-0.286413	-1.021072	-1.285942	0.231236	1.804473	1.030130
1416415_a_at	-2.413120	-1.351482	0.666536	0.606413	0.529911	0.483765	0.444807	0.599168	0.547280	0.643629	0.104475	-0.861373
1416416_x_at	-1.388743	-1.961325	-0.322195	-1.094908	-0.081090	0.517662	1.016219	0.815357	0.517567	0.863037	0.954031	0.164381
1416417_a_at	-2.220351	-1.580894	0.543183	0.779959	0.570967	0.152001	-0.001445	-0.119427	0.231188	1.054018	0.990071	-0.399270
1416418_at	-2.301789	-0.982106	0.986363	0.953029	0.641047	0.201077	-0.342910	-0.627603	0.241952	1.003331	0.747089	-0.519479
1416419_s_at	-2.198838	-1.112364	1.152847	0.646058	0.375000	-0.444088	-0.301987	-0.364365	0.424710	1.121683	1.034422	-0.333069
1416420_a_at	-2.201892	-1.269180	0.398206	0.444547	0.503299	0.679442	0.913667	1.055059	0.531070	0.290116	-0.317231	-1.027101
1416421_a_at	-1.462779	-1.744976	-0.960362	-0.292786	0.687980	1.581594	0.998602	0.566770	-0.219276	0.649489	0.209793	-0.014057
1416422_a_at	-2.085420	-1.121162	0.567939	0.629946	0.914105	1.343240	0.411740	0.526339	-0.058969	0.503062	-0.845959	-0.784855
1416423_x_at	-1.956819	-1.396262	-0.363179	0.661963	1.160532	1.220686	0.180289	0.261086	0.489708	0.769913	-0.093988	-0.933931
1416424_at	-1.629448	-1.811794	-0.495352	-0.278934	0.440218	0.746562	0.593973	-0.342884	-0.089390	1.044395	1.526880	0.295784
1416425_at	-2.126074	-1.545553	0.929126	0.936992	1.066032	0.586075	0.412977	0.314962	-0.070579	0.184271	0.058634	-0.746869
1416426_at	-2.062655	-1.446466	0.316128	-0.196838	0.213217	0.850655	1.363214	1.180531	0.219157	0.305446	-0.175569	-0.566813
1416427_at	-2.180813	-1.708644	0.169734	0.517340	0.605796	1.134046	0.713031	0.334870	-0.239900	0.594457	0.443447	-0.383356
1416428_at	-2.066025	-1.695078	0.511427	0.924634	0.510144	-0.178325	-0.467118	0.076702	0.485837	1.089334	0.892148	-0.083670
1416429_a_at	-1.840275	-1.466943	-0.381009	0.034416	0.605236	1.345682	1.372421	0.919910	0.078382	0.110156	-0.180114	-0.597871
1416430_at	-1.854686	-1.742029	-0.386386	-0.083634	0.441967	1.040543	1.323682	1.133370	-0.023849	0.220545	0.002885	-0.072424
1416431_at	-1.397251	-1.970246	-0.134328	-0.242408	0.737121	0.899216	1.542114	0.935222	0.050736	-0.661334	0.033100	0.208057
1416432_at	-0.618459	0.697200	1.492417	-0.261772	-0.951320	-1.361262	0.115030	1.141145	1.467656	0.048073	-0.740124	-1.028587
1416433_at	-1.742885	-1.461075	0.816907	-0.073487	-0.044770	-0.694141	-0.763342	0.117594	0.451570	0.998809	1.249378	1.145442
1416434_at	-1.967965	-1.656122	0.134611	0.321604	0.108949	0.614331	1.269019	1.046937	0.386721	0.181782	0.446298	-0.886165
1416435_at	-2.236905	-1.357901	0.634463	0.295857	0.520923	0.314549	-0.265227	-0.319765	0.490566	1.336195	0.972183	-0.384941
1416436_a_at	-1.370653	-2.105792	-0.610720	0.057359	0.847517	1.150611	0.960700	0.140551	-0.564958	0.344998	0.911276	0.239103
1416437_a_at	-1.191484	0.555349	1.984483	1.341174	0.091044	-0.647497	-0.495090	-0.110347	0.447935	0.199377	-0.737737	-1.437201
1416438_at	-2.131902	-0.922517	1.490311	0.432394	0.134130	-0.767486	-0.302539	0.388685	1.048376	0.838168	0.407637	-0.615259
1416439_at	-2.310638	-1.511189	0.059262	0.477498	0.553871	0.241474	0.263533	0.507061	0.949779	0.937488	0.489949	-0.658092
1416440_at	-1.737053	-1.941438	-0.305241	-0.142902	0.727161	1.205208	1.141893	0.778253	0.071670	0.372984	0.073148	-0.243678
1416441_at	-1.792964	-1.622924	-0.283725	-0.448924	0.255519	0.780114	0.759075	1.085719	0.922254	1.063792	-0.042270	-0.675665
1416442_at	-1.903446	-1.221827	0.834522	-0.314204	-0.291783	-0.487077	0.629296	1.289114	1.442034	0.456053	0.188386	-0.621076
1416443_a_at	-2.230420	-1.827803	0.291555	0.488896	0.608565	0.724528	0.648350	0.204390	-0.086480	0.694028	0.687415	-0.203027
1416444_at	-1.518311	-1.579156	-0.376198	1.304971	0.529243	1.476974	0.248784	0.578504	-0.160408	0.762071	-0.421166	-0.845312
1416445_at	-2.273702	-1.732429	0.021399	0.197343	0.636601	0.563611	0.495294	0.061517	0.237825	0.870537	0.998639	-0.076640
1416446_at	-1.455937	-1.143467	0.190602	0.207213	0.712833	0.998619	0.918877	1.290476	0.547403	0.232185	-1.211432	-1.287363
1416447_at	-1.780241	-1.724816	-0.421982	0.496194	0.950132	1.288678	0.904749	0.786875	-0.012801	0.293145	-0.248470	-0.531463
1416448_at	-1.348685	-1.511986	-0.141945	-1.045920	-0.410154	0.225157	0.676628	1.353960	1.120030	1.310189	0.256508	-0.483771
1416449_x_at	-1.501033	-0.298632	2.111716	0.790325	-0.418776	-1.257589	-0.065634	0.575066	0.713429	0.192150	0.119065	-0.960088
1416450_at	-1.561295	-0.824569	2.243522	0.413144	0.018749	-0.334300	-0.394963	-0.561957	-0.920951	0.593497	0.738030	0.591089
1416451_s_at	-1.925965	-0.513713	1.920768	0.579451	-0.175582	-0.950040	-0.562632	-0.128902	0.447632	1.081135	0.526162	-0.298316
1416452_at	-1.923463	-1.993719	-0.038687	-0.143223	0.005207	0.454773	0.123544	0.548235	0.271307	1.124287	1.108277	0.463454
1416453_x_at	-2.335790	-1.200168	0.838112	0.198825	0.255589	0.008582	0.353317	0.818795	1.055453	0.807702	0.054975	-0.855381
1416454_s_at	-1.795663	-1.607409	0.368508	-0.259880	0.593729	0.551090	1.398974	0.665915	0.746415	0.316496	0.141780	-1.119957
1416455_a_at	-0.621173	-0.063638	0.580766	-1.447591	-0.628926	0.901714	2.290698	0.010680	-0.980088	-0.625504	0.607306	-0.024251
1416456_a_at	-0.153773	-0.239299	0.581278	-0.859393	-0.970334	-0.831428	-0.234219	-0.591551	-0.815551	0.372700	1.844962	1.896608
1416457_at	-2.132044	-1.286235	1.441867	0.504217	1.192844	0.068596	0.115471	-0.113460	0.478521	0.491737	-0.025626	-0.735893
1416458_at	-1.569028	-0.681613	0.330534	-0.174683	0.299616	1.123788	1.683525	1.153590	0.355393	-0.559450	-0.818455	-1.143214
1416459_at	-0.853578	-1.611661	-1.036213	-0.881290	-0.202517	0.838714	0.884090	0.221542	-0.457778	0.459817	1.735112	0.903764
1416460_at	-0.634813	-0.624275	1.161847	0.847682	2.039780	0.713197	0.489336	-0.622057	-0.809968	-0.849045	-0.880630	-0.831054
1416461_at	-2.271827	-1.681067	0.455181	0.415142	0.573900	0.158552	0.232226	0.495214	0.796754	0.917448	0.453689	-0.545214
1416462_at	-1.696101	-1.622452	0.411425	1.050780	1.433622	0.959279	0.628474	0.228802	-0.309520	-0.046923	-0.237116	-0.800272
1416463_at	-0.789524	-1.549090	-0.644587	-0.367678	0.106425	-0.027269	-0.229631	-0.568102	-0.326671	1.182860	2.036951	1.176314
1416464_at	-1.670680	0.090602	1.986040	1.309420	-0.064093	-0.465733	-0.231244	-0.137267	0.228266	0.533156	-0.212084	-1.366385
1416465_a_at	-1.964093	-1.620317	-0.007336	0.049655	0.765001	1.037918	0.950023	0.894040	0.500573	0.437502	-0.234976	-0.807987
1416466_at	-1.572808	-1.721938	-0.373420	-0.024497	0.738193	1.220190	1.305020	1.068455	0.209365	0.128228	-0.436565	-0.540215
1416467_at	-1.544958	-1.906292	-0.566232	0.194686	0.523019	0.694227	0.271132	-0.269391	-0.524691	0.965545	1.374984	0.787968
1416468_at	-1.992811	-1.886436	0.086495	1.064517	0.379305	0.771857	0.390750	0.700088	0.281488	0.805426	-0.161437	-0.439243
1416469_at	-1.591263	-1.584745	0.043070	0.598670	1.300064	1.066562	0.314927	-0.768193	-0.910446	0.261237	1.068316	0.201803
1416470_a_at	-2.107527	-1.960620	-0.031085	0.029493	0.648769	0.402361	0.319327	0.441478	0.745509	0.789416	0.804470	-0.081598
1416471_at	-2.181669	-1.623275	0.687432	0.980153	1.166003	0.309376	-0.099351	0.085655	0.305101	0.478519	0.377103	-0.485058
1416472_at	-2.005627	-1.727860	-0.110381	-0.018838	0.573181	0.866772	1.077619	0.804445	0.495405	0.602273	0.126426	-0.683414
1416473_a_at	-1.187646	-0.042152	0.603972	0.257783	0.874843	1.149788	1.394971	0.400948	0.283866	-0.871148	-1.337306	-1.527923
1416474_at	-1.930387	-1.614325	-0.517171	0.734143	0.969358	1.200581	-0.019205	-0.153600	-0.031866	0.994811	0.629852	-0.262191
1416475_at	-1.789364	-1.747494	0.301933	0.932516	1.221532	1.084914	0.372746	-0.357259	-0.735590	0.415505	0.361269	-0.060708
1416476_a_at	-1.876140	-1.193934	0.338387	1.006891	0.932294	0.984773	0.740422	0.819977	0.251833	-0.137470	-0.789443	-1.077595
1416477_at	-2.030044	-1.197951	0.720853	0.659405	0.691211	0.335473	0.371673	1.009149	0.963116	0.267893	-0.631053	-1.159727
1416478_a_at	-2.066181	-1.544509	0.225027	0.722308	1.153286	1.079795	0.686339	0.173825	-0.163049	0.371448	0.132212	-0.770508
1416479_a_at	-2.032687	-1.765539	0.109436	0.285701	1.011662	0.896399	1.039156	0.098490	-0.247072	0.235239	0.712040	-0.342834
1416480_a_at	-2.118191	-1.891576	-0.078116	0.244828	0.780620	0.777724	0.683555	0.412164	0.209580	0.735471	0.570980	-0.327044
1416481_s_at	-1.210713	-1.906790	-0.344262	0.069504	1.088701	1.259761	1.334184	0.158596	-0.838671	-0.356649	0.583443	0.162899
1416482_at	-1.090424	-0.321656	0.677610	1.217359	1.079399	1.378662	0.979105	-0.076405	-0.817165	-1.002839	-0.924974	-1.098672
1416483_at	-1.756240	-1.023165	0.377042	-0.211737	-0.009128	-0.643480	-0.151009	0.791951	1.873921	1.263900	0.178424	-0.690482
1416484_at	-1.734170	-1.760093	-0.586610	-0.000658	0.577996	1.016952	0.713985	0.493789	0.627146	1.243037	0.101444	-0.692820
1416485_at	-2.003306	-1.815244	-0.076180	0.345852	0.711197	0.954997	0.584929	-0.079147	-0.363583	0.779238	1.027711	-0.066456
1416486_at	-2.005438	-1.122591	1.674214	0.859759	0.185488	-0.937406	-0.284152	0.215812	0.585221	0.703477	0.443682	-0.318061
1416487_a_at	-0.691360	-1.809574	-1.107860	-0.260835	0.674547	0.764403	0.649413	-0.490487	-0.714695	0.493249	1.687236	0.805967
1416488_at	-1.593844	-1.991062	0.008522	-0.306394	0.437838	1.097960	1.018161	0.349142	-0.775205	0.204711	0.800001	0.750175
1416489_at	-1.877833	-0.720458	0.611135	0.288133	0.111928	0.134795	0.686820	1.078620	1.334459	0.532785	-0.648231	-1.532153
1416490_at	-0.389974	1.119104	1.584546	0.457533	-1.236926	-1.740714	-0.617935	-0.327271	0.893676	0.301677	0.662159	-0.705876
1416491_at	-1.395361	-0.948199	0.173995	-0.218310	0.590282	1.219668	1.760303	0.873284	0.367224	-0.516046	-0.671066	-1.235780
1416492_at	-1.286151	-0.600815	-0.400851	-1.135520	-0.670991	-0.738782	0.213823	0.614803	1.691251	1.621324	0.785630	-0.093721
1416493_at	-2.264932	-1.783747	0.171181	0.047733	0.160844	0.633339	0.897352	0.713161	0.291638	0.542692	0.720734	-0.129987
1416494_at	-2.266092	-1.589115	0.291563	0.515830	0.634076	0.545271	0.629275	0.191492	0.207236	0.829704	0.755382	-0.744625
1416495_s_at	-2.200294	-1.705399	0.045586	0.389523	0.503752	0.218861	0.341842	0.572141	0.693410	1.036968	0.679963	-0.576347
1416496_at	-2.354104	-1.681747	0.505184	0.366822	0.761916	0.654361	0.623076	0.128558	0.038508	0.442037	0.756194	-0.240809
1416497_at	-1.985368	-1.916407	0.419440	0.068319	0.868670	1.095260	0.154572	0.456514	0.272996	0.908240	0.002990	-0.345230
1416498_at	-1.757273	-1.594763	0.563316	-0.543909	-0.591903	-0.157101	1.228689	1.389696	0.736424	0.434230	0.434323	-0.141730
1416499_a_at	-1.802436	-1.020329	0.037917	0.426136	0.780224	1.170633	1.092355	0.964289	0.361624	0.096396	-0.872410	-1.234398
1416500_at	-2.048460	-1.927663	-0.172875	0.232939	0.778268	0.709771	0.674757	0.677815	0.533285	0.678426	0.267746	-0.404014
1416501_at	-2.186013	-0.377298	0.585001	-0.111505	0.267646	0.539010	0.830869	0.778142	1.203239	0.438557	-0.488669	-1.478988
1416502_a_at	-2.268852	-1.349841	1.155099	0.406965	0.897223	0.234437	0.382323	0.250585	0.462818	0.472649	0.317371	-0.960786
1416503_at	-1.844088	-2.018870	-0.180582	0.160897	0.841110	1.105103	-0.059535	0.196783	-0.238315	0.566830	0.866679	0.603983
1416504_at	-1.723651	-1.152289	1.337008	1.513317	1.182281	0.441146	0.182846	-0.355279	-0.772686	-0.180518	0.019238	-0.491410
1416505_at	-0.171777	0.894519	1.428782	-0.130181	-1.149013	-0.165316	0.295589	1.474003	0.484811	-0.093636	-1.706331	-1.161452
1416506_at	-2.328208	-1.512891	0.703861	0.588750	0.691513	0.672239	0.725732	0.520662	0.074815	0.447770	0.122560	-0.706803
1416507_at	-1.209248	-1.068541	1.353185	1.779246	0.459333	-0.708369	0.151308	1.007043	0.302223	-0.396700	-0.775530	-0.893954
1416508_at	-2.214529	-1.738355	0.605643	0.442720	0.404704	0.278036	-0.075668	0.086437	0.285570	1.143690	0.920854	-0.139087
1416509_at	-1.777375	-1.827739	-0.318496	-0.184850	0.200357	0.293676	0.483721	0.892609	1.199682	1.079801	0.527719	-0.569101
1416510_at	-1.854478	-1.785550	-0.086310	0.270715	1.028371	1.265701	1.053233	0.473218	-0.266532	0.071474	0.238059	-0.407906
1416511_a_at	-2.310373	-1.652074	0.724930	0.151656	0.679984	0.193205	0.388449	0.551383	0.837139	0.481453	0.475146	-0.520886
1416512_at	-1.744666	-1.052302	1.024890	0.621198	0.653385	1.180234	1.246812	0.487435	-0.914299	-0.830026	-0.493493	-0.179165
1416513_at	-1.368002	-0.956270	1.265057	0.537666	0.587382	0.370956	1.387243	1.006130	0.114973	-0.968860	-1.004532	-0.971751
1416514_a_at	-2.324938	-1.434000	0.719515	0.806205	0.619836	0.500771	0.361549	0.641178	0.492981	0.554218	-0.148988	-0.788324
1416515_at	-1.601611	-2.025297	0.196168	0.788716	1.304596	0.722407	0.249324	-0.496541	-0.391332	0.770152	0.613713	-0.130297
1416516_at	0.299003	-1.173306	-1.131116	-1.589346	-0.941577	-0.196610	0.430448	0.753661	0.246968	0.825241	0.891110	1.585527
1416517_at	-2.216076	-1.533317	0.488796	0.095932	0.655880	0.138041	0.296417	0.321004	0.987510	1.050822	0.461507	-0.746520
1416518_at	-1.835623	-0.186950	0.952040	1.449415	-0.194143	-0.917004	-0.724273	-0.669517	0.618061	0.877961	1.147380	-0.517345
1416519_at	-2.207581	-0.829913	1.255467	0.678906	0.175362	-0.435531	-0.045166	0.598440	1.107291	0.749554	-0.031359	-1.015481
1416520_x_at	-2.099721	-0.478226	1.481078	0.664463	0.005926	-0.694025	-0.303348	0.435129	1.179158	0.759077	0.048170	-0.997686
1416521_at	-2.235304	-0.989823	1.360849	0.374786	0.107883	-0.162026	0.242929	0.074727	0.902605	0.947675	0.402393	-1.026694
1416522_a_at	-2.258756	-1.510433	0.813263	0.735120	0.870463	0.310409	0.044396	0.005628	0.227651	0.878556	0.545300	-0.661598
1416523_at	0.160006	0.330709	-1.000073	-1.629774	-1.028633	0.554726	0.112379	0.898481	1.440815	1.436295	-0.448530	-0.826406
1416524_at	-2.050978	-1.770953	-0.244329	0.174495	0.968870	1.022900	1.001537	0.492716	0.272554	0.367785	0.105318	-0.339920
1416525_at	-1.376192	-1.582532	-0.310446	-0.113281	0.961443	1.736131	1.201082	-0.022383	-0.949212	-0.067549	0.446619	0.076321
1416526_a_at	-2.355141	-1.534903	0.737464	0.330366	0.274234	-0.055937	0.356828	0.158078	0.439880	0.930158	1.029037	-0.310055
1416527_at	-0.975519	-1.889408	-0.928490	-0.686341	0.739246	1.105116	0.755855	-0.057066	-0.597637	0.424567	1.190096	0.919582
1416528_at	-2.484120	-1.141456	1.034243	0.461492	0.042820	0.166288	0.259310	0.646233	0.764136	0.840498	0.068772	-0.658212
1416529_at	-1.234018	-0.767674	1.413087	1.176090	0.485018	-0.411510	-0.204194	1.103192	0.814577	0.112460	-1.437666	-1.049362
1416530_a_at	-1.926005	-1.893015	-0.142455	0.595746	1.067608	0.934417	0.303813	-0.141860	-0.125231	0.773475	0.745351	-0.191849
1416531_at	-1.931668	-1.859944	-0.212293	0.653106	0.948728	0.961433	0.667289	0.365643	-0.004085	0.707822	0.292799	-0.588832
1416532_at	-1.900015	-0.643290	1.814101	0.671829	0.546209	-0.494940	-0.111159	0.220350	0.932197	0.500737	-0.362881	-1.173142
1416533_at	-1.550086	-0.291541	1.509953	0.427776	-0.039808	-1.065788	-0.747345	0.286127	1.542827	0.962738	-0.056139	-0.978710
1416534_at	-2.072198	-1.379002	0.652547	0.334497	0.450723	-0.348231	-0.547632	-0.035677	0.976144	1.378698	0.847701	-0.257564
1416535_at	-1.228265	0.342540	2.301270	0.192753	-0.725761	-1.324788	-0.462096	-0.291040	0.792395	0.588091	0.385996	-0.571091
1416536_at	-2.004688	-0.665002	1.196069	0.424675	0.232657	-0.658154	-0.033097	0.287257	1.460793	0.800474	0.199778	-1.240768
1416537_at	-2.182973	-1.693839	0.062310	0.044685	0.160234	0.419657	0.415785	0.116147	0.139302	1.140053	1.279514	0.099130
1416538_at	-1.618332	-1.124040	0.664802	1.179155	1.366619	0.858790	0.715460	0.353140	-0.045797	-0.595625	-0.626996	-1.127182
1416539_at	-1.401332	-1.810685	0.063096	0.888314	1.200438	0.642271	1.008775	0.808316	0.257288	-0.154228	-0.428172	-1.074078
1416540_at	-2.367638	-1.155154	0.554850	0.532665	0.635161	0.288338	0.484978	0.344839	0.977040	0.630093	0.188372	-1.113549
1416541_at	-2.205800	-1.473725	0.255507	-0.004342	0.448647	0.040577	0.465484	0.307785	0.956038	1.031553	0.922255	-0.743979
1416542_at	-1.844101	-0.652164	0.637644	0.283177	0.383358	-0.460803	-0.343499	0.501526	1.807387	1.033635	-0.074661	-1.271497
1416543_at	-2.223478	-1.572356	0.377748	0.835465	1.072315	0.476357	-0.083541	0.046309	0.473849	0.819014	0.356734	-0.578417
1416544_at	-2.184974	-1.842186	0.198404	0.171648	0.550952	0.883524	0.210333	0.507082	0.690136	0.821882	0.324765	-0.331572
1416545_at	-2.087995	-1.345352	0.132122	0.429947	0.674611	-0.057043	-0.415911	-0.132586	0.880903	1.329592	1.088440	-0.496737
1416546_a_at	-2.375919	-1.414082	0.727145	0.409203	0.293157	0.131836	0.282680	0.569167	0.798875	0.929161	0.366966	-0.718197
1416547_at	-2.299076	-1.771732	0.506050	0.441765	0.395654	0.340560	0.335894	0.181717	-0.034310	0.887457	0.955614	0.060403
1416548_at	-1.629661	-0.920951	0.474639	-0.038716	-0.359274	-0.502834	0.121813	1.322791	1.727492	1.049118	-0.259181	-0.985235
1416549_at	-2.214649	-1.495175	0.466935	0.071916	0.651345	0.813089	0.904076	0.439991	0.597989	0.550649	0.140972	-0.927143
1416550_at	-1.855376	-0.893127	0.475954	0.860044	1.381699	1.031812	0.289212	0.053057	0.474754	0.255469	-0.653889	-1.419606
1416551_at	-2.070118	-1.712331	0.253728	0.440118	0.755676	0.205700	0.057524	-0.313692	0.257078	1.040377	1.274841	-0.188910
1416552_at	-1.261738	-0.846852	1.000367	-0.854826	-0.820755	-1.145995	0.314203	-0.058806	0.966641	1.110127	1.643589	-0.045952
1416553_at	-2.065849	-0.906293	1.984940	0.379331	0.669848	0.248407	0.112020	-0.413304	-0.500673	0.551377	0.507124	-0.566913
1416554_at	-2.062426	-1.014554	1.594979	0.374417	0.339001	-0.678947	0.214097	0.499948	1.046205	0.504693	0.080124	-0.897541
1416555_at	-1.907673	-1.849306	0.102656	-0.233625	0.744745	1.170335	1.168827	0.513722	-0.120104	0.272785	0.402757	-0.265114
1416556_at	-1.818383	-1.783971	-0.213942	-0.089986	0.423857	0.842582	1.274141	0.969761	0.573296	0.441505	0.070370	-0.689234
1416557_a_at	-1.845067	-1.194802	1.899815	0.904069	1.213696	-0.151763	-0.076991	-0.334492	-0.163597	0.133504	-0.124445	-0.259920
1416558_at	0.195433	0.813068	1.844558	1.173629	0.227373	0.268108	0.140408	-0.137807	-1.260099	-1.309273	-1.246773	-0.708626
1416559_at	-2.015926	-1.470100	0.494442	0.188570	0.145429	-0.388925	-0.245542	0.198510	0.975611	1.463241	1.003917	-0.349231
1416560_at	-0.893877	-0.102414	1.388736	0.189435	0.018113	-0.453856	-0.666405	0.012850	1.437703	1.470003	-0.716999	-1.683289
1416561_at	-1.344858	-1.644571	-0.920793	-0.662954	0.156198	-0.219816	0.208372	0.384634	1.219014	1.331274	1.276721	0.216778
1416562_at	-1.650607	-0.071797	1.121559	1.846667	0.561828	0.087900	-0.097764	0.003692	0.447713	0.188842	-1.044086	-1.393949
1416563_at	-1.663901	-0.461473	0.607775	0.379602	0.440290	0.453350	0.575923	0.991526	1.343816	0.048650	-0.973414	-1.742140
1416564_at	-2.132051	-1.450319	0.648499	0.545070	0.635520	0.366545	0.750636	0.711057	0.734249	0.302160	0.068021	-1.179378
1416565_at	-2.297502	-1.562431	0.047707	0.541154	0.695568	0.768589	0.462562	0.254879	0.336033	0.811652	0.625991	-0.684205
1416566_at	-1.980348	-1.295849	0.517667	-0.007470	-0.356718	-0.407980	0.085692	-0.227680	0.331719	1.348200	1.653972	0.338788
1416567_s_at	-2.373731	-1.305147	1.056696	0.793420	0.281720	-0.010246	0.268492	0.418081	0.440201	0.750587	0.464912	-0.784995
1416568_a_at	-2.046206	-1.365604	-0.331397	-0.111114	0.704610	1.596306	0.734100	0.033595	-0.240815	0.527467	0.874249	-0.375197
1416569_at	-2.106869	-0.986742	0.277059	0.067200	0.174031	-0.036338	0.404893	1.158617	1.567391	0.722525	-0.290338	-0.951410
1416570_s_at	-1.892145	-2.018920	-0.152320	0.436608	0.947999	0.761224	0.727953	0.244181	-0.227127	0.634597	0.750233	-0.212289
1416571_at	-1.569161	-1.081547	-0.503606	-0.743329	-0.649154	0.671751	1.052699	1.686117	1.218564	0.379126	-0.192578	-0.268879
1416572_at	-1.246811	0.112996	1.805518	0.949174	-0.484396	0.505067	1.140926	0.644812	-0.565524	-0.926857	-1.050624	-0.884278
1416573_at	-1.662698	-1.661515	0.128583	1.297236	1.225886	1.053065	0.429652	-0.068941	-0.304777	0.298288	0.143753	-0.878534
1416574_at	-2.336013	-1.326257	0.140839	0.518359	0.248554	0.227344	0.433852	1.095486	0.982724	0.772629	-0.110278	-0.647233
1416575_at	-0.792795	0.286916	2.086788	0.963244	0.568343	-0.345951	-1.731572	-0.982627	-0.599482	0.431364	-0.096856	0.212614
1416576_at	-2.023242	-0.606050	1.334874	1.149958	0.565630	-0.213645	0.333740	0.762462	0.741702	-0.275614	-0.581272	-1.188540
1416577_a_at	-2.077672	-0.751700	1.336971	0.632603	0.277966	-0.680252	-0.658875	-0.150448	0.903732	1.050556	0.767971	-0.650853
1416578_at	-1.656406	-1.998886	-0.223814	-0.644769	0.184689	0.008788	0.456896	0.640748	0.791199	1.164737	1.052965	0.223850
1416579_a_at	-1.391968	-0.686532	0.905842	1.124584	1.682138	1.209910	-0.045925	-1.028715	-0.808187	-0.034592	-0.278329	-0.648226
1416580_a_at	-2.218756	-0.969749	1.445444	0.900970	0.402599	-0.192800	-0.205972	0.148646	0.651102	0.782364	0.202168	-0.946031
1416581_at	-1.860261	-1.093430	1.761333	0.515533	0.258464	-1.044167	-0.300634	0.076439	0.787045	0.745864	0.594050	-0.440238
1416582_a_at	-1.929889	-1.684566	-0.117627	0.003860	0.256119	-0.181020	0.707711	1.122647	1.331812	0.732891	0.213874	-0.455813
1416583_at	-2.165853	-1.290644	0.853341	-0.116393	0.341159	-0.294030	0.168576	0.625254	1.237936	0.943218	0.485680	-0.788257
1416584_at	-2.107215	-1.484334	0.824406	0.621506	1.627190	0.616987	0.162868	-0.023117	0.107453	0.191945	-0.123840	-0.413858
1416585_at	-2.141936	-1.147034	1.443365	1.094952	0.960300	0.154124	0.073095	-0.089139	0.166433	0.449540	-0.198271	-0.765432
1416586_at	-2.131125	-1.018163	-0.896936	-0.099273	0.389009	1.044248	0.539234	-0.087403	0.553821	0.952742	1.262510	-0.508664
1416587_a_at	-1.582112	-0.153934	1.755736	0.977483	0.149871	-0.745262	-0.240078	0.234914	0.953921	0.563375	-0.371484	-1.542430
1416588_at	-0.245233	-0.355641	-0.715247	-0.328371	1.413788	1.777684	1.272475	0.214692	-0.718632	-1.412726	-0.925731	0.022941
1416589_at	-1.593906	-0.508458	1.474498	-0.145318	-0.156793	-0.641177	0.726916	0.898339	1.438732	0.260499	-0.347667	-1.405659
1416590_a_at	-2.068891	-1.591742	0.760968	0.483122	0.412364	-0.433044	-0.144236	0.037468	0.726568	1.220376	0.930322	-0.333277
1416591_at	-2.189019	-1.606536	0.398058	0.808225	0.953680	0.355027	-0.071554	0.122703	0.517452	0.962272	0.391947	-0.642252
1416592_at	-0.748574	-1.305163	-0.183565	0.360680	1.044176	1.615474	1.302391	0.108925	-1.498975	-0.941688	0.112773	0.133550
1416593_at	-0.092572	-0.827286	-1.150839	-0.909944	0.337718	1.933636	1.498569	0.232364	-1.239030	-0.413752	0.096084	0.535049
1416594_at	-1.139519	-0.919042	-0.745312	-0.868454	-0.437364	-0.109654	-0.092555	0.000842	1.303846	2.092103	1.105495	-0.190385
1416595_at	-1.604034	-1.825614	-0.864903	-0.069233	0.904680	1.327635	0.901521	0.186741	-0.196065	0.479929	0.801342	-0.042003
1416596_at	-0.424609	0.069160	-0.267158	-0.650402	-0.917758	-1.030175	0.600475	1.748652	2.039963	0.095735	-0.510862	-0.753022
1416597_at	-2.002403	-1.371404	1.777504	0.501089	0.501760	-0.276183	0.250506	0.856516	0.489999	0.024529	-0.215900	-0.536004
1416598_at	-1.240686	-0.921910	-0.905344	-1.610188	0.103408	0.494077	0.995225	0.220388	1.482819	0.805616	0.955598	-0.378999
1416599_at	-0.285207	-0.359013	0.273566	1.644993	1.337024	0.902737	0.519648	0.182214	-1.037867	-1.566004	-1.176295	-0.435796
1416600_a_at	-2.184608	-1.310750	0.929192	0.329433	0.429150	0.017288	0.704366	0.980397	0.961795	0.326245	-0.303956	-0.878549
1416601_a_at	-1.805462	-0.712490	0.735702	0.220183	-0.018542	0.219168	-0.046980	-0.145471	-1.718310	1.220634	0.915834	1.135733
1416602_a_at	-1.382854	-1.952660	-0.648585	-0.893792	0.279598	0.609371	0.960621	0.517047	0.402161	1.280896	0.781715	0.046481
1416603_at	-1.810349	-0.619121	1.421847	1.463161	0.578631	0.480916	0.203875	0.714755	-0.258892	-0.208500	-0.897743	-1.068581
1416604_at	-2.034018	-1.899574	-0.200608	0.274427	0.688016	0.854924	0.846033	0.556298	0.181432	0.661467	0.502877	-0.431273
1416605_at	-1.574323	-0.578191	1.631819	1.193512	0.913278	0.219015	0.195798	0.377439	0.293386	-0.331970	-0.942350	-1.397410
1416606_s_at	-1.810182	-0.739129	1.594110	1.171383	1.161628	0.551314	0.438020	-0.308875	-0.745041	-0.367194	-0.168369	-0.777653
1416607_at	-2.309891	-1.614372	0.204857	0.579571	0.738266	0.438915	0.277068	0.312660	0.391769	0.985727	0.564721	-0.569282
1416608_a_at	-1.626552	-1.941289	-0.548122	-0.474966	0.436013	0.996084	1.257310	0.824616	0.129596	0.402825	0.652565	-0.108078
1416609_at	-1.740488	-1.979392	-0.334542	-0.143263	0.646921	1.041185	1.190462	0.328971	-0.164238	0.363009	0.854156	-0.062775
1416610_a_at	-2.054512	-1.379867	0.358290	-0.186387	0.493938	0.048841	0.101980	-0.343079	0.534399	1.440694	1.356094	-0.370402
1416611_at	-1.791824	-1.166775	1.591933	-0.744673	-0.450772	-0.749371	0.030253	1.050378	0.876387	0.219817	0.496019	0.638625
1416612_at	-0.959897	-0.580590	0.346160	-0.028340	0.252554	0.767210	1.737969	1.580386	-0.114498	-1.430184	-1.066579	-0.504189
1416613_at	-1.351848	-2.153800	0.030256	0.578046	0.588987	0.581628	1.055128	1.039214	-1.026512	0.033426	0.126083	0.499398
1416614_at	-2.141251	-1.598948	0.249850	0.245161	0.493606	0.093310	0.374531	0.877596	1.127628	0.910131	0.054152	-0.685760
1416615_at	-1.602731	-1.685537	0.362306	-0.374031	-0.056940	-0.029507	0.297683	-0.125961	-0.390331	1.063666	1.861203	0.680177
1416616_s_at	-2.280654	-1.116305	1.326674	0.858965	0.645081	0.258182	0.487056	-0.032369	0.071328	0.462339	0.324412	-1.004713
1416617_at	-2.122589	-1.110797	0.354482	0.166108	0.390638	0.008547	0.212390	0.846222	1.452258	0.957755	-0.077383	-1.077630
1416618_at	-2.143210	-0.966709	-0.096843	-0.562367	0.270392	1.406315	1.160568	0.844418	0.530605	0.214386	0.167218	-0.824762
1416619_at	-1.639571	-0.129392	1.470205	0.128077	-0.583957	-1.016567	-0.149733	0.921709	1.557401	0.628798	-0.177889	-1.009083
1416620_at	-1.859439	-1.084460	1.615890	0.947761	1.347301	-0.363191	-0.214210	-0.221329	0.359392	0.148927	0.127941	-0.804592
1416621_at	-2.304084	-1.552273	0.899615	0.710013	0.545033	-0.030478	0.056246	0.485144	0.652131	0.784056	0.302486	-0.547894
1416622_at	-2.322083	-0.853817	1.461644	0.614075	-0.040567	-0.227892	0.240649	0.356595	0.949339	0.571018	0.181847	-0.930812
1416623_at	-1.491683	-1.835290	-0.104398	-0.163927	0.497433	0.268681	0.125674	-0.666822	-0.033320	1.082507	1.761387	0.559759
1416624_a_at	-2.319852	-1.523954	0.519987	0.310093	0.246800	0.107112	0.280368	0.484618	0.709326	1.092337	0.695726	-0.602566
1416625_at	-2.125621	-1.785911	0.495699	0.023941	0.519075	0.342069	0.648858	0.693849	0.980947	0.620291	0.196315	-0.609519
1416626_at	1.195445	1.375855	1.900037	0.454378	-0.524987	-0.532723	-0.866063	-0.096547	-0.354778	-0.646984	-1.256924	-0.646706
1416627_at	-0.262679	-0.803718	-1.515857	-1.029709	0.042688	1.192965	-0.263971	-0.137554	-0.877838	1.008221	1.077033	1.570419
1416628_at	-2.198849	-1.645123	0.171300	0.405566	0.616933	0.406383	0.702457	0.584157	0.660853	0.738747	0.412831	-0.855255
1416629_at	-2.054579	-1.249168	1.009116	0.776290	0.498351	-0.088561	0.357129	0.875045	0.913387	0.443908	-0.340452	-1.140468
1416630_at	-2.026118	-1.671535	0.540671	0.221220	0.390569	0.446660	1.221007	0.821776	0.596413	0.245135	0.115426	-0.901226
1416631_at	-1.912640	-0.535743	1.185651	0.232125	-1.100631	-0.212105	0.091818	1.116917	0.970254	1.228436	-0.350041	-0.714036
1416632_at	-1.800259	-1.818388	-0.433644	0.101249	0.660593	0.966681	1.146502	0.173661	-0.290483	0.510615	1.057596	-0.274112
1416633_a_at	-1.595485	-1.521539	-0.315247	0.288421	0.975106	1.150821	1.073629	1.044810	0.384432	0.101497	-0.691344	-0.895102
1416634_at	-2.108999	-1.468536	0.277340	1.003205	1.039149	0.948819	0.017231	-0.297353	-0.334220	0.752116	0.610670	-0.439416
1416635_at	-2.227695	-1.578404	0.495695	0.113404	-0.089773	0.005053	0.246651	0.434764	0.568566	1.241857	1.047655	-0.257767
1416636_at	-1.926036	-1.620284	-0.334144	0.265831	0.698051	1.327836	1.029432	0.720780	-0.022005	0.530730	-0.064605	-0.605588
1416637_at	-2.183784	-1.108400	0.867724	0.395008	0.426475	-0.378662	-0.000776	0.640009	1.305693	0.837468	0.161711	-0.962470
1416638_at	-0.812766	1.799429	2.136808	-0.431744	-0.231050	0.070347	-0.220113	0.292464	-0.197510	-0.875306	-1.065560	-0.464984
1416639_at	0.023495	-1.048953	-0.387571	-0.009066	0.843134	1.435986	1.404220	0.105213	-1.783470	-1.205186	0.022824	0.599380
1416640_at	-1.185372	0.112209	1.647552	0.934643	0.133398	-1.127750	-1.214260	-1.274536	0.101558	0.857497	0.922889	0.092169
1416641_at	-0.857906	1.078880	2.367952	0.491569	-0.269028	-1.105160	-0.987122	-0.408172	0.468702	0.215233	-0.330965	-0.663976
1416642_a_at	-2.298352	-1.611253	0.344941	0.347075	0.498919	0.729435	0.630733	0.749496	0.428271	0.680268	0.180636	-0.680162
1416643_at	-1.661538	-1.265370	-0.590197	0.468836	0.917375	1.564690	1.335349	0.217107	-0.212009	-0.012052	0.173121	-0.935310
1416644_a_at	-0.037352	0.248490	0.226327	-1.269441	-1.220906	-1.612276	-0.452426	0.391038	1.830460	1.016606	0.606613	0.272866
1416645_a_at	-1.071390	-1.266212	-1.131249	-0.754304	-0.288674	-0.641866	-0.049087	0.808637	1.334195	1.067536	1.410900	0.581513
1416646_at	-1.022824	0.152589	1.079329	0.844188	-0.499849	-1.167801	-0.874918	0.418659	1.279449	1.410866	-0.281000	-1.338688
1416647_at	-2.423579	-1.377235	0.794091	0.264865	0.546969	0.380268	0.377973	0.108468	0.364271	1.032156	0.570018	-0.638271
1416648_at	-2.177362	-1.275378	0.993204	0.542586	0.514768	-0.446743	0.051915	0.356285	1.093205	0.833336	0.369424	-0.855237
1416649_at	-1.775315	-1.281836	0.001385	0.837412	-0.271437	0.666093	0.158888	0.767749	0.756601	1.597927	-0.425478	-1.031991
1416650_at	0.116197	-0.160167	-0.532978	-0.900069	-1.375864	-0.819132	-0.805682	0.730952	1.310646	2.045942	0.459161	-0.069007
1416651_at	-2.006766	-0.206872	1.733920	0.808849	0.574072	0.205728	0.053620	0.108829	0.423016	0.360185	-0.545903	-1.508672
1416652_at	-0.891052	-1.620054	-1.023001	-0.394405	0.975791	1.823072	1.318982	0.142749	-0.544512	0.125469	0.160741	-0.073777
1416653_at	-2.212037	-1.899911	0.401242	0.493375	0.741051	0.662611	0.411565	0.251387	0.074529	0.731139	0.541561	-0.196513
1416654_at	-1.216869	-1.775498	-1.324415	-0.540589	0.175268	1.326258	1.014357	0.841646	0.025331	0.443656	0.695367	0.335484
1416655_at	-1.718974	-1.356512	0.335528	0.970784	1.419272	1.407488	0.560939	-0.176928	-0.742954	-0.149466	-0.070179	-0.479004
1416656_at	-2.203289	-0.751711	1.301904	0.544524	0.019449	-0.643355	-0.255139	0.609722	1.237597	0.781335	0.121214	-0.762248
1416657_at	-2.003434	-1.383165	0.451659	-0.016589	0.082030	-0.115521	0.060026	0.621473	1.320355	1.366404	0.430915	-0.814154
1416658_at	-1.817388	-1.061901	-0.111508	0.444449	0.048129	0.115164	-0.035949	0.692611	1.567643	1.511047	-0.353814	-0.998484
1416659_at	-2.260951	-1.440400	0.988171	0.234186	0.200974	-0.293208	0.175960	0.573616	0.885625	1.016835	0.446486	-0.527286
1416660_at	-1.998715	-1.109651	0.934449	-0.436701	-1.135627	-0.245445	0.572963	0.619358	0.154590	1.042930	1.156990	0.444861
1416661_at	-1.608920	-1.538441	-0.658010	-0.330576	0.352889	1.443482	1.464758	0.498551	0.223536	0.745636	-0.053168	-0.539733
1416662_at	-1.987505	-1.227257	0.141030	0.578312	0.199814	0.766138	1.172850	0.997618	0.649073	0.289978	-0.322077	-1.257973
1416663_at	-1.791167	-1.929445	-0.403828	-0.063726	0.701491	1.137922	1.036956	0.421109	-0.057266	0.633880	0.608620	-0.294543
1416664_at	-1.637512	-0.133703	2.022108	1.403913	0.728557	-0.456471	-0.662339	-0.649949	0.000569	0.247716	-0.109852	-0.753040
1416665_at	-1.728985	-2.002401	-0.576711	-0.028980	0.671499	0.946863	0.892864	0.362797	-0.096263	0.601925	1.008507	-0.051113
1416666_at	-1.875207	-1.919478	0.342877	-0.443723	0.686993	0.634765	1.215825	0.857986	0.587867	-0.089744	0.145574	-0.143732
1416667_at	-2.111946	-1.672286	0.143760	0.439575	0.817582	0.838583	0.616312	0.536064	0.495756	0.712354	0.041812	-0.857562
1416668_at	-1.840475	-2.007709	-0.475813	-0.009704	0.709625	0.764832	0.649739	0.144200	0.012563	0.707295	1.130017	0.215434
1416669_s_at	-2.363316	-1.231833	0.483796	0.485589	0.829274	1.022658	0.600550	0.667457	0.190232	0.381160	-0.269529	-0.796035
1416670_at	-1.190747	-0.784259	-1.064038	0.357021	0.896976	0.927650	-0.923049	-0.724158	0.545505	1.887243	0.669984	-0.598123
1416671_a_at	-2.370008	-0.749481	1.145405	1.430687	0.590454	0.049119	0.081705	0.351537	0.222795	0.328305	-0.193820	-0.886696
1416672_s_at	-1.906904	-1.003189	1.513692	1.158231	0.919382	-0.121116	0.000846	0.205458	0.541190	0.233008	-0.390477	-1.150118
1416673_at	-0.891069	-0.122958	1.809263	1.241669	0.913787	0.069378	0.211829	0.497101	-0.404412	-1.432922	-1.290717	-0.600945
1416674_at	-1.649684	-2.017804	-0.564598	0.545082	0.561573	0.245578	0.024727	1.037068	1.062971	0.904218	0.226009	-0.375140
1416675_s_at	-1.855768	-1.574396	0.564267	0.149146	0.440549	-0.480113	0.839761	0.826445	1.395625	0.321374	0.268107	-0.895001
1416676_at	-1.928985	-1.708507	0.097189	1.115857	0.298495	0.470386	-0.174993	-0.091628	-0.074394	1.507119	0.668603	-0.179138
1416677_at	-1.694283	-0.985049	0.348409	1.051368	-0.563511	0.212536	-0.445481	0.710902	0.840187	1.801413	-0.414584	-0.861907
1416678_at	-2.250091	-1.530650	0.201168	0.231389	0.540070	0.875723	0.712064	0.846942	0.514252	0.495747	0.183905	-0.820509
1416679_at	-2.172441	-1.587542	0.375264	0.856460	0.805632	0.140512	-0.082686	-0.123529	0.380733	1.053858	0.839003	-0.485263
1416680_at	-1.601290	-0.290619	1.196822	0.172208	-0.164343	-1.135574	-0.068879	0.955006	1.806399	0.537551	-0.465092	-0.942183
1416681_at	-1.809082	-1.959166	0.039887	0.964493	0.244939	0.861451	0.354317	0.207435	-0.830374	0.754063	0.729939	0.442094
1416682_at	-1.543464	-1.176822	-0.047297	0.829863	1.218449	1.495633	0.601232	0.454043	-0.038250	0.281466	-1.136251	-0.938602
1416683_at	-1.729669	-1.283557	0.554990	0.125190	0.031977	-0.704917	-0.455102	0.241749	1.335077	1.520323	0.928127	-0.564195
1416684_at	-2.255932	-1.561347	0.772198	-0.168393	0.736817	0.630053	0.704783	1.041519	0.483668	-0.006314	-0.083836	-0.293209
1416685_s_at	-2.006981	-1.735713	-0.215377	-0.192051	0.712947	0.252793	0.079950	0.179826	0.924201	1.239430	0.921437	-0.160469
1416686_at	-1.611310	-1.238553	0.435552	1.274483	1.133200	0.572633	0.635567	0.680217	0.448618	-0.324543	-0.643332	-1.362535
1416687_at	-1.855336	-0.818142	1.366857	1.564802	0.971367	-0.042269	-0.714623	-0.648295	-0.124782	0.536173	0.308921	-0.544675
1416688_at	-1.643209	-1.056472	0.475814	1.199547	1.041608	1.334107	0.709703	0.339197	-0.021590	-0.514783	-0.804796	-1.059119
1416689_at	-1.871705	-1.884559	0.086555	0.833544	0.875838	0.749462	0.146480	-0.411136	-0.563570	0.631219	0.794767	0.613100
1416690_at	-2.266877	-1.162218	0.854940	0.712548	0.645236	-0.237392	-0.210313	0.405515	1.043996	0.728987	0.389651	-0.904068
1416691_at	-1.979977	-1.517385	0.148364	0.734714	1.313155	0.873970	0.258443	-0.346595	0.094106	0.762172	0.497500	-0.838468
1416692_at	-1.664269	-0.393028	1.739465	1.010186	0.118652	-0.623988	0.071970	0.596328	0.875907	0.317220	-0.637315	-1.411129
1416693_at	-1.334667	0.300444	1.540163	2.059468	0.285553	-0.907913	-0.833328	-0.798158	-0.161647	-0.098221	0.320876	-0.372571
1416694_at	0.472472	1.635522	1.591980	0.050880	0.177452	-0.794679	-1.470634	-0.938107	0.136977	0.723034	-0.967868	-0.617030
1416695_at	-2.224954	-1.788965	0.482525	0.415738	0.623427	0.395110	0.591039	0.704235	0.475119	0.603706	0.322441	-0.599420
1416696_at	-2.241437	-1.709818	0.396731	0.284272	0.274777	0.358648	0.367767	-0.038053	0.199415	1.061373	1.139511	-0.093192
1416697_at	-1.658713	-1.300364	-0.309866	-0.063325	-0.363124	0.035192	0.537264	1.463868	1.571177	0.922549	-0.081914	-0.752752
1416698_a_at	-2.291549	-1.431295	1.054631	0.784356	0.409444	-0.178974	0.060159	0.701091	0.782315	0.576283	0.102179	-0.568643
1416699_at	-2.213185	-1.390934	0.565566	0.807287	0.846764	0.378498	0.090234	0.191528	0.585932	0.969259	0.160033	-0.990985
1416700_at	-1.995272	-0.896703	0.578761	0.248693	-0.316238	-0.153835	0.532569	1.369758	1.514817	0.406811	-0.296070	-0.993296
1416701_at	-1.629651	-0.803487	1.664537	1.547635	1.135501	0.217508	0.046579	-0.614761	-0.726499	-0.270858	-0.118359	-0.448158
1416702_at	-1.607978	-0.576952	0.767971	0.043953	-0.807819	-0.280781	0.889852	2.007700	0.765592	0.319655	-0.973206	-0.547974
1416703_at	-2.069462	-1.967146	0.366620	0.355697	0.931768	0.183639	0.412013	0.178677	0.368115	0.710793	0.857232	-0.327956
1416704_at	-1.238639	-1.765180	-0.957939	0.140259	1.099573	1.574026	0.876137	-0.104951	-0.680873	0.155248	0.613265	0.289073
1416705_at	-1.789025	-1.495565	-0.372468	0.585950	1.320735	1.507849	0.660977	-0.217454	-0.494029	0.241142	0.396699	-0.344817
1416706_at	-1.231372	-1.820953	-0.871376	0.218635	0.980250	1.498628	0.762179	-0.175587	-0.839075	0.378612	0.761897	0.338156
1416707_a_at	-0.036408	1.385042	2.246016	0.707715	-1.020557	-1.155010	-0.223750	-0.281690	-0.098974	-0.485086	-0.167378	-0.869924
1416708_a_at	-2.224100	-1.520557	0.787481	0.885309	1.220895	0.447967	0.130122	-0.285647	-0.054996	0.466792	0.470802	-0.324081
1416709_a_at	-1.979594	-1.389956	-0.133723	-0.221551	0.304371	0.465999	0.689768	0.988911	1.265804	0.835503	0.169335	-0.994859
1416710_at	-0.336324	-0.419587	-0.538106	-0.843149	-0.607862	0.797186	1.991236	1.699678	0.445512	-0.538965	-0.794286	-0.855333
1416711_at	-0.812016	-1.547290	-1.200275	-0.013610	0.727215	1.705216	1.053511	1.044118	-0.753501	-0.424632	-0.108976	0.330239
1416712_at	-2.149029	-0.918571	0.863470	1.183597	0.642757	-0.360354	-0.483152	-0.018091	0.766682	1.008671	0.389960	-0.925945
1416713_at	-1.789600	-1.859712	0.008047	0.491373	1.253594	0.610558	0.537720	-0.479066	-0.055499	0.335547	1.205043	-0.258003
1416714_at	-2.002145	-0.668193	1.155315	0.571977	-0.135072	-0.737040	-0.248433	0.674998	1.450233	0.880094	0.020581	-0.962313
1416715_at	-1.294503	-1.804836	-0.440011	-0.105954	1.109770	0.226962	-0.205983	0.032061	0.943349	1.827787	0.218353	-0.506994
1416716_at	-1.761347	-0.435833	0.981863	-1.169377	-0.647656	-0.215080	0.945544	0.578910	1.456862	0.746872	0.425006	-0.905762
1416717_at	-1.544758	-1.046062	-0.030093	-0.333612	0.115974	-0.617269	-0.140366	0.397477	1.691719	1.686787	0.655685	-0.835479
1416718_at	-0.050098	-1.732267	-0.613976	-0.117591	-0.377481	0.036003	0.863186	0.838516	-1.359026	-0.323930	1.279151	1.557514
1416719_a_at	-2.441487	-1.151372	1.049133	0.586404	0.216926	0.025909	-0.052468	0.310122	0.695923	0.980400	0.461521	-0.681014
1416720_at	-2.018831	-1.805141	0.123924	-0.045165	0.067806	0.712167	0.925592	1.222749	0.337370	0.757250	0.032840	-0.310562
1416721_s_at	-2.185450	-0.880614	1.374205	0.288145	0.288654	0.118754	0.672992	0.827457	0.815068	0.249421	-0.406827	-1.161799
1416722_at	-2.119420	-1.014289	1.740381	0.604576	0.924150	0.057168	0.496729	0.102677	0.287316	-0.270820	0.089495	-0.897958
1416723_at	-2.110075	-1.751212	0.178120	0.489013	0.963034	0.511524	0.104111	0.260813	0.386081	1.076975	0.505810	-0.614204
1416724_x_at	-2.040881	-1.269794	0.529592	0.062646	0.235329	-0.089531	0.394751	0.698582	1.363789	1.094465	0.099530	-1.078477
1416725_at	-0.321614	0.698597	0.736062	0.875549	1.238261	1.134734	0.543248	-0.231363	-0.616465	-1.449539	-1.461770	-1.145700
1416726_s_at	-2.116884	-1.029775	0.935620	1.145391	0.645782	-0.264244	-0.790766	-0.549572	0.430066	1.006046	0.787475	-0.199142
1416727_a_at	-1.845585	-1.957516	-0.552572	0.094124	0.734096	0.967966	0.780684	0.698523	0.416655	0.689788	0.322138	-0.348302
1416728_at	-2.325487	-1.643625	0.572061	0.484876	0.455059	0.260228	0.404022	0.202002	0.390654	0.924000	0.772487	-0.496272
1416729_at	-1.875009	-1.208478	0.206770	1.366140	-0.298968	0.774687	-0.224128	0.529040	0.239185	1.552449	-0.351554	-0.710136
1416730_at	-1.828372	-0.674442	1.687185	0.152496	-0.404630	-1.275871	0.122538	0.635756	1.121487	0.774969	0.172213	-0.483316
1416731_at	-1.884945	-1.755457	-0.435555	0.143754	0.681280	0.975345	0.976425	0.963694	0.473281	0.497158	-0.013631	-0.621354
1416732_at	-1.753143	-2.188892	0.022751	0.359769	0.278564	0.625311	1.028025	0.818381	-0.469632	0.254380	0.516889	0.507602
1416733_at	-2.192290	-1.592748	0.560514	0.168255	0.788514	0.713592	0.259315	-0.324521	-0.363750	0.808991	1.104239	0.069895
1416734_at	-1.263881	-1.425499	-0.325027	0.628462	0.848214	-0.207091	-1.034573	-0.424162	0.695669	1.901409	0.839020	-0.232541
1416735_at	-1.949372	-1.802944	0.140760	0.422581	0.964810	1.277691	0.750790	0.494866	-0.112762	0.386625	-0.124294	-0.448751
1416736_at	-2.001683	-1.144805	0.655895	0.383958	0.521041	-0.287577	0.019479	0.914316	1.547234	0.556654	-0.066164	-1.098340
1416737_at	-1.779696	-0.779246	0.334386	0.735285	1.168506	0.900402	0.703875	0.500054	0.635381	-0.095337	-0.642672	-1.680936
1416738_at	-2.111909	-0.406566	1.025983	0.738995	-0.193487	-0.424834	-0.235088	0.023174	1.123531	1.263942	0.410287	-1.214025
1416739_a_at	-1.893319	-1.884428	-0.439048	0.272620	0.155663	0.989920	0.593486	0.506906	0.083291	1.238910	0.618883	-0.242881
1416740_at	-1.108122	-0.932217	0.127159	-0.467563	0.429992	1.157775	1.751026	1.124003	0.538740	-0.575601	-0.798467	-1.246728
1416741_at	-1.343794	-0.799257	-0.237156	-1.106434	-0.398488	0.405048	1.575613	1.277869	1.345210	0.366761	-0.153136	-0.932229
1416742_at	-2.201063	-1.662445	0.631172	0.138934	0.146560	-0.265803	0.120956	0.356897	0.786496	1.043883	1.010118	-0.105715
1416743_at	-2.025944	-0.657856	1.514735	1.026704	0.397508	-0.589996	-0.154781	0.128509	0.887127	0.581243	0.090508	-1.197760
1416744_at	-1.522956	-0.610772	0.113993	0.527982	0.041711	-0.611593	-0.939341	-0.856235	0.728748	1.583985	1.718740	-0.174262
1416745_x_at	-0.697872	-1.748392	-1.568118	0.254878	0.508535	1.354374	-0.211530	0.591056	-0.680318	1.184773	0.687837	0.324770
1416746_at	-2.169177	-1.242620	0.536548	-0.236192	-0.229849	-0.137985	-0.120286	0.060257	0.776464	1.632350	1.018265	0.112230
1416747_at	-1.942859	-0.701822	1.187369	1.166251	0.986754	0.023161	-0.457536	0.229421	0.886019	0.319854	-0.401093	-1.295513
1416748_a_at	-2.330250	-1.287760	-0.371049	0.044186	0.458136	1.051727	0.211551	0.034842	0.594874	1.005499	0.954452	-0.366216
1416749_at	-2.119412	-1.330682	1.626522	-0.639336	-0.069764	-0.066080	0.605001	0.331514	0.506809	0.424243	0.862454	-0.131255
1416750_at	-1.001130	-1.884076	-0.118016	0.119943	1.112976	0.927457	0.708592	-0.666162	-1.185986	0.114053	1.254373	0.617977
1416751_a_at	-1.793651	-0.839772	0.428865	-0.554296	-0.567959	-0.664644	-0.350804	0.561405	1.501361	1.668870	0.586577	0.024046
1416752_at	0.383276	1.987964	1.726826	0.136178	-0.256197	-0.732022	-0.651831	-0.078375	0.309590	-0.858102	-1.208128	-0.759178
1416753_at	-0.012570	-0.718712	0.709977	-1.280207	-0.541257	-1.282991	0.018263	1.912934	1.158680	-0.255644	-0.657737	0.949270
1416754_at	-1.567059	-1.626908	-0.231740	0.750967	0.847267	0.420408	-0.679898	-0.334055	0.486158	1.624404	0.821617	-0.511165
1416755_at	-2.069265	-1.530333	0.189438	1.121896	1.213326	0.880783	-0.117651	-0.312205	-0.087123	0.602051	0.470731	-0.361646
1416756_at	-1.846125	-1.738135	-0.354286	0.450921	0.832982	0.681980	0.014208	-0.411180	-0.109535	1.162322	1.243060	0.073793
1416757_at	-0.589939	-0.285125	0.792462	-0.491548	-0.636503	-0.575714	0.684915	1.695395	1.701360	0.004734	-0.948434	-1.351604
1416758_at	-2.057273	-0.152955	1.827000	0.103064	0.444257	1.205395	0.183461	0.221269	-0.241071	0.220708	-0.782281	-0.971562
1416759_at	-1.113277	0.554044	2.444781	0.408176	-0.354441	-0.601258	0.382200	0.557807	0.302609	-0.670057	-0.953318	-0.957266
1416760_at	-2.002216	-2.034176	0.468308	0.003358	0.791536	0.343526	0.379294	0.590710	0.736711	0.747430	0.371753	-0.396233
1416761_at	-0.864004	-1.227926	-0.530287	0.422066	1.841873	1.614714	0.864205	-0.623197	-1.029201	-0.249242	-0.054847	-0.164153
1416762_at	-2.270918	-1.829421	0.519290	0.231084	0.517230	0.669526	0.748316	0.493554	0.110034	0.574592	0.494816	-0.258101
1416763_at	-2.117633	-1.347618	0.716719	0.653816	1.218660	0.920725	0.706159	0.294498	0.000293	0.027364	-0.173354	-0.899631
1416764_at	-2.180461	-0.441420	1.577209	1.137062	0.605115	-0.090299	-0.104098	0.226990	0.637898	0.106589	-0.332275	-1.142314
1416765_s_at	-2.071567	-1.785124	-0.293807	0.377205	0.874283	0.882763	0.570496	0.435467	0.326536	0.803632	0.427373	-0.547266
1416766_at	-2.305912	-1.231300	0.859128	0.769784	0.674272	0.130659	0.178138	0.390299	0.813170	0.676328	0.073146	-1.027720
1416767_a_at	-2.159328	-1.816858	0.085370	0.094559	0.223118	0.446044	0.595417	0.947679	0.730039	0.888581	0.295429	-0.330049
1416768_at	-2.145319	-1.850562	0.203353	0.400804	0.593962	0.237244	0.245955	0.572568	0.720533	0.956944	0.550259	-0.485730
1416769_s_at	-2.109483	-1.948968	0.022882	0.252553	0.775580	0.709375	0.716842	0.435516	0.175492	0.628866	0.614796	-0.273460
1416770_at	-1.751127	-1.982285	-0.529822	0.432153	0.607830	0.943518	0.308924	-0.092243	-0.185999	0.878185	1.147799	0.223070
1416771_at	-2.243671	-1.723516	-0.024104	0.204199	0.658370	0.458126	0.637481	0.703457	0.766342	0.662619	0.384700	-0.483993
1416772_at	-2.183740	-1.062346	0.949822	1.098212	0.528818	-0.337561	-0.391241	-0.031131	0.669535	0.956233	0.631377	-0.827972
1416773_at	-1.797588	-1.218392	0.494875	1.624935	1.433379	0.758722	-0.215890	-0.413141	-0.333224	0.295469	-0.036090	-0.593055
1416774_at	-1.917497	-0.845617	0.951911	1.598347	0.775386	0.384004	-0.463922	-0.867124	-0.486645	0.791384	0.571480	-0.491709
1416775_at	-1.885644	-0.724208	0.701730	0.440257	-0.526629	-1.009330	-0.255072	1.114430	1.431978	1.135204	0.106385	-0.529105
1416776_at	-1.620336	-0.682859	0.137424	0.134742	0.249621	-0.454550	-1.264863	-0.718660	0.628802	1.531370	1.588686	0.470625
1416777_at	0.303255	0.802747	-0.821767	-1.484884	-0.962842	-0.920318	0.839463	0.754407	2.001492	0.002246	0.057433	-0.571227
1416778_at	-2.259839	-1.083417	1.059089	0.721571	0.261882	-0.126591	0.162133	0.548453	0.891637	0.840860	0.061031	-1.076810
1416779_at	-1.933678	-1.623765	-0.230944	0.527954	0.991347	1.019500	0.498905	0.621262	0.517098	0.711272	-0.190291	-0.908667
1416780_at	-2.356903	-1.714236	0.812674	-0.094809	0.534675	0.235544	0.594128	0.280483	0.251524	0.680597	0.731773	0.044571
1416781_at	0.532701	-1.061858	0.307456	-0.363480	1.011909	0.084057	1.015472	-0.548476	-1.880846	-1.082296	0.593165	1.392198
1416782_s_at	-1.698790	-0.541971	0.892899	-0.108245	-0.462533	-0.661374	-0.526402	-0.663004	0.515267	1.671947	1.606816	-0.024616
1416783_at	-1.711418	-0.377015	0.300075	0.406909	-0.933605	-0.989371	-0.124304	-0.458475	0.525269	1.128640	1.998017	0.235280
1416784_at	-0.892381	-0.512045	0.118807	-0.808260	-0.872547	0.165115	1.619639	1.722230	1.074879	0.192092	-0.716261	-1.091268
1416785_at	-1.027186	-0.984455	0.783741	-0.243025	0.276589	0.066255	0.547357	1.782056	0.893618	0.519731	-1.667377	-0.947308
1416786_at	-1.783773	-1.051356	0.680940	0.278752	-0.416991	-0.762268	-0.077308	-0.450195	-0.019038	1.117109	1.903155	0.580984
1416787_at	-0.906112	0.035029	-0.004268	-0.076926	-1.215768	-0.866239	-0.418039	1.673557	2.045139	0.598416	-0.595436	-0.269355
1416788_a_at	-2.176382	-1.801023	0.234152	0.345578	0.795079	0.746348	0.798823	0.501927	0.154983	0.562567	0.373154	-0.535209
1416789_at	-1.987849	-1.708736	-0.232868	0.292392	0.847674	1.080925	0.929122	0.424368	0.129688	0.586870	0.381365	-0.742952
1416790_a_at	-1.803413	-0.948059	0.497311	0.399805	0.696470	1.209998	1.016575	0.938940	0.375380	-0.222152	-0.918227	-1.242628
1416791_a_at	-2.137899	-1.400543	0.886286	0.483401	0.245335	-0.660508	-0.402523	0.071417	0.756724	1.061844	1.040089	0.056364
1416792_at	-2.264036	-1.466502	0.869124	0.629380	0.553558	-0.365505	0.023200	0.209888	0.833929	0.810086	0.684186	-0.517317
1416793_at	-2.027717	-1.845124	0.159768	0.373918	0.524166	0.449582	-0.110565	-0.049723	0.247564	1.174988	1.174718	-0.071570
1416794_at	-1.619450	-1.805559	-0.591163	-0.231473	0.396125	0.526764	0.276241	-0.293187	0.008512	1.176655	1.529773	0.626761
1416795_at	-1.795401	-0.176993	0.810843	0.606752	-0.184723	-0.626597	-0.057793	1.066587	1.641021	0.601826	-0.543284	-1.342235
1416796_at	-2.045425	-1.792599	0.055979	0.682428	1.122487	1.091673	0.407728	0.114227	-0.295117	0.367867	0.490538	-0.199792
1416797_at	-1.467457	-0.893846	-0.102884	-1.111868	0.081255	0.388908	1.206715	0.254655	1.391587	1.068546	0.517126	-1.332736
1416798_a_at	-1.383128	-1.309787	0.270974	-0.569220	-0.499826	-0.953373	-0.236204	0.234014	1.145779	1.685519	1.158603	0.456651
1416799_at	-1.684724	-1.156588	-0.121416	0.100499	0.433327	0.943032	0.913353	1.265504	0.906349	0.476226	-0.832663	-1.242894
1416800_at	-1.791802	-1.409373	0.204113	0.274489	0.400521	0.961815	1.004588	0.966037	0.535476	0.741638	-0.802172	-1.085328
1416801_at	-1.156836	-0.920674	-0.931630	-1.167151	-0.346927	0.836454	0.882365	1.262394	1.174877	1.209228	-0.109154	-0.732946
1416802_a_at	-1.293362	-1.543797	-0.817128	-0.562279	-0.117498	-0.246729	0.005839	1.015786	1.615652	1.285552	0.761465	-0.103496
1416803_at	-1.701635	-1.369779	0.496137	0.527468	0.940065	1.261898	1.269014	0.687947	-0.402633	-0.527158	-0.534923	-0.646409
1416804_at	-1.906774	-1.912969	0.261148	0.186629	1.110871	0.637316	0.943799	-0.077285	-0.444449	0.052903	0.894234	0.254578
1416805_at	-1.864917	-1.832289	-0.139230	-0.116501	0.577498	0.340002	0.632497	-0.101022	0.387141	0.911837	1.487128	-0.282141
1416806_at	-1.488372	-1.319907	0.390451	-0.981256	-0.741757	-0.270301	0.064004	0.602754	0.834695	1.781006	1.028531	0.100149
1416807_at	-2.075197	-0.573635	0.977883	0.575089	-0.067954	-0.434814	0.054229	0.858194	1.346932	0.840453	-0.252066	-1.249110
1416808_at	-1.794093	-1.337983	0.382301	0.083854	0.361123	0.495051	0.990818	1.388681	0.983661	0.170713	-0.676070	-1.048048
1416809_at	-1.705277	-1.265016	-0.098960	0.764397	-0.649147	0.961086	0.400461	1.146956	0.356810	1.430914	-0.694569	-0.647657
1416810_at	-2.042708	-1.893312	0.049213	0.288184	0.379843	0.333845	0.424474	0.107349	-0.036386	1.045061	1.269114	0.075331
1416811_s_at	-1.773296	-0.708788	0.944229	-0.435033	-1.073247	-0.598466	0.560447	1.267339	1.218824	0.923847	0.311328	-0.637182
1416812_at	-1.341918	-0.100979	1.666386	0.842542	0.201733	-0.387656	0.465979	0.897115	0.772544	-0.302082	-1.112576	-1.601096
1416813_at	-1.926071	-1.427279	0.569682	0.488067	1.185781	0.832005	0.917861	0.289727	0.337188	0.072928	-0.100309	-1.239589
1416814_at	-1.875301	-1.955506	-0.374299	-0.077212	0.906473	1.152605	0.778821	0.673807	0.237290	0.437015	0.207034	-0.110726
1416815_s_at	-2.141895	-1.707225	0.049193	-0.130469	0.470277	0.622431	0.650611	0.643247	0.741670	0.967472	0.433473	-0.598770
1416816_at	-2.382561	-1.496011	0.837300	0.356787	0.391533	0.162223	0.368808	0.258001	0.550815	0.951047	0.578423	-0.576369
1416817_at	-1.091271	-1.632210	-0.033149	0.298220	1.394184	1.518488	1.182214	0.395204	-0.697661	-0.545933	-0.651473	-0.136610
1416818_at	-0.198021	-1.331345	-0.727793	-1.030404	0.237705	1.336379	1.658896	0.047845	-1.161429	-0.498204	0.779210	0.887160
1416819_at	-2.322977	-0.924686	1.535928	0.276810	0.226860	-0.081172	0.086878	0.083084	0.617709	0.936455	0.448596	-0.883476
1416820_at	1.243602	1.421621	0.014217	-0.292110	-0.043189	1.007336	0.120286	-0.291737	-1.489225	-1.750179	-0.632677	0.692052
1416821_at	-1.175798	-0.992524	0.925766	1.647159	1.303875	1.071044	-0.312369	0.076543	-0.589280	-0.168007	-0.870199	-0.916223
1416822_at	-1.821048	-0.643337	0.435693	0.881405	0.985392	0.530821	-0.205172	0.274281	1.256557	0.651385	-0.883001	-1.462976
1416823_a_at	-1.294657	-1.537014	-1.089107	-0.518100	0.670919	1.555764	1.255599	0.081317	-0.461254	0.392116	0.818649	0.125763
1416824_at	-1.890357	-1.597681	0.664512	-0.138085	-0.295642	0.111127	1.306778	1.257452	0.613211	0.395284	0.234506	-0.661099
1416825_at	-1.645173	-1.923496	-0.451439	0.681729	1.401819	0.588200	-0.033588	-0.205379	0.354104	0.878778	0.727621	-0.373176
1416826_a_at	-2.325939	-1.426390	0.237819	0.662045	0.623352	0.058865	-0.261058	0.390992	0.812699	0.903459	0.839463	-0.515310
1416827_at	-1.760672	-1.374964	0.813627	1.002958	0.813246	-0.180399	0.564221	0.908957	0.990968	-0.062055	-0.730620	-0.985262
1416828_at	-0.239085	0.193371	-0.463434	-0.661152	-1.501355	-0.957497	-0.137294	1.676754	1.514598	1.117782	-0.274065	-0.268625
1416829_at	-2.060142	-1.616410	-0.045098	0.170709	0.583408	0.981639	1.130144	0.856372	0.274535	0.414807	0.049859	-0.739834
1416830_at	-2.227479	-1.599318	0.350656	-0.060953	0.583824	0.563643	0.768956	0.567568	0.871579	0.642728	0.270750	-0.731948
1416831_at	-1.556631	-0.596580	1.114549	0.721202	0.598464	0.307338	0.706795	0.948713	0.770655	-0.226785	-1.225913	-1.561809
1416832_at	-1.877006	-1.683261	0.177336	1.462672	0.494323	-0.401234	-0.139011	0.821011	0.684197	0.765823	0.216917	-0.521763
1416833_at	-2.029119	-0.483115	0.322358	0.804137	0.089741	0.756330	-0.279039	0.196249	0.830401	1.592298	-0.477720	-1.322521
1416834_x_at	-2.271948	-1.591014	0.483160	0.603478	0.642717	0.546242	0.831251	0.368785	0.252336	0.525633	0.418929	-0.809563
1416835_s_at	-1.375471	-1.867972	-0.779858	0.156292	0.909069	1.278498	0.646423	-0.272706	-0.694584	0.561148	1.035838	0.403316
1416836_at	-2.160929	-0.728891	1.121519	0.213934	-0.145495	-0.883308	-0.103282	0.565852	1.487025	0.712580	0.526682	-0.605694
1416837_at	-1.809700	-0.969877	0.713667	-0.018615	-0.355344	-0.418157	0.228965	1.314333	1.462216	1.040037	-0.227180	-0.960350
1416838_at	-2.156670	-1.092522	1.115037	0.365185	0.445645	-0.278993	0.028601	0.426161	1.026171	0.980927	0.253969	-1.113503
1416839_at	-2.187643	-1.505376	0.366583	0.711658	0.248495	0.184395	0.339644	-0.140593	0.119735	0.986364	1.361614	-0.484873
1416840_at	-0.987023	-1.959639	-0.943344	-0.281637	1.066016	1.287308	0.964177	-0.137580	-0.552081	0.197655	1.007997	0.338153
1416841_at	-1.959248	-1.325819	-0.177769	-0.055460	0.096323	0.568830	0.599184	1.102805	1.201760	1.036237	-0.123776	-0.963065
1416842_at	-2.172019	-1.549100	0.344181	0.035980	0.201654	0.235778	0.246888	0.353482	0.702090	1.531961	0.599565	-0.530467
1416843_at	-1.879099	-1.640427	0.213500	0.268174	0.914789	0.291506	0.001846	-0.569485	-0.266190	1.060554	1.484686	0.120141
1416844_at	-1.619511	0.607389	2.235649	0.283801	0.558399	0.024725	0.199225	-0.353229	0.252332	-0.549118	-0.210200	-1.429449
1416845_at	-1.799436	-1.256626	0.228706	0.300888	0.337409	-0.349356	0.543339	1.256544	1.660587	0.343384	-0.276401	-0.989042
1416846_a_at	-1.932729	-1.384424	0.937434	0.628488	0.599638	-0.268449	-0.057936	0.355204	1.021800	1.140589	0.040359	-1.079974
1416847_s_at	-0.349986	-1.361131	-0.644529	-0.488592	0.287188	0.127392	1.653496	1.725739	1.074940	-0.522662	-0.710257	-0.791598
1416848_at	-0.804714	-1.815723	-1.124826	-1.353514	0.189598	0.465863	0.788047	0.572705	0.656282	0.881445	1.193993	0.350851
1416849_at	-1.887368	-1.285822	0.383925	0.675936	1.268333	0.954088	0.949481	0.379441	0.011993	0.075981	-0.291017	-1.234977
1416850_s_at	-2.295979	-1.229140	0.784084	0.756619	0.530159	0.021685	-0.095006	-0.216071	0.304366	1.124101	0.959858	-0.644681
1416851_at	-0.623186	1.489655	1.486794	0.545464	-1.048849	-0.561342	-1.331866	-1.080011	0.047571	0.858188	0.727898	-0.510307
1416852_a_at	-2.033969	-0.538041	1.694599	0.065744	0.094818	-0.736312	0.104957	-0.535558	0.611379	0.809804	1.156481	-0.693899
1416853_at	-1.720392	-0.786587	0.584146	0.026135	-0.005408	-0.176268	0.429280	1.198062	1.697670	0.649382	-0.543251	-1.352770
1416854_at	-1.163701	-1.162951	-1.006795	0.534060	-0.778285	0.834711	1.173477	1.741444	-0.509420	-0.508734	-0.027460	0.873653
1416855_at	-1.225702	-2.141249	-0.908745	-0.124353	1.287238	1.172222	0.587786	0.163531	-0.153419	0.511296	0.552695	0.278700
1416856_at	-2.198153	-1.005465	1.742016	1.011791	0.784396	0.155344	-0.187716	-0.050679	-0.108844	0.386403	-0.019111	-0.509990
1416857_at	-2.412598	-1.589003	0.578060	0.530329	0.707305	0.536509	0.207188	0.112970	0.114157	0.745351	0.742960	-0.273236
1416858_a_at	-1.940320	-1.424770	0.452095	0.747806	1.099187	1.132294	0.823577	0.644093	-0.139764	-0.108182	-0.643862	-0.642148
1416859_at	-2.424928	-1.348463	1.294063	0.131338	-0.181635	0.242225	0.331831	0.702275	0.108639	0.778369	0.522124	-0.155824
1416860_s_at	-2.333910	-1.251376	1.023704	0.653876	0.871358	0.128833	0.368437	0.367106	0.683552	0.437960	-0.053367	-0.896172
1416861_at	-1.406842	-1.842111	-0.453594	-0.684035	0.063714	-0.320983	0.436944	0.711454	1.228217	1.178757	1.118355	-0.029869
1416862_at	-1.140869	-1.846887	-0.276821	0.096356	0.448020	0.413456	0.809782	1.602430	0.935918	0.602063	-0.728369	-0.915079
1416863_at	-2.028093	-0.912352	1.275074	-0.066974	-0.124506	-0.693446	-0.279754	-0.349723	1.046684	1.312937	0.944651	-0.124505
1416864_at	-1.832140	-0.867771	-0.360188	-0.226146	-0.496251	0.520639	1.138989	1.401572	1.182717	0.744762	-0.249968	-0.956219
1416865_at	-1.198999	-0.207333	1.275212	1.752573	1.448724	0.589796	-0.273832	-0.656525	-0.747909	-0.639684	-0.671655	-0.670363
1416866_at	-1.262639	-1.981648	-0.869903	-0.015895	1.163324	1.414790	0.971408	0.437462	-0.120139	0.343498	0.179222	-0.259474
1416867_at	-1.097022	-2.174304	-1.182609	-0.342974	0.788145	0.861469	0.802751	0.451589	-0.023969	0.409985	0.889517	0.617419
1416868_at	-1.648792	-1.831257	-0.079549	-0.348833	0.955353	0.920259	1.461034	0.748790	0.228284	-0.170216	0.226239	-0.461318
1416869_x_at	-2.036810	-0.267656	1.201787	0.760334	-0.207648	-0.665717	-0.310407	0.233019	1.470939	0.871405	0.044135	-1.093372
1416870_at	-2.124008	-0.949851	0.291802	0.484541	-0.472475	-0.286606	0.141778	1.027993	1.295794	1.174363	0.280987	-0.864312
1416871_at	-2.214964	-0.331041	1.424249	1.193638	0.543689	0.173221	-0.129390	0.089423	0.468685	0.539941	-0.628491	-1.128958
1416872_at	-1.697779	-1.653720	0.466918	-0.409102	-0.400608	-0.373854	0.373796	0.277856	0.615759	1.518785	1.338339	-0.056393
1416873_a_at	-2.028864	-0.710532	1.733390	0.649670	0.368650	0.374008	0.450202	0.786339	0.240380	0.025635	-0.863846	-1.025026
1416874_a_at	-1.906273	-0.029265	2.032989	-0.445176	-0.874538	-0.705054	0.088384	-0.088346	0.224120	0.693845	1.102777	-0.093475
1416875_at	-2.072241	-0.363431	1.581879	0.222442	-0.102263	-0.994660	0.074032	0.415776	1.334569	0.555976	0.194044	-0.846122
1416876_at	-1.993876	-1.017155	0.873037	1.380659	1.164494	0.881920	0.109867	-0.637809	-0.740731	0.346751	-0.056255	-0.310899
1416877_a_at	-2.127931	-1.787338	-0.196917	0.297655	0.789673	0.755755	0.508680	0.146807	0.270145	0.941064	0.764830	-0.362428
1416878_at	-0.751535	-0.629620	-0.159645	0.273266	0.750488	1.945633	1.519872	0.488805	-0.999495	-1.001972	-0.778138	-0.657658
1416879_at	-1.211177	-0.723565	-0.638160	-0.295274	0.616671	1.410311	0.018130	-1.072372	-0.553769	1.827747	1.070687	-0.449229
1416880_at	-2.039600	-1.012744	0.866129	0.562635	0.414802	-0.324550	-0.037460	0.883556	1.428679	0.644077	-0.323726	-1.061798
1416881_at	-2.048162	-1.830583	-0.163636	0.581392	0.899626	0.959207	0.327632	0.379320	0.320037	0.868064	0.177371	-0.470271
1416882_at	-2.112576	-1.177208	0.493987	-0.013964	-0.106862	-0.362134	0.047154	0.904622	1.505834	1.086295	0.347602	-0.612749
1416883_at	-2.467627	-1.470686	0.885951	0.461291	0.366682	0.557632	0.697224	0.446030	0.009518	0.270047	0.630377	-0.386442
1416884_at	-1.739554	-0.859980	0.308837	-0.570035	0.245240	0.160279	0.549464	1.274579	1.663615	0.682454	-0.636134	-1.078772
1416885_at	-2.317750	-1.423506	0.835225	0.146848	0.737837	-0.067417	0.428884	0.374852	0.985913	0.523665	0.495034	-0.719574
1416886_at	-0.507662	-0.034297	0.592698	-1.158610	-1.342061	-1.738320	0.894371	0.906575	0.756714	-0.254898	0.636441	1.249051
1416887_at	-1.341974	0.557525	2.345363	1.276485	-0.287201	-0.251989	-0.451038	-0.836742	-0.719422	0.205968	-0.360494	-0.136482
1416888_at	-2.351112	-1.229200	0.046892	-0.113121	0.235434	1.392377	1.047516	0.101227	-0.376008	0.241727	0.767245	0.237031
1416889_at	-0.947409	0.703693	1.525923	0.734373	-0.009158	-1.389312	-0.706759	0.267563	1.449065	0.243246	-0.530385	-1.340840
1416890_at	-2.393807	-1.358443	0.590034	-0.090409	0.571563	0.749191	0.763479	0.137893	0.454740	0.552924	0.741261	-0.718429
1416891_at	-2.148518	-0.742822	1.328851	0.941199	0.419880	-0.438574	-0.272031	0.185925	0.996237	0.671032	0.168740	-1.109922
1416892_s_at	-2.193050	-1.587315	0.399029	0.098393	0.086543	-0.045401	0.468534	1.008228	1.055657	0.961755	0.178131	-0.430514
1416893_at	-0.763273	-1.334670	-0.982506	-0.353364	0.250743	1.773730	0.835484	-0.317365	-1.353079	0.610595	0.814545	0.819151
1416894_at	-2.140856	-1.808643	0.526183	0.409811	0.509054	-0.047086	0.554810	0.684873	0.667880	0.643760	0.633364	-0.633145
1416895_at	-1.569927	-1.485624	-0.293510	-0.477966	0.779571	1.713242	1.312217	0.568251	-0.176368	0.092414	0.142611	-0.604909
1416896_at	-1.187353	-0.104529	1.317301	-0.063326	-0.726808	-1.139221	0.107110	1.224780	1.646856	0.546780	-0.513756	-1.107832
1416897_at	-1.829104	-0.547223	1.143576	-0.224020	-0.436080	-0.783156	0.353365	1.010539	1.665312	0.583993	0.028357	-0.965557
1416898_a_at	-2.230253	-1.128598	0.098489	-0.081308	0.913672	1.211899	1.156045	0.506397	0.364776	0.121162	-0.107503	-0.824776
1416899_at	-1.694366	-0.594995	0.012260	0.423686	-1.210036	-0.425005	0.191487	1.255794	1.115212	1.402881	0.472684	-0.949600
1416900_s_at	-1.637152	-0.417923	0.898359	1.698364	0.157572	-0.396160	-1.131828	-0.956706	-0.043357	1.166408	0.828055	-0.165632
1416901_at	-2.242772	-1.684071	0.264620	0.174352	0.597490	0.689122	0.846940	0.700542	0.460698	0.515998	0.319617	-0.642537
1416902_a_at	-2.099911	-1.768662	-0.173787	0.080406	0.384227	0.667768	0.837057	0.624277	0.353158	0.927107	0.693770	-0.525401
1416903_at	-2.061835	-1.332718	1.569057	0.538421	0.875591	0.443064	0.771094	-0.120413	-0.263827	-0.152277	0.377131	-0.643266
1416904_at	-1.908065	-1.826255	-0.433727	-0.271428	0.430247	1.326562	0.777450	0.506199	-0.176412	0.547263	0.734948	0.293221
1416905_at	-0.626729	-0.156314	-0.579983	1.023208	2.036273	1.441920	-0.193367	-1.251014	-0.907073	-0.375574	0.196219	-0.607565
1416906_at	-2.207715	-1.240842	0.886327	0.309484	0.553738	0.190061	0.748829	0.884000	0.888568	0.219422	-0.155750	-1.076124
1416907_at	-2.079630	-1.363492	1.174365	1.337927	1.144033	0.112995	0.222895	0.056337	-0.381592	-0.221389	0.195986	-0.198436
1416908_s_at	-2.038039	-1.673922	0.815496	0.449424	0.877586	1.058841	0.922754	0.149634	-0.476433	-0.022360	0.270782	-0.333756
1416909_at	-2.291191	-1.541281	0.262674	0.213468	0.230689	0.300299	0.313130	-0.078145	0.212012	1.171981	1.261449	-0.055094
1416910_at	-2.261302	-1.705855	0.165795	0.390991	0.416125	0.303507	0.101539	0.346636	0.472914	1.171477	0.858348	-0.260180
1416911_a_at	-1.692244	-1.893030	-0.305464	0.349747	1.417085	1.225536	0.404165	0.240808	0.091579	0.614696	0.015354	-0.468227
1416912_at	-1.848837	-1.920012	0.391014	0.277722	1.228230	0.583739	0.664986	-0.279184	-0.240843	0.514750	0.936894	-0.308446
1416913_at	-1.702039	-0.994057	-0.012416	0.663640	-0.734593	0.585139	-0.550345	0.717829	0.789700	2.002400	-0.227510	-0.537749
1416914_s_at	-2.069547	-1.987112	0.026083	0.502194	0.645083	0.582311	0.684200	0.165471	0.130013	0.622831	0.904212	-0.205749
1416915_at	-2.051644	-1.586891	-0.216541	-0.276148	0.212986	0.043989	-0.386757	0.494805	0.621463	1.177263	0.979648	0.987825
1416916_at	-1.066343	-1.852085	-0.974183	-0.197316	0.384445	0.177117	0.306563	1.214965	1.311721	1.272122	0.019772	-0.596779
1416917_at	-2.203990	-1.119261	1.206756	1.078990	0.798392	0.588446	0.302811	0.210726	0.000890	0.364850	-0.252676	-0.975931
1416918_at	-1.419730	-1.053597	0.757668	1.739733	1.339234	0.364672	-0.008290	0.531018	0.071616	-0.356081	-0.982792	-0.983454
1416919_a_at	-1.672765	-1.688272	0.199343	0.551449	1.285980	0.989103	1.051197	0.429546	0.163055	0.064038	-0.448261	-0.924415
1416920_at	-1.813175	-1.072432	1.759576	1.315199	0.738236	-0.545782	-0.358339	-0.092158	-0.451274	-0.306543	0.655558	0.171130
1416921_x_at	-1.962645	-1.850491	-0.371205	0.148573	0.619783	1.070023	0.898660	0.534790	0.099223	0.728517	0.487913	-0.403148
1416922_a_at	-2.176893	-1.132072	0.722455	1.107174	0.746647	0.186609	-0.302858	0.191708	0.686633	0.977619	0.033499	-1.040515
1416923_a_at	-2.184814	-1.489035	0.535682	0.681669	0.844441	0.408960	0.494837	0.458907	0.677266	0.545497	0.101476	-1.074890
1416924_at	-1.947696	-1.373239	0.269691	0.576508	0.594501	0.099198	-0.549257	-0.602172	0.244457	1.480037	1.277843	-0.069875
1416925_at	-1.707792	-1.374198	0.646854	0.440226	1.382854	0.647927	0.844562	0.730482	0.527430	-0.368515	-0.776128	-0.993711
1416926_at	-2.193414	-1.694519	0.190365	0.344279	0.489169	0.139123	0.506819	0.933273	0.951973	0.786805	0.045052	-0.498920
1416927_at	-1.215186	-1.609382	-1.438422	-0.119539	0.364335	1.364314	0.475094	-0.077074	-0.337810	1.177488	0.953792	0.462388
1416928_at	-2.279643	-0.958767	0.950761	0.769644	0.856237	0.172211	0.568128	0.347172	0.751298	0.138723	-0.052783	-1.262981
1416929_at	-1.516002	-0.753140	1.722122	0.955379	0.189778	-0.230946	0.483812	-1.058562	-1.323668	0.309097	0.940949	0.281177
1416930_at	-1.404757	0.228596	1.654698	0.708476	-0.540850	-1.408426	-0.754897	0.381447	1.213508	0.845778	-0.208359	-0.715209
1416931_at	-1.320685	-1.861057	-0.228754	0.215357	1.242785	1.415718	1.121207	-0.041250	-0.868223	-0.021559	0.362543	-0.016078
1416932_at	-1.821538	-1.570264	0.243298	1.353105	1.284195	0.800596	0.511256	0.530089	-0.472491	-0.280650	-0.177269	-0.400324
1416933_at	-1.829777	-0.253886	1.423761	1.076811	0.285178	-0.610806	-0.826474	-0.148206	0.978137	1.042435	-0.043524	-1.093656
1416934_at	-1.978911	-1.406963	0.260005	0.760718	0.925794	0.925500	0.781245	0.667391	0.299719	0.383421	-0.541573	-1.076350
1416935_at	-1.789753	-0.505127	1.482373	0.772343	-0.022975	-0.889638	-1.037575	-0.316467	0.662925	1.364421	0.608155	-0.328672
1416936_at	-0.301945	0.511626	0.307784	-1.392412	-1.242408	-0.272772	1.512121	1.689216	0.913366	-0.663859	-0.435263	-0.625447
1416937_at	-2.258092	-1.719329	0.462593	0.427378	0.721155	0.675565	0.704580	0.378804	0.240706	0.595137	0.382572	-0.611078
1416938_at	-2.162756	-1.666636	0.712262	1.209369	0.956407	0.444931	0.246074	0.351283	0.000226	0.310414	0.024281	-0.425843
1416939_at	-2.221067	-1.584821	0.231644	0.352528	0.533903	0.350068	0.139640	0.003143	0.435234	1.201257	1.041394	-0.482916
1416940_at	-1.833956	-1.728653	0.132433	0.926570	1.348071	0.665580	0.245058	-0.409853	-0.192980	0.638979	0.743374	-0.534630
1416941_s_at	-2.287525	-1.303993	0.754208	0.715864	1.038824	0.624211	0.569750	0.292180	0.353468	0.267164	-0.072747	-0.951395
1416942_at	-1.820832	-1.847068	0.008614	0.908923	1.199810	0.744519	0.301471	0.875745	0.305151	0.256952	-0.452713	-0.480562
1416943_at	-1.825267	-1.590016	-0.229259	-0.033944	0.660045	0.949053	1.159718	1.213062	0.567657	0.181782	-0.416426	-0.636413
1416944_a_at	-1.967562	-1.610416	-0.037274	0.526799	0.758510	0.625631	0.621189	1.019656	0.920660	0.358030	-0.333894	-0.881329
1416945_at	-2.173882	-0.843502	0.362680	0.418978	0.588376	-0.284259	-0.554883	0.034145	1.300376	1.305120	0.669609	-0.822751
1416946_a_at	-2.075399	-1.821143	-0.006718	0.056845	0.418119	0.312978	0.362534	0.415223	0.762371	1.220071	0.753505	-0.398383
1416947_s_at	-2.154473	-1.829343	0.298203	0.415456	0.521333	0.364416	0.175162	0.548144	0.648729	1.047763	0.479902	-0.515295
1416948_at	-2.319454	-1.405579	0.612411	0.125270	0.406691	0.020581	0.379217	0.459286	0.961380	1.036126	0.452495	-0.728430
1416949_s_at	-2.048003	-1.413712	0.908299	0.095826	0.698155	0.318364	0.508822	0.681108	1.097114	0.512218	-0.309684	-1.048520
1416950_at	-2.358360	-1.477625	1.247460	0.687216	0.825342	0.271061	0.134072	0.462135	0.265852	0.292557	-0.068293	-0.281424
1416951_a_at	-1.916277	-2.005737	-0.565661	0.243633	0.841839	0.845949	0.608033	0.601928	0.371064	0.647907	0.444896	-0.117574
1416952_at	-2.173759	-1.735458	0.135969	0.768214	0.890305	0.693676	0.362096	0.333041	0.237950	0.770672	0.331901	-0.614610
1416953_at	-1.502415	-0.723764	0.594722	0.713465	-0.013234	-0.607984	-1.388805	-0.255209	0.738239	1.945598	0.768065	-0.268672
1416954_at	-2.229078	-1.528119	0.437165	0.152609	0.539788	0.531380	0.953767	0.823812	0.766023	0.301119	0.051224	-0.799687
1416955_at	-1.906241	-1.796020	-0.331073	-0.093134	0.216607	0.727892	1.011757	0.933399	0.507072	0.903098	0.394420	-0.567777
1416956_at	-1.339980	0.314751	2.346122	-0.475836	-0.819432	-0.915265	0.065915	0.598254	0.932528	0.253539	-0.247934	-0.712659
1416957_at	-2.331238	-0.961175	0.312803	0.382376	0.139580	0.219889	-0.141024	0.744751	1.200955	1.285833	-0.041807	-0.810946
1416958_at	-1.118671	0.442240	1.410461	0.890504	-0.327618	-1.328258	-0.941415	0.336051	1.398951	0.761184	-0.443177	-1.080249
1416959_at	-1.149938	0.332890	1.129636	1.448708	-0.432427	-1.142557	-1.419468	-0.193965	0.688992	1.366759	-0.083314	-0.545318
1416960_at	-1.780800	-1.381071	0.702011	-0.502725	-0.341480	-0.720849	0.687229	1.119602	1.419962	0.766209	0.339949	-0.308036
1416961_at	-1.666673	-1.096004	1.258854	1.520677	0.770907	-0.612869	-0.516335	-0.004407	0.618958	0.692329	0.045870	-1.011308
1416962_at	-1.364605	-1.409913	-0.502727	-0.549664	0.218959	0.034487	-0.531741	-0.386950	0.687159	1.638907	1.635020	0.531067
1416963_at	-2.150722	-1.391766	1.195937	0.539477	0.098432	-0.670510	-0.130716	0.313706	0.754549	0.904709	0.820421	-0.283511
1416964_at	-1.312013	-0.203117	1.988221	-0.062141	-1.131984	-1.258523	-0.141665	0.879940	1.014524	0.583834	0.127227	-0.484295
1416965_at	-1.523427	-0.375537	0.547320	1.885931	0.861913	1.369594	0.120427	-0.112872	-0.749480	-0.477335	-0.614411	-0.932125
1416966_at	-2.156644	-0.693617	0.061383	0.287113	0.026900	-0.173137	1.255533	0.213144	1.416361	0.467259	0.557979	-1.262275
1416967_at	1.284315	0.512413	-1.148630	-1.326853	-0.381913	0.702441	0.586455	-0.009521	-1.013511	-1.065432	0.177729	1.682510
1416968_a_at	-2.298398	-1.346246	0.730831	0.799829	0.822918	0.678128	0.162071	0.227124	0.389240	0.683843	0.093200	-0.942556
1416969_at	-1.072763	-0.957188	0.129761	1.451286	1.433980	1.176654	0.599405	0.463295	-0.485498	-0.740682	-0.914461	-1.083790
1416970_a_at	-2.149670	-1.659191	0.122163	0.200462	0.628674	0.790539	0.901676	0.753404	0.391031	0.614673	0.184302	-0.778063
1416971_at	-2.301152	-1.609011	0.572022	0.624711	0.651381	0.444138	0.557469	0.280239	0.140039	0.745139	0.582762	-0.687746
1416972_at	-2.045736	-1.958565	0.077608	0.384091	0.782447	0.352730	0.493814	0.719474	0.665966	0.696619	0.354139	-0.522588
1416973_at	-1.929235	-1.789924	-0.019300	0.605951	0.713398	1.218018	0.613729	0.050055	-0.790501	0.402921	0.707457	0.217424
1416974_at	-1.410096	-1.029640	0.001202	-0.453701	0.083506	-0.813695	0.159953	1.071241	2.094241	0.985445	0.049143	-0.737593
1416975_at	-1.894190	-0.976981	-0.476453	0.823150	0.334960	1.684492	0.679644	-0.368203	-1.094455	0.520335	0.732064	0.035636
1416976_at	-2.228298	-1.217267	0.056847	0.484421	0.683505	1.366704	1.261975	0.413080	-0.216794	-0.110266	-0.113438	-0.380469
1416977_at	-1.807054	-0.734394	0.943133	0.738155	1.022054	0.738895	0.793232	0.539071	0.328248	-0.081805	-1.063721	-1.415815
1416978_at	-2.253633	-1.439084	0.729468	0.704154	0.499861	-0.136354	0.055427	0.298560	0.828290	0.927570	0.560764	-0.775016
1416979_at	-2.149582	-1.741467	0.145186	-0.131353	0.344496	0.650740	0.956053	0.817007	0.484258	0.729576	0.401575	-0.506491
1416980_at	-1.246140	0.236049	1.072907	0.806240	-1.343668	-0.031303	-0.041475	1.300757	1.069975	0.497669	-1.205555	-1.115467
1416981_at	-1.919416	-0.791121	1.104514	0.029556	-0.435909	-0.665260	0.163592	0.970029	1.491249	0.902311	0.059988	-0.909534
1416982_at	-2.233921	-1.651069	0.341215	0.377808	0.809256	0.406114	0.090429	-0.021355	0.706975	0.953786	0.727659	-0.506888
1416983_s_at	-2.326648	-1.671695	0.629842	0.432362	0.416916	0.263586	0.077812	0.321792	0.636496	0.974245	0.608058	-0.362755
1416984_at	-1.785802	-1.404458	-0.177241	-0.220253	0.644211	1.449310	1.415585	0.529564	0.217223	0.128977	0.138633	-0.935743
1416985_at	-2.309308	-1.416989	0.973496	0.346827	0.631221	-0.100842	0.318731	0.493603	0.976489	0.572991	0.224526	-0.710741
1416986_a_at	-1.030943	-1.842466	-0.589927	0.267820	1.186590	1.580132	1.062042	0.249555	-0.007191	0.281112	-0.204433	-0.952283
1416987_at	-0.378277	-1.188826	-0.515472	-0.981556	-1.150091	-0.725603	0.936331	1.861764	1.298857	0.369143	0.445235	0.028492
1416988_at	-2.170726	-1.545603	0.565410	-0.405359	0.041280	-0.084374	1.165496	0.864093	0.992734	0.281236	0.458412	-0.162593
1416989_at	-1.684259	-0.108092	1.705681	0.992316	0.547049	-0.416392	-0.357812	0.433114	0.756664	0.397736	-0.840452	-1.425550
1416990_at	-2.026592	-1.488173	0.131306	0.585792	1.068056	0.055093	-0.195991	-0.026306	1.061163	1.044293	0.565231	-0.773876
1416991_at	-1.927736	-1.659021	-0.214714	-0.144345	0.299994	0.242576	0.362915	-0.114123	0.096196	1.328335	1.536127	0.193803
1416992_at	-1.365250	0.118628	1.626115	0.577500	-0.388723	-1.401051	-0.744492	0.329277	1.362738	0.804179	0.010415	-0.929331
1416993_at	-2.089726	-0.841909	1.591258	0.443687	0.249350	-0.717183	-0.000439	0.470590	0.991678	0.747050	0.077484	-0.921836
1416994_at	-1.660660	-1.772649	-0.818988	0.203533	0.777224	1.032705	0.106215	-0.112248	-0.129814	1.369105	0.887770	0.117807
1416995_at	0.345654	0.365667	-0.127640	0.262964	0.431694	0.860697	0.270585	1.433157	0.325384	-2.018856	-1.821527	-0.327777
1416996_at	-2.346246	-0.616776	1.289825	0.669560	0.429410	-0.263548	-0.289746	0.124885	0.830263	1.126737	-0.134347	-0.820018
1416997_a_at	-1.270079	-0.690404	-0.447309	-0.340827	-0.023187	1.045841	1.234239	1.471354	1.020196	0.257851	-0.849898	-1.407775
1416998_at	-2.163756	-1.478007	0.197352	0.839027	1.133688	0.452856	-0.008803	0.583562	0.838088	0.569169	-0.295056	-0.668123
1416999_at	-1.910444	-1.307521	0.890476	0.790519	0.701962	-0.640879	-0.316346	0.242531	1.239740	0.732241	0.495279	-0.917561
1417000_at	-1.766230	-0.749805	0.525381	0.026138	-0.473002	-0.448729	-0.469034	-0.657797	-0.097340	1.460047	1.719073	0.931296
1417001_a_at	-2.356882	-1.306070	1.150818	0.601946	0.961838	-0.032699	0.179968	-0.318013	0.052435	0.566764	0.771449	-0.271553
1417002_at	-2.229645	-1.518179	0.403649	0.529802	0.639661	0.850789	0.612157	-0.292140	-0.461725	0.733046	0.944312	-0.211735
1417003_at	-1.817230	-1.297316	0.080019	0.443466	0.292575	-0.553379	-0.056477	-0.613817	0.313145	1.315397	1.789000	0.104617
1417004_at	-1.863787	-1.771648	0.068671	0.188773	0.840474	0.591370	1.126143	0.914071	0.624026	0.138163	0.025901	-0.882158
1417005_at	-0.351348	-0.831772	0.010761	-1.312475	-0.671622	1.886524	1.304225	1.067594	-1.024175	-0.251185	-0.405253	0.578737
1417006_at	-2.109900	-0.594151	1.577860	0.835938	0.365431	0.070256	0.573572	0.271211	0.501223	0.190572	-0.223051	-1.458959
1417007_a_at	-1.912870	-2.206882	0.135573	0.128546	0.572705	0.333086	0.629029	0.883047	-0.024427	0.397725	0.313164	0.751305
1417008_at	-2.169680	-1.297790	0.631389	0.969251	0.657097	-0.029148	-0.222862	-0.337849	0.310060	1.107276	0.990639	-0.608384
1417009_at	-2.220803	-0.965865	0.949724	0.274610	0.154162	-0.686492	-0.338965	0.356235	1.354046	0.892964	0.733067	-0.502695
1417010_at	-1.783417	-1.292120	0.573880	0.728122	0.949832	0.605902	0.644161	0.924934	0.620894	0.158514	-0.878251	-1.252455
1417011_at	-1.630449	0.153647	2.461513	0.136401	-0.704024	-0.413345	0.208704	-0.347895	-0.818886	0.010581	0.854802	0.088933
1417012_at	-0.407955	-1.435250	-1.128157	-0.711236	0.262608	1.743453	1.709284	0.824417	-0.407348	-0.330583	-0.097047	-0.022187
1417013_at	-2.006526	-1.911515	-0.101017	0.354558	0.763009	0.287953	0.297261	0.055587	0.559586	1.023039	0.986281	-0.308213
1417014_at	-1.460200	-2.028732	-0.465752	0.370759	0.902554	0.987868	0.857748	-0.257427	-0.624550	0.483142	1.075329	0.159262
1417015_at	-1.042660	-1.345721	-0.595894	-0.845961	0.327740	1.515233	1.869280	-0.234738	-0.681767	0.264898	0.736496	0.033092
1417016_at	-2.113571	-1.579478	0.741675	0.588525	0.708300	-0.178267	-0.458080	-0.074538	0.652764	1.073262	0.872130	-0.232722
1417017_at	1.545374	1.410194	-1.100010	-0.933727	-1.269334	0.455520	-0.443272	0.741228	-0.586860	-0.304364	-0.600556	1.085806
1417018_at	-1.366287	-2.039047	1.194378	-0.647869	0.092582	0.344579	1.177830	1.019783	-0.363961	-0.256681	0.323280	0.521404
1417019_a_at	-1.897919	-1.627964	-0.559902	0.621679	0.543349	0.990675	0.097918	0.538076	0.799621	1.117010	0.130877	-0.753422
1417020_at	-1.248955	-1.135088	-1.321730	-0.601260	0.347929	1.420635	0.362513	0.551855	1.053987	1.277839	0.132854	-0.840579
1417021_a_at	-1.554493	-0.776154	0.136257	1.273519	1.198481	1.383494	0.962765	-0.133589	-0.593671	-0.464899	-0.240425	-1.191287
1417022_at	0.482755	0.553492	0.101555	-0.900060	-2.031566	-1.068102	0.743404	1.819738	0.435658	0.409233	-0.244875	-0.301234
1417023_a_at	-2.336050	-1.498868	0.281655	0.171857	0.322939	0.720701	0.867801	0.816606	0.425003	0.631169	0.290347	-0.693166
1417024_at	-2.266122	-1.755531	0.298550	0.466223	0.343176	0.194539	0.010987	0.324558	0.263317	1.126951	0.934001	0.059344
1417025_at	-2.069314	-0.651257	1.435046	0.489869	-0.045916	-0.443122	0.036926	0.913882	1.207873	0.550599	-0.410094	-1.014482
1417026_at	-1.286821	-0.106875	1.503847	0.185262	-0.713687	-1.376733	-0.106032	1.082618	1.477461	0.516719	-0.195685	-0.980082
1417027_at	0.105765	-0.191259	0.688682	-0.771819	-0.057137	1.189491	1.764296	1.036617	-0.721684	-1.347856	-1.348829	-0.346260
1417028_a_at	-0.622287	-0.227511	0.795367	-1.302506	-0.988924	-0.063131	2.209281	1.235504	0.276011	-0.789125	-0.202089	-0.320594
1417029_a_at	0.134228	-0.345612	-0.500744	-1.366939	-0.743079	1.038407	1.272143	0.656511	-1.160547	-1.033076	0.499594	1.549113
1417030_at	-1.673041	-1.645786	-0.188599	0.375969	1.043563	0.141596	-0.243874	-0.720931	-0.139772	0.985754	1.534306	0.530821
1417031_at	-1.819794	-0.812072	1.441230	0.699903	-0.220746	0.332305	1.616060	0.648883	-0.178736	-0.599270	-0.189610	-0.918153
1417032_at	-2.101415	-1.653595	0.543155	0.555654	0.850396	0.903369	0.652051	0.409992	0.102795	0.484430	0.169400	-0.916222
1417033_at	-0.946625	-1.607850	-1.126268	-0.632528	0.644230	1.641051	0.998082	-0.275549	-0.540076	0.587388	0.976779	0.281365
1417034_at	-1.727197	0.085604	2.351278	0.173047	0.023616	-0.473173	-0.039516	0.512509	0.413199	0.392415	-0.562181	-1.149593
1417035_at	-1.974768	-1.596448	0.372788	0.889703	0.463889	-0.012465	0.704893	1.329134	0.736660	0.055433	-0.232180	-0.736638
1417036_at	-1.971180	-1.159652	0.411496	1.615725	0.224620	-0.676745	-0.227201	0.427209	0.906922	0.819017	0.400290	-0.770499
1417037_at	-1.529960	-1.342300	1.412579	0.181555	0.665371	-0.084070	1.258121	1.104857	0.381143	-0.791782	-0.539963	-0.715540
1417038_at	-1.988836	-0.295919	1.800796	0.701907	-0.614093	-1.209258	-0.427518	0.398237	0.800246	0.329880	0.538758	-0.034193
1417039_a_at	-0.995793	0.147109	1.524829	-0.446493	-0.692544	-1.450724	-0.128429	0.731678	1.656549	0.747441	-0.085609	-1.008008
1417040_a_at	-1.407398	-0.275516	0.652756	-0.362171	-1.071961	-1.210245	-0.591349	0.694532	1.562852	1.397088	0.729336	-0.117932
1417041_at	-2.149020	-1.325802	0.907857	0.874485	0.979057	0.466287	0.148508	0.329528	0.547255	0.497837	-0.209623	-1.066369
1417042_at	-1.836898	-2.079215	1.080533	0.687685	0.491619	0.103481	0.650638	0.451516	-0.038093	0.447112	0.559509	-0.517884
1417043_at	-1.218111	-2.246801	-0.188565	1.033952	0.798739	0.232464	-0.300310	0.832962	1.070411	0.665863	-0.522888	-0.157716
1417044_at	-1.990839	-2.085872	0.077819	0.329997	0.575211	0.410322	0.591808	0.341914	-0.214852	0.380705	1.073920	0.509872
1417045_at	-1.594462	-0.383407	2.183271	1.377007	0.303696	-0.691132	-0.891740	-0.265342	-0.345387	0.301870	-0.028274	0.033906
1417046_at	-1.495957	-0.648601	0.942110	-0.005363	-0.398450	-0.696716	-0.494735	-0.932212	-0.307346	1.221044	1.677284	1.138939
1417047_at	-0.887962	-1.140063	-1.299760	-0.650895	0.523977	1.074289	0.679987	0.900389	1.530553	0.736587	-0.473099	-0.994000
1417048_at	-0.682779	0.442492	-0.468893	-0.449998	-0.389554	0.505970	-0.471673	-1.467675	-0.789173	0.900388	2.323377	0.547519
1417049_at	-0.358480	-0.211458	-0.562926	-1.351808	0.017903	1.419485	2.382235	0.358006	-0.101829	-0.546500	-0.453818	-0.590809
1417050_at	-2.133388	-0.489083	0.861922	1.130738	0.260938	0.520503	-0.644216	-0.179491	0.586842	1.139966	0.247744	-1.302478
1417051_at	0.097388	0.560533	0.145588	0.627473	-0.909712	-1.041856	-0.465260	1.667679	1.431216	0.392897	-1.316684	-1.189259
1417052_at	-2.345286	-1.651595	0.751142	0.531632	0.279161	0.596894	0.741421	0.580760	-0.060767	0.491406	0.463932	-0.378698
1417053_at	-1.952153	-1.872547	-0.012475	0.273125	0.614229	0.379033	0.583903	-0.127516	-0.197933	0.790725	1.434487	0.087118
1417054_a_at	-2.263332	-1.752860	0.222351	0.664216	0.775356	0.728678	0.553517	0.224891	0.068151	0.664971	0.488157	-0.374101
1417055_at	-1.699890	-1.606198	-0.063422	0.810170	1.349593	1.353382	0.734116	0.115303	-0.619223	-0.003550	0.141072	-0.511356
1417056_at	-2.404805	-1.124414	0.930501	0.433279	0.316339	0.038583	0.037186	0.455705	0.911809	1.047544	0.155461	-0.797196
1417057_a_at	-2.097647	-1.806238	0.539841	0.928979	0.860647	0.179552	0.321748	0.183679	0.405452	0.438993	0.698743	-0.653751
1417058_a_at	-2.316622	-1.627808	0.545960	0.593281	0.800283	0.566620	0.808109	0.119800	-0.160123	0.214989	0.742024	-0.286510
1417059_at	-1.834763	-1.628519	0.827397	-0.171151	-0.421343	-0.672484	-0.091527	0.616934	0.681428	1.151107	1.138384	0.404518
1417060_at	-1.633195	-1.643038	1.630537	0.002015	1.016171	0.018789	0.182621	-0.055603	0.396839	0.485283	0.645931	-1.046345
1417061_at	-1.905374	-1.305440	0.199955	0.573177	0.984344	0.914950	0.465927	0.621075	0.510332	0.802926	-0.577713	-1.284169
1417062_at	-2.002160	-0.657706	1.569895	0.828822	0.466491	-0.602125	-0.264582	0.213291	1.117395	0.489980	-0.054786	-1.104511
1417063_at	-1.454173	-1.961225	-0.713670	0.086886	1.137259	1.412212	0.606604	-0.062300	-0.415460	0.314094	0.666807	0.382961
1417064_at	-1.909616	-1.911501	-0.334025	0.373429	0.887525	0.932296	0.394028	-0.126849	-0.089984	0.840943	0.951286	-0.007529
1417065_at	0.200358	0.914780	1.028447	-0.785089	-0.924683	-0.758423	1.152016	1.316706	0.902222	-0.849371	-1.165926	-1.031042
1417066_at	-1.300257	-0.904531	0.439357	-0.083293	0.204204	0.967098	2.051333	1.100679	-0.217368	-0.726269	-0.493315	-1.037627
1417067_s_at	-1.233292	-1.108540	-0.485419	0.412941	0.939788	1.486090	1.570491	0.857696	-0.603118	-0.588144	-0.449310	-0.799178
1417068_a_at	-2.293061	-1.020520	1.271040	1.055977	0.609348	-0.250449	-0.236269	0.310720	0.689826	0.538094	0.104444	-0.779144
1417069_a_at	-0.935125	-1.331220	-0.984188	0.333341	1.007084	1.971841	1.160833	0.313019	-0.631994	0.101518	-0.428667	-0.576442
1417070_at	-1.647128	-1.623061	0.885849	0.237240	0.390475	0.509746	1.248161	1.147580	0.474478	-0.022181	-0.708360	-0.892792
1417071_s_at	-1.996224	-1.937761	-0.231750	-0.100397	0.334521	0.678294	0.826869	0.659182	0.523216	0.839505	0.674400	-0.269862
1417072_at	-0.255241	-0.865805	0.809264	1.568992	1.438052	0.238738	0.445555	0.644966	-0.562708	-1.059908	-1.248297	-1.153607
1417073_a_at	-1.966852	-1.854970	-0.242316	0.419948	1.082890	0.889189	0.590762	0.452586	0.368436	0.638331	0.213310	-0.591311
1417074_at	-1.003866	-1.318917	0.391905	0.576086	1.867576	0.517477	0.600854	-1.403572	-0.571173	0.056078	0.953052	-0.665499
1417075_at	-1.655537	-2.115852	-0.643113	-0.041528	0.502276	0.932217	0.816716	0.533546	0.012000	0.783571	0.822877	0.052826
1417076_at	1.028233	1.260084	2.081941	0.139094	-0.743192	-0.966030	-0.346749	0.298911	-0.244018	-0.874080	-1.088308	-0.545887
1417077_at	-2.174861	-1.700474	0.048565	0.408254	0.819706	0.665815	0.272722	-0.048302	0.286031	1.140091	0.687068	-0.404620
1417078_at	-0.133682	0.446516	-0.952791	-0.976777	-0.568233	0.918247	1.293601	1.732024	0.832730	-0.558811	-0.947183	-1.085638
1417079_s_at	-0.892275	-1.594331	-1.473358	-0.548357	-0.234418	1.181616	1.320291	1.218559	0.092610	-0.037993	0.612382	0.355273
1417080_a_at	-2.329677	-0.460629	1.024020	-0.089854	-0.526455	-0.115456	0.262305	-0.220128	0.382711	1.210041	1.409529	-0.546400
1417081_a_at	-2.316910	-1.265228	1.187707	0.362225	0.066087	-0.506122	-0.026934	0.570613	0.928371	0.910039	0.367809	-0.277656
1417082_at	-2.106882	-1.622718	0.310955	-0.074462	0.488496	0.141352	0.077593	0.653958	1.121055	1.141222	0.466519	-0.597090
1417083_at	-2.236073	-1.528263	0.628097	0.392686	0.878559	0.872709	0.910802	0.508990	-0.072474	0.243445	0.054276	-0.652764
1417084_at	-2.065195	-1.696445	0.196266	0.499336	0.989880	1.131617	0.712141	0.211703	-0.018770	0.485756	0.235610	-0.681893
1417085_at	-1.640849	-0.746145	0.504951	1.384645	-0.080544	0.044429	-0.995362	0.168661	0.741461	1.796608	-0.389215	-0.788642
1417086_at	-1.610560	-1.751548	-0.904586	-0.159848	0.599279	0.968737	0.366242	-0.150301	0.102964	1.164465	1.290875	0.084281
1417087_at	-1.751699	-0.676190	1.582361	0.808299	1.045236	-0.024199	0.076260	0.445204	0.609857	0.066748	-0.728101	-1.453777
1417088_at	-1.652263	-1.357698	-0.647684	-0.455451	0.473148	0.519112	0.789419	1.398567	1.493336	0.251511	-0.177689	-0.634312
1417089_a_at	-0.445633	-0.138530	0.561473	-1.526173	-1.756312	-0.966102	0.847595	0.784052	-0.011908	0.341104	1.131902	1.178529
1417090_at	-2.224497	-1.167619	1.550154	0.638914	0.757577	-0.194312	0.191892	0.581418	0.597587	0.241486	-0.453577	-0.519019
1417091_at	-2.005191	-0.789895	1.135520	0.860970	0.298321	0.336515	0.383063	0.999954	0.673564	0.294832	-0.948602	-1.239056
1417092_at	-1.076534	-0.502477	0.794613	-0.479986	0.267164	0.534374	1.704282	1.231964	0.718352	-0.941870	-1.043031	-1.206850
1417093_a_at	-2.162018	-0.994834	0.318003	-0.855079	-0.457597	0.242199	1.147907	0.410258	0.720192	1.141647	0.880224	-0.390907
1417094_at	-2.161450	-1.871040	0.176241	0.043711	0.399798	0.284952	0.907336	0.468140	0.491729	0.681457	0.853942	-0.274818
1417095_a_at	-1.344790	-1.579453	-0.356224	-0.310164	0.269970	0.677972	1.230044	1.563403	0.895162	0.378790	-0.602127	-0.822585
1417096_at	-1.932806	-1.517912	0.721014	-0.019729	-0.399290	-0.565271	0.405489	0.442391	0.574866	1.315221	1.217489	-0.241461
1417097_at	-2.046578	-1.721899	-0.041236	0.374172	0.650775	0.733969	0.950396	0.007881	-0.392941	0.553049	1.153367	-0.220960
1417098_s_at	-2.083688	-1.665011	0.073180	0.002444	0.201812	0.729050	1.132961	0.971223	0.401366	0.655176	0.239967	-0.658463
1417099_at	-1.515850	-2.197919	-0.748690	0.111195	1.001315	0.599494	0.298532	0.098823	0.199703	0.805291	1.020801	0.327305
1417100_at	-1.585655	-1.728898	-0.700158	-0.202193	0.798672	1.529184	1.144917	0.146459	-0.407499	0.326383	0.616866	0.061916
1417101_at	-1.142073	-2.054283	-0.585297	0.323643	1.748792	0.753733	-0.478466	-0.297160	0.131126	0.763816	0.677365	0.158809
1417102_a_at	-2.207161	-1.678819	0.437772	0.992262	0.986342	0.826756	0.419987	0.303161	-0.172130	0.273384	0.119235	-0.300786
1417103_at	-1.894512	-1.407501	0.398361	0.031560	-0.062047	-0.489783	-0.486686	0.211336	0.811110	1.678163	1.123938	0.086060
1417104_at	-2.294421	-0.872095	1.801210	0.887319	0.294369	0.141828	0.533267	0.442585	-0.180633	-0.445759	0.037251	-0.344931
1417105_at	-2.266767	-1.365633	0.876250	0.982191	0.980997	0.456598	-0.009161	-0.021422	0.119322	0.746428	0.195732	-0.694535
1417106_at	-1.999042	-1.868915	-0.355936	0.028996	0.407787	0.694256	0.776146	0.444549	0.505549	0.990988	0.746757	-0.371122
1417107_at	-1.467472	-2.037962	-0.270825	-0.598557	-0.392859	0.243452	0.939038	1.358274	0.418813	0.425749	0.705323	0.677022
1417108_at	-1.428756	-0.467527	0.091953	-0.546748	-1.085084	-0.829099	-0.114665	0.722039	1.612278	1.605607	0.833067	-0.393065
1417109_at	-1.880438	-1.023035	0.633512	0.211352	0.406197	-0.613372	-0.440731	-0.205071	1.223477	1.475063	0.971953	-0.758911
1417110_at	-1.947386	-1.931755	0.191576	0.660667	0.957190	1.197849	0.542267	0.249637	-0.436245	0.257626	0.175920	0.082657
1417111_at	-2.116230	-1.641369	0.029400	-0.025294	0.452301	0.863906	1.064716	0.867794	0.558538	0.539903	0.026107	-0.619770
1417112_at	-2.056812	-1.581806	0.632974	-0.329158	-0.201320	-0.160403	0.777066	1.188043	0.982497	0.669592	0.399383	-0.320047
1417113_at	-1.934858	-1.607299	0.821385	0.756562	1.343089	0.990558	0.402573	0.335481	-0.205360	-0.197867	-0.227023	-0.477246
1417114_at	-1.826855	-1.514005	-0.389808	-0.589021	-0.048119	0.514763	0.703699	0.086907	0.379177	1.459903	1.342077	-0.118725
1417115_at	-2.187884	-1.294236	0.011708	-0.078272	0.514427	0.607811	0.196212	-0.288747	0.505612	1.042589	1.467848	-0.497070
1417116_at	-2.278808	-1.431400	0.784317	0.774260	1.026674	-0.031283	-0.165431	-0.331569	0.371746	0.774106	0.741600	-0.234209
1417117_at	-1.629411	-0.778105	0.368959	1.494349	1.624502	1.223141	-0.105296	-0.578043	-0.465896	-0.181387	-0.219743	-0.753073
1417118_a_at	-1.710934	-1.943576	-0.409149	-0.142751	0.562519	0.643014	0.237830	-0.092520	-0.168197	0.980366	1.364427	0.678961
1417119_at	-1.135904	0.231429	2.647467	0.293228	-0.445171	-0.903721	0.060414	0.257385	0.544850	-0.074420	-0.533842	-0.941718
1417120_at	-1.012490	-1.042954	-0.200999	-0.436706	-0.439562	-0.441166	0.187045	1.713131	1.884301	0.976763	-0.382989	-0.804372
1417121_at	-0.871289	-1.251700	-0.809188	-0.501343	-0.491531	-0.582825	-0.183214	0.732260	1.480748	1.818255	1.000942	-0.341115
1417122_at	-2.040758	-0.837310	1.071213	-0.982462	1.358749	0.711230	0.107492	0.118098	1.016414	0.297470	-0.105077	-0.715063
1417123_at	-0.822270	-1.339309	-1.110627	-0.433567	0.674705	1.959970	1.475711	0.184157	-0.587033	0.040855	0.334455	-0.377047
1417124_at	-2.123283	-1.641632	-0.194308	0.159083	0.613438	0.944584	0.926585	0.653022	0.535782	0.563135	0.272045	-0.708460
1417125_at	-2.095836	-1.450883	0.288565	0.735629	0.444289	0.416462	0.087199	0.669511	0.874754	1.163710	-0.186191	-0.947219
1417126_a_at	-2.248852	-1.323158	0.700789	0.266805	0.211313	0.181742	0.656280	1.231425	0.874716	0.498792	-0.383815	-0.666029
1417127_at	-1.232555	0.830511	1.385224	0.847131	-0.157314	-1.172029	-0.958160	-0.743992	1.046052	1.130260	-0.019890	-0.955240
1417128_at	-1.283244	-0.657436	0.444508	-0.694899	-0.580654	-1.157098	0.261436	1.094622	2.021576	0.872576	0.285516	-0.606903
1417129_a_at	-1.802806	-1.665781	0.457916	-0.302430	1.297123	0.698422	1.232889	-0.297963	-0.173302	-0.037447	0.882910	-0.289535
1417130_s_at	-1.202392	-0.881587	0.073575	-0.264442	0.203340	1.081314	1.883611	1.396253	0.063701	-0.536050	-0.749186	-1.068140
1417131_at	-2.101071	-0.077516	1.132788	0.807171	0.053300	-0.931149	-0.253593	0.879916	1.283686	0.551300	-0.472087	-0.872737
1417132_at	-1.780177	-0.701052	0.712901	0.564300	1.034251	0.802017	1.137438	0.711480	0.344419	-0.701253	-0.804113	-1.320221
1417133_at	-1.974531	-0.697952	1.935369	0.682500	0.362643	-0.337255	0.056791	0.097665	0.747150	0.372050	-0.041840	-1.202585
1417134_at	-1.944887	-1.266667	0.458359	0.846230	1.381415	1.139191	0.415079	0.047173	0.074618	0.266594	-0.372795	-1.044307
1417135_at	-1.898311	-1.901997	-0.278890	0.185216	0.639818	0.780661	0.460337	0.410400	0.440246	1.166397	0.595268	-0.599135
1417136_s_at	-1.472123	-1.616832	-0.350554	0.303471	1.094659	0.997227	0.387629	-0.920550	-0.780849	0.789137	1.202909	0.365874
1417137_at	-0.380394	0.014077	0.085918	0.093351	0.897166	1.301103	0.583182	1.015983	0.751395	-1.345826	-1.658112	-1.357840
1417138_s_at	-2.328840	-1.328513	1.163379	0.525780	0.200096	0.013051	0.582840	0.560960	0.566505	0.513573	0.395063	-0.863898
1417139_at	-1.664535	-0.870371	0.198518	1.504894	1.097643	1.367401	-0.823621	-0.237801	-0.489608	0.799443	-0.228377	-0.653586
1417140_a_at	-2.329320	-1.416049	0.569422	0.670871	0.792869	0.284971	-0.250822	0.008581	0.617696	1.072568	0.484459	-0.505248
1417141_at	-2.391733	-1.401007	0.347997	0.613811	0.991796	0.664420	0.050177	-0.050715	0.513062	0.832444	0.372051	-0.542314
1417142_at	-2.359591	-1.178077	0.223203	0.638657	0.548569	0.269819	-0.075446	0.066787	0.933015	1.192897	0.531748	-0.791582
1417143_at	-1.571742	-2.010475	-0.569521	-0.626195	0.444796	0.240521	0.494804	0.516875	1.048200	0.992707	0.955007	0.085025
1417144_at	-2.038100	-1.760092	0.213054	0.673786	1.327774	0.579199	0.301646	-0.061207	0.275515	0.657222	0.432109	-0.600902
1417145_at	-1.817785	-2.116125	0.155974	-0.211640	0.852194	-0.034737	0.685818	-0.093400	0.243605	0.697789	0.983120	0.655182
1417146_at	-1.483904	-0.624072	0.767910	0.251761	-0.354641	0.280444	1.060455	1.795069	0.821788	-0.328773	-1.218396	-0.967637
1417147_at	-1.589438	-0.329903	0.505370	-1.367025	-1.338820	0.170213	1.386340	1.177526	0.236572	0.834831	0.549895	-0.235555
1417148_at	-1.118126	-0.142632	1.496736	-0.682298	-0.815932	-1.544502	0.435384	0.970252	1.556729	0.412356	-0.075677	-0.492294
1417149_at	-1.554204	-1.672431	0.037077	0.703215	1.873748	1.026675	0.189617	-0.449929	-0.306535	-0.175116	0.557495	-0.229616
1417150_at	-0.740011	1.040362	1.457890	0.012268	-1.728905	-1.178405	0.450438	0.819690	0.970719	0.179555	-0.330714	-0.952885
1417151_a_at	-0.674274	-0.555423	0.802007	1.618606	1.953253	0.509745	-0.081751	-0.380259	-0.904471	-1.113911	-0.588598	-0.584919
1417152_at	-2.111170	-1.065319	-0.002119	0.528420	1.057633	1.157096	0.535640	0.746685	0.357388	0.472722	-0.651932	-1.025041
1417153_at	-0.893287	-1.415676	-0.784852	-1.283611	-0.907400	0.418087	1.344627	1.389967	0.521194	0.705885	0.543538	0.361527
1417154_at	-1.157539	-0.998267	-0.501893	-0.224591	0.731494	0.481175	-0.405255	-1.316886	-0.426260	0.941350	1.933679	0.942996
1417155_at	-2.197789	-1.350183	-0.612916	0.390666	0.940040	1.085429	0.573219	0.009487	0.694234	0.532106	0.542649	-0.606941
1417156_at	-1.757639	-0.748025	-0.055975	0.100020	0.647897	0.206629	-0.666878	-0.573956	1.064559	1.870854	0.811887	-0.899373
1417157_at	-2.273777	-1.543681	0.789352	0.861969	0.985736	0.633048	0.433668	0.162229	0.007838	0.285720	0.249602	-0.591699
1417158_at	-1.469800	-1.761106	-1.094129	-0.209525	0.505430	0.575394	0.260864	-0.316023	0.348368	1.042130	1.440986	0.677410
1417159_at	-0.619428	-0.516767	-0.165703	-0.861537	-1.602714	-0.302570	0.910111	2.116779	0.844858	0.700401	0.121913	-0.625343
1417160_s_at	-1.258275	-0.983743	0.003654	1.491624	1.606073	1.366723	0.005050	-0.199383	-0.356000	-0.024879	-0.474099	-1.176747
1417161_at	-2.097448	-1.888432	0.614536	0.522651	0.706818	0.218654	0.167998	-0.111400	0.115766	0.893998	0.983383	-0.126520
1417162_at	-1.949349	-0.776651	1.131347	0.534388	0.293381	-0.767828	0.003799	0.646181	1.491821	0.613991	-0.067354	-1.153728
1417163_at	-0.671307	0.544820	0.359713	-0.986927	0.256263	0.315542	-0.214917	0.448188	1.843288	0.991832	-1.135502	-1.750998
1417164_at	-1.243691	-1.536355	-0.421036	-0.797207	0.325140	1.168004	1.761973	1.239227	0.017050	-0.365029	0.038542	-0.186627
1417165_at	-2.253658	-1.697741	0.336736	0.880846	0.769055	0.322289	0.125635	-0.053522	0.135003	0.822627	0.832100	-0.219368
1417166_at	-1.978801	-1.487260	0.319108	0.830761	1.566353	0.747501	0.137917	0.190970	0.461203	0.262272	-0.225072	-0.824955
1417167_at	-2.167288	-1.620842	0.396577	0.441378	0.750205	0.076670	0.056000	0.224457	1.005395	1.080083	0.375982	-0.618612
1417168_a_at	-1.802010	-1.862328	0.151658	0.933035	0.682060	-0.198617	-0.285221	-0.311253	0.208801	1.013772	1.262367	0.207736
1417169_at	-1.737021	-1.341524	0.406027	1.448131	1.410164	0.132376	-0.733653	-0.514373	0.196863	0.847322	0.360561	-0.474874
1417170_at	-2.029653	-1.505772	-0.175207	0.628030	0.692283	0.998187	1.023878	0.893410	0.388320	0.146966	-0.274060	-0.786385
1417171_at	-2.284958	-1.382577	0.447788	0.435052	0.680278	0.450508	-0.115290	-0.574351	-0.161298	0.741635	1.292867	0.470335
1417172_at	-1.365061	-0.509390	0.255937	0.762525	0.802940	0.492641	0.387173	0.971503	1.139911	0.100313	-1.117136	-1.921354
1417173_at	-1.568387	-1.571346	-0.011696	0.705071	1.395503	0.960872	0.875905	0.740021	0.229693	-0.259625	-0.475012	-1.020994
1417174_at	-1.629074	-1.315820	0.200417	0.318275	0.794604	1.638665	1.459089	0.228201	-0.787106	-0.492317	-0.089916	-0.325017
1417175_at	-1.932173	-0.028164	1.535149	1.060788	0.976175	0.421752	-0.177142	-0.173278	0.353263	0.041921	-0.648269	-1.430020
1417176_at	-1.628050	-0.445182	1.611205	0.427503	-0.013241	-1.401139	-0.320018	0.174355	1.403788	0.616163	0.433683	-0.859064
1417177_at	-1.941305	-1.252850	0.308805	0.376268	1.104892	1.172555	-0.394530	-0.829560	-0.379610	0.889035	1.022259	-0.075954
1417178_at	-0.617887	0.890489	-0.105001	-1.047993	0.000017	1.759410	1.647674	0.439841	-0.144527	-1.055118	-0.791343	-0.975566
1417179_at	-2.045313	-0.938464	0.641354	1.397889	1.231715	0.824442	0.268340	-0.511622	-0.263825	0.028778	0.303425	-0.936731
1417180_at	-1.990084	-1.547078	0.034083	-0.211939	0.240897	0.386416	1.014699	1.272809	1.002689	0.463561	0.054883	-0.720933
1417181_a_at	-1.973581	-1.398818	-0.036586	0.760584	0.958815	1.558969	0.935699	0.114952	-0.379591	-0.054975	-0.062395	-0.423081
1417182_at	-1.670103	-0.459673	1.152296	1.112692	0.849014	0.868929	0.706725	0.514471	-0.063902	-0.684485	-1.073711	-1.252249
1417183_at	-2.027624	-1.906170	-0.050743	0.428045	0.720121	0.431305	0.094685	-0.065547	0.236226	1.146790	0.990285	0.002629
1417184_s_at	-1.981229	-1.366033	0.584513	-0.480776	0.116366	0.164729	1.085699	1.101537	1.080233	0.439058	0.160192	-0.904292
1417185_at	-2.177858	-1.387045	0.515720	0.103232	0.165961	0.330689	0.647743	1.191742	1.063592	0.546307	-0.226233	-0.773849
1417186_at	-2.286280	-1.448271	0.507416	0.827232	0.818319	0.585190	0.233030	-0.387772	-0.092206	0.834986	0.807423	-0.399063
1417187_at	0.143718	-0.502397	-0.459144	0.045108	1.710758	1.413643	0.442779	-1.251225	-1.655501	-0.811322	0.430424	0.493159
1417188_s_at	-0.872875	-1.797363	-0.567028	0.413306	1.009997	1.493808	0.985244	-0.116255	-1.336030	-0.171689	0.428083	0.530800
1417189_at	-2.352782	-1.430014	0.530411	0.266802	0.145312	-0.039081	0.141227	0.550816	0.934356	1.008389	0.755207	-0.510648
1417190_at	-1.778992	-1.754115	-0.359815	0.766639	1.059703	0.589376	-0.268172	-0.368871	0.188608	1.156511	0.973580	-0.204452
1417191_at	-2.103248	-1.560441	-0.071954	0.821484	0.882171	0.708437	0.255909	0.473272	0.604713	0.909760	-0.089146	-0.830954
1417192_at	-2.121459	-1.617459	0.088339	0.482683	0.525893	0.477904	0.860995	0.891379	0.635081	0.644886	0.016160	-0.884398
1417193_at	-1.929515	-1.891333	-0.327231	0.345449	0.772594	0.875326	0.576755	-0.008803	-0.167990	0.821913	1.031546	-0.098708
1417194_at	-1.315580	-1.063162	-0.403482	-0.192346	-0.209393	2.116053	0.932131	1.127267	-0.921059	0.213953	-0.556592	0.272203
1417195_at	-1.825746	-1.364079	0.733069	-0.321600	0.339292	0.046799	0.368924	-0.799140	-0.394302	0.892168	1.718961	0.605654
1417196_s_at	-1.713575	-1.493633	0.124375	0.674804	1.105192	0.844962	0.758376	0.917781	0.561183	0.052309	-0.833241	-0.998536
1417197_at	-2.086133	-1.369623	0.428135	0.155506	0.075232	-0.060806	0.559533	0.136756	1.014350	1.227938	0.877040	-0.957929
1417198_at	-0.870722	-1.791778	-1.036767	0.126005	1.552649	1.251277	0.124148	0.368352	0.459557	0.953353	-0.413617	-0.722459
1417199_at	-2.187475	-1.716276	0.038494	0.088677	0.497717	0.392144	0.329948	0.526427	0.899148	1.112282	0.471352	-0.452442
1417200_at	-1.373823	-1.670553	-0.200973	0.543637	1.498991	1.395664	0.814095	-0.114057	-0.982301	-0.283740	0.198966	0.174090
1417201_at	-1.843478	-1.532296	-0.434365	-0.280605	0.281222	-0.101284	0.179189	-0.179440	0.358360	1.106287	1.717094	0.729308
1417202_s_at	-1.575212	-1.750809	-0.469635	0.219134	1.055199	1.402333	1.161659	0.695763	-0.064811	0.006826	-0.206947	-0.473503
1417203_at	-1.770615	-1.424663	-0.496739	-0.461848	0.355184	1.657257	1.276051	0.794351	-0.224744	0.365453	0.133613	-0.203291
1417204_at	-2.091744	-1.678621	0.117552	-0.197542	-0.178685	0.813801	1.100731	1.024278	0.351025	0.574414	0.490003	-0.325222
1417205_at	-1.077924	-1.602752	-0.242182	0.037937	0.809144	1.351109	1.408908	1.201426	0.021754	-0.395130	-0.741871	-0.770419
1417206_at	-1.747792	-1.818500	-0.273845	0.541378	1.496159	1.127651	0.555416	0.095621	-0.037148	0.254526	0.326115	-0.519580
1417207_at	-2.318706	-0.589384	1.932965	0.702257	-0.300996	-0.301298	0.234046	-0.081253	0.085988	0.205913	0.790344	-0.359884
1417208_at	-2.157678	-1.696463	-0.373350	0.242213	0.493069	1.059680	0.635389	0.190412	0.027473	0.830895	0.869764	-0.121399
1417209_at	-2.249933	-1.618557	0.353217	0.130283	0.529841	0.326149	0.390090	0.575190	1.027684	0.800393	0.403786	-0.668140
1417210_at	-1.853060	-1.626493	0.509925	0.547936	1.136034	0.252494	0.406829	1.101507	0.633628	0.367921	-0.733028	-0.743706
1417211_a_at	-1.073142	-0.961835	-0.863939	0.109647	0.729080	0.844010	-0.404395	-1.111422	-0.713254	1.062513	1.914465	0.468272
1417212_at	-1.883577	-1.832191	-0.269281	0.532171	1.031816	0.888552	0.350648	-0.221263	-0.221076	0.757778	1.031113	-0.164686
1417213_a_at	-1.962106	-1.623464	-0.211623	0.032431	0.054216	0.239151	0.392032	0.406916	0.832236	1.579768	0.788651	-0.528216
1417214_at	-1.639212	-0.581365	0.276171	-0.424594	-1.317449	-0.787898	0.187006	0.633819	1.075926	1.612971	1.074237	-0.109610
1417215_at	-1.300131	-1.425362	-1.118908	-0.309596	0.325942	0.079689	-0.150137	-0.336501	0.665706	1.199177	1.889300	0.480823
1417216_at	-2.112816	-0.772341	1.490075	1.175906	0.562344	-0.147452	-0.421793	0.062468	0.445738	0.768027	-0.036882	-1.013274
1417217_at	-0.617242	-0.663588	-1.117258	-1.428137	-0.906273	0.251106	0.126134	0.088106	0.043672	1.433152	1.525486	1.264843
1417218_at	-1.369969	-1.603699	-0.070834	0.224078	0.539591	0.330153	0.340017	1.560158	1.237159	0.616615	-0.970868	-0.832397
1417219_s_at	-2.259347	-1.014778	0.818911	0.574419	0.373723	0.228039	0.356228	0.885885	0.974276	0.617851	-0.444919	-1.110286
1417220_at	-1.815654	-1.702937	-0.330551	-0.560314	-0.008491	0.628374	1.268444	0.993833	0.506976	0.735551	0.666786	-0.382027
1417221_at	-1.929010	-1.471661	-0.540025	-0.157673	0.119176	-0.056167	0.259685	0.046120	0.899550	1.483034	1.303558	0.043411
1417222_a_at	-1.389762	-1.170998	-0.619536	-0.001621	0.351551	1.205817	1.074722	1.694145	0.424876	0.163928	-0.894041	-0.839083
1417223_at	-2.045882	-1.237336	0.802695	0.648510	0.506311	-0.236005	-0.054802	0.460769	1.159056	0.988422	0.167065	-1.158802
1417224_a_at	-1.945831	-1.402025	-0.155619	0.418406	0.841311	0.751656	0.951357	0.898759	0.919079	0.141718	-0.399688	-1.019122
1417225_at	-1.201516	-1.791408	-0.732978	0.187834	0.891976	1.360934	0.610790	-0.187951	-1.033443	0.110778	1.042766	0.742217
1417226_at	-1.867572	-0.738802	1.249548	0.687734	0.372350	-0.336257	0.466221	0.867443	1.209869	0.008793	-0.509824	-1.409498
1417227_at	-2.279904	-1.284099	0.910358	0.561462	0.546041	0.131038	0.347903	0.321389	0.769482	0.746313	0.330539	-1.100516
1417228_at	-1.999819	-1.120054	0.768300	0.314296	0.281428	-0.582936	-0.372744	0.083088	1.310979	1.339178	0.689136	-0.710848
1417229_at	-1.821983	-1.544265	0.582860	1.013773	0.689299	-0.381057	0.377026	0.755039	1.131441	0.346328	-0.056532	-1.091921
1417230_at	-1.754287	-1.358577	1.171100	-0.017684	-0.334592	-0.303775	-0.233395	0.040265	-0.521192	0.517421	1.398308	1.396424
1417231_at	-1.385929	-0.607915	0.918617	1.875341	0.193920	-0.143916	-0.620956	-1.081156	-1.037064	0.105679	1.063725	0.719653
1417232_at	-1.118573	-1.031972	-1.667390	-1.156231	0.238703	1.237072	0.785261	-0.002435	0.582147	0.858400	1.124449	0.150567
1417233_at	-2.171659	-1.108091	0.937806	1.382056	0.790340	-0.163054	-0.290960	-0.211206	0.283987	0.744893	0.547776	-0.741897
1417234_at	-1.978346	-0.702447	0.992489	0.741260	0.509235	-0.168467	0.370841	0.322173	1.376145	0.219881	-0.076129	-1.606635
1417235_at	-1.095023	-1.671450	-0.414704	-0.872104	-0.278737	-0.613023	0.858665	1.416589	1.461383	0.655531	0.558322	-0.005440
1417236_at	-1.142350	-2.079661	-0.806651	-0.445128	0.572119	0.984351	0.899874	0.022967	-0.406932	0.539420	1.266102	0.595881
1417237_at	-1.108962	-1.150736	0.532284	0.676160	0.958553	0.891713	-0.476548	-0.942585	-1.517242	-0.109370	0.985446	1.261294
1417238_at	-1.962773	-1.293530	1.298748	0.051823	0.059162	-0.715349	0.091747	1.023160	1.285684	0.580377	0.051956	-0.471016
1417239_at	-2.286430	-1.740737	0.134534	0.483547	0.505248	0.325848	0.624088	0.616875	0.613947	0.812725	0.353425	-0.443075
1417240_at	-1.812184	-0.780626	1.315726	0.125894	0.044526	-0.712218	-0.038774	1.161805	1.537565	0.444610	-0.408626	-0.877691
1417241_at	-1.991285	-1.969942	-0.124579	0.105567	0.653981	0.293072	0.448660	0.048242	0.388665	0.940916	1.171592	0.035113
1417242_at	-2.112014	-1.184571	1.501262	0.644626	0.247081	-0.124164	0.175857	0.643334	0.678827	0.680234	-0.150813	-0.999660
1417243_at	-2.187729	-1.711259	0.648659	0.006988	0.505164	-0.049242	0.111849	0.324335	0.752136	1.066388	0.834035	-0.301331
1417244_a_at	-1.502822	0.157136	2.128223	0.793739	-0.100617	-0.860387	-0.245186	0.388833	0.976431	0.043342	-0.718151	-1.060540
1417245_at	-2.048724	-1.758672	0.304112	0.057437	0.785014	0.356810	0.200915	-0.061426	0.525837	1.201723	0.929188	-0.492223
1417246_at	-1.779720	-1.119945	-0.200939	0.942101	-0.145334	0.761825	-0.297213	0.577380	0.807934	1.732644	-0.361157	-0.917573
1417247_at	-1.736366	-1.408982	0.371171	-0.295674	-0.040953	-0.477701	0.444759	1.184866	1.549817	1.036538	0.053558	-0.681034
1417248_at	-1.081031	-1.623894	-0.376760	-0.182206	0.211630	0.367617	1.346959	1.440957	1.108206	0.348638	-0.343043	-1.217070
1417249_at	-1.682054	-0.913849	-0.335001	0.316408	0.964926	0.865986	-0.952164	-0.967980	0.364950	1.682892	0.785224	-0.129335
1417250_at	-1.906182	-0.934054	1.704753	0.256948	-0.268950	-1.222967	-0.249569	0.511960	0.895995	0.598520	0.681062	-0.067528
1417251_at	-1.862277	-1.497907	0.201657	0.332536	0.920911	1.173485	1.372599	0.102723	-0.304899	0.039125	0.396830	-0.874791
1417252_at	-2.272460	-1.449279	0.897560	0.894488	0.837096	0.257888	-0.185907	0.062409	0.460652	0.772741	0.350725	-0.625911
1417253_at	-2.219408	-1.530332	0.691245	0.088903	0.330286	-0.020617	0.908216	1.137557	0.836559	-0.139168	0.342773	-0.426014
1417254_at	-1.043124	0.323286	2.716674	0.724818	0.089210	-1.087618	-0.506274	-0.465929	-0.099473	-0.138652	-0.060557	-0.452370
1417255_at	-2.208566	-0.416222	1.398812	0.755613	0.271886	-0.199088	-0.277879	0.438032	1.170607	0.513697	-0.300506	-1.146392
1417256_at	-0.439813	-0.175437	0.296705	-0.730096	-0.944354	-1.449159	-0.860607	0.313515	1.845984	1.585346	0.630593	-0.072676
1417257_at	-0.441831	-1.313649	-0.834198	-0.973193	-0.178692	-0.380194	1.031293	1.896029	1.579813	-0.001606	-0.317780	-0.065993
1417258_at	-2.325210	-1.726479	0.481288	0.311439	0.704828	0.598302	0.289948	0.138418	0.236269	0.919848	0.607081	-0.235733
1417259_a_at	-2.336503	-1.683550	0.470162	0.041507	0.058348	0.129867	0.390113	0.570905	0.628164	0.883493	0.898603	-0.051107
1417260_at	-2.203251	-1.304369	1.122120	0.232930	0.853826	0.467813	0.375336	0.295826	0.633820	0.706483	-0.167803	-1.012737
1417261_at	-1.477226	-1.475364	-0.704972	0.413615	1.730433	1.517491	0.371105	-0.131171	0.129351	0.354262	-0.124952	-0.602574
1417262_at	-0.563040	0.589552	0.224435	-0.409870	-0.453266	1.270036	1.478863	1.030906	0.473128	-1.069448	-0.852384	-1.718919
1417263_at	-0.175444	0.487126	0.084640	0.735914	-1.574549	-0.572702	-0.110193	2.008395	1.019243	0.021398	-1.431134	-0.492696
1417264_at	-2.212112	-1.543341	0.274986	0.776508	0.969124	0.720362	0.494312	0.348567	0.410382	0.501486	0.143775	-0.884046
1417265_s_at	-1.712651	-1.678997	0.243141	0.678023	1.284479	0.914498	1.150940	0.564142	-0.354695	-0.424034	-0.141071	-0.523771
1417266_at	-1.379330	-2.055296	-0.880668	-0.079638	0.939887	1.355614	0.663650	0.171699	-0.251200	0.314211	0.693219	0.507858
1417267_s_at	-0.848060	0.357842	2.666501	0.871233	0.089045	-0.233293	0.057140	-0.617885	-1.163684	-0.469124	-0.284198	-0.425515
1417268_at	-1.703428	-1.709726	0.231220	1.041342	1.269007	0.574015	-0.287898	-0.686966	-0.541077	0.698148	0.822680	0.292673
1417269_at	-2.163212	-0.898983	1.221011	0.466580	0.141437	-0.400466	0.155066	0.760089	1.145308	0.737144	-0.087472	-1.076502
1417270_at	-1.528883	-0.408739	1.279837	1.720912	0.928483	0.400856	0.190812	-0.962637	-1.132527	-0.653668	0.388130	-0.222573
1417271_a_at	-0.839628	0.910068	2.579075	0.251774	-0.698704	-1.012082	-0.028949	0.351259	0.232100	-0.409375	-0.638059	-0.697483
1417272_at	-1.453069	-1.067127	0.730152	-0.185217	0.666949	0.904997	1.465151	1.205067	0.248257	-0.683714	-0.677473	-1.153968
1417273_at	-0.200061	1.406271	1.342121	0.081232	-1.309757	-1.024000	0.063796	1.183723	0.770645	-0.137894	-1.198980	-0.977095
1417274_at	-1.739133	-2.156806	-0.197720	-0.191200	0.779603	0.776618	0.790848	0.274493	0.222568	0.587693	0.963870	-0.110833
1417275_at	-1.032707	-0.454316	0.664483	0.178288	1.475911	1.484822	1.068315	0.143101	-0.274121	-0.822316	-1.244533	-1.186927
1417276_at	1.057900	0.970216	1.774784	-0.419815	-1.494845	-1.252164	-0.102846	0.830003	-0.295005	-0.761702	-0.598949	0.292423
1417277_at	-1.268715	-1.870894	-0.631099	-0.923543	-0.014590	0.557346	1.401595	0.949449	0.684533	0.571811	0.781244	-0.237137
1417278_a_at	-0.404606	1.161335	1.474071	0.819737	0.243057	-0.739909	0.419056	0.320516	0.676716	-1.196825	-1.280820	-1.492324
1417279_at	-1.584333	-1.986687	-0.496309	0.367992	1.069202	0.912012	0.398663	-0.270752	-0.297468	0.820255	1.091843	-0.024417
1417280_at	-0.808309	-0.869295	-0.488083	-0.294327	0.033226	-0.619106	-1.191390	-0.182166	1.214883	2.281361	0.863109	0.060099
1417281_a_at	-1.094487	-0.570101	-0.166096	-0.722323	-1.252592	-0.665223	-0.087778	1.140250	1.690320	1.482600	0.634066	-0.388636
1417282_at	-2.046277	-1.605252	-0.357217	0.194574	0.639921	-0.002960	-0.032093	0.382101	1.304612	1.020880	0.818241	-0.316523
1417283_at	-2.187129	-1.232407	0.760999	0.534418	0.650629	-0.213752	-0.006066	0.462215	1.118976	0.981248	0.093438	-0.962572
1417284_at	-1.242892	-1.482353	0.844605	1.046130	1.651006	0.729604	0.647481	0.320508	-0.427561	-0.772934	-0.772988	-0.540607
1417285_a_at	-2.086316	-2.008977	0.185931	0.505573	0.600714	0.497483	0.541123	0.292423	0.013723	0.892554	0.717372	-0.151604
1417286_at	-2.206675	-1.512388	0.373195	0.763720	0.733562	0.464933	0.029324	-0.368084	-0.158965	0.921069	1.149247	-0.188939
1417287_at	-2.279285	-1.157785	1.059688	0.905051	0.837615	-0.164500	-0.305397	-0.157634	0.572309	0.753266	0.592280	-0.655606
1417288_at	-2.137932	-0.704094	1.599047	0.880359	0.188332	-0.655145	-0.480799	0.139293	0.915913	0.691962	0.267895	-0.704830
1417289_at	-2.056458	-1.558953	0.591775	0.955690	0.917134	1.173004	0.622998	0.028637	-0.653203	0.144048	-0.011255	-0.153409
1417290_at	-2.261081	-1.769401	0.408490	0.237312	0.521087	0.297711	0.427895	0.317745	0.643018	0.886687	0.714238	-0.423691
1417291_at	-2.055980	-0.902620	1.268101	0.784556	0.556893	-0.465996	-0.013275	0.303079	1.112426	0.608929	0.031094	-1.227211
1417292_at	-2.197318	-1.173408	0.663811	0.694133	0.429286	0.522636	0.128346	0.802074	0.841196	0.853136	-0.561865	-1.002031
1417293_at	-1.740678	-0.842541	1.102607	1.011451	1.416848	0.634780	0.507285	-0.234858	-0.049877	0.045669	-0.386179	-1.464507
1417294_at	-2.209039	-1.355424	0.598272	0.505339	0.405327	-0.233845	0.027576	0.411262	1.071178	1.066910	0.546781	-0.834336
1417295_at	-1.904926	-0.793223	0.746747	0.451048	-0.231765	-0.727676	0.082934	1.042951	1.620236	0.785258	-0.042240	-1.029342
1417296_at	-1.859749	-1.725718	0.700476	1.269969	1.385623	0.525693	0.093212	0.169241	-0.136751	0.085452	-0.064831	-0.442608
1417297_at	-1.592507	-0.031649	1.955469	0.789616	0.172046	-1.223495	-0.830825	-0.288500	0.933380	0.566715	0.234112	-0.684363
1417298_at	-2.160799	-1.160676	0.816976	0.012943	0.055332	-0.213548	0.018879	0.582746	1.317622	1.173338	0.377208	-0.820008
1417299_at	-1.341033	-1.813712	-0.693620	0.351394	0.179269	1.422707	-0.275002	-0.064361	-0.637569	1.050480	0.947168	0.874280
1417300_at	-1.351915	-1.680119	-0.678802	-0.267352	-0.097489	-0.368915	0.235926	0.063673	0.952716	1.546703	1.514902	0.130671
1417301_at	-1.877166	-1.523589	0.454007	0.408412	0.911416	-0.067190	0.292689	0.826675	1.297225	0.636815	-0.391908	-0.967386
1417302_at	-1.103369	0.112185	1.258839	1.602311	1.498285	0.151627	-0.030235	-0.441455	-0.007948	-0.826917	-1.004159	-1.209164
1417303_at	-1.481599	-1.713727	-0.015858	0.528618	1.244411	1.090588	1.351975	-0.171926	-0.659540	-0.356112	0.546777	-0.363604
1417304_at	0.078541	-1.006645	-0.227820	-0.461261	1.362475	-0.679945	-1.949814	-0.288191	0.063408	0.606035	1.188370	1.314846
1417305_at	-0.945717	-1.256765	-0.114901	0.412708	1.015683	0.367519	1.420363	1.066737	0.946975	-0.593878	-0.955779	-1.362946
1417306_at	-2.103112	-0.468621	1.410969	0.233613	0.240841	-0.600970	-0.282581	0.201327	1.225148	1.021846	0.209369	-1.087822
1417307_at	-1.049529	-1.884322	-0.459492	0.545951	0.462349	0.322596	-0.199378	-0.400636	-0.819045	0.859933	1.797558	0.824013
1417308_at	-1.974692	-1.602509	0.306376	0.773512	1.214144	0.822348	0.801892	-0.000343	-0.363376	0.273674	0.510294	-0.761314
1417309_at	-1.843251	-0.592182	1.428482	0.778902	0.374856	-0.553134	-0.142370	0.580794	1.169923	0.646331	-0.533164	-1.315181
1417310_at	-1.365591	-1.188465	0.243752	0.494705	0.106986	-0.453417	-1.462531	-0.290126	0.493274	1.844364	1.000450	0.576594
1417311_at	-2.108512	-1.642895	0.436906	0.481804	1.011536	0.259188	0.235391	0.157159	0.827883	0.772314	0.450535	-0.881317
1417312_at	-1.912667	-1.664185	-0.298056	-0.055593	0.193758	0.543942	1.707412	0.564747	0.290873	0.448855	0.642822	-0.461908
1417313_at	-2.074739	-0.550644	0.550097	0.972634	1.138980	1.302662	0.557172	-0.176431	0.021989	0.006051	-0.499719	-1.248044
1417314_at	-2.202802	-1.317760	0.953181	0.374742	0.149124	-0.067725	0.326047	0.773396	1.008616	0.847904	0.096232	-0.940959
1417315_at	0.073162	1.572579	2.034097	0.445759	-1.164810	-1.210893	-0.935127	-0.247049	-0.381199	-0.456126	-0.001467	0.271084
1417316_at	-1.896650	-1.743954	0.063333	0.582821	0.792414	0.798704	0.348013	-0.402687	-0.545790	0.888496	1.173798	-0.058490
1417317_s_at	-2.325880	-1.428820	0.530828	0.618249	0.534157	0.534554	0.367442	0.760945	0.660615	0.630292	-0.007231	-0.875153
1417318_at	-0.132163	-0.397430	-0.581742	0.502725	1.116950	1.799968	0.511942	0.594210	0.190107	-0.511872	-1.387804	-1.704888
1417319_at	-1.656049	-1.460311	-0.743409	-0.665487	0.245340	0.157124	0.269753	-0.024216	1.156353	1.358540	1.337090	0.025271
1417320_at	-2.239693	-1.578655	0.426787	0.814758	0.767669	0.767388	0.597954	0.431286	-0.000833	0.493764	0.291146	-0.771570
1417321_at	-2.185535	-1.575395	0.152162	0.146944	0.573569	0.402966	0.570773	0.865399	1.058223	0.665456	0.075378	-0.749943
1417322_at	-1.953933	0.187373	1.717379	0.034345	-0.482309	-0.142456	1.351613	0.728855	0.447888	-0.568158	-0.352035	-0.968569
1417323_at	-1.231594	-1.276055	-1.421080	-0.797684	0.378056	1.318276	0.930317	0.652269	0.880078	0.803844	0.419706	-0.656135
1417324_at	-2.068827	-1.229471	1.147701	0.339335	0.402272	-0.091492	-0.271048	-0.708382	-0.128864	0.999832	1.404428	0.204530
1417325_at	0.256213	0.947446	1.553488	-0.628194	-1.376487	-1.907033	-0.577651	0.582640	0.780937	-0.344900	0.214088	0.499456
1417326_a_at	-2.235371	-1.342831	0.702536	0.479979	0.175033	0.082927	0.409118	0.731569	1.003035	0.843535	0.148566	-0.998097
1417327_at	-1.752680	-1.833876	-0.387708	0.001187	0.607074	1.292723	1.285076	0.624561	-0.315893	0.310577	0.332475	-0.163518
1417328_at	-2.250788	-1.140582	1.249321	0.775344	0.726652	-0.217630	0.382685	-0.503875	0.216089	0.550824	0.855233	-0.643285
1417329_at	-2.031137	-1.102093	0.917294	0.956914	0.241542	-0.133261	-0.291614	0.643382	0.924448	1.106414	-0.120890	-1.110994
1417330_at	-1.785449	0.304931	-0.403035	0.655891	-0.105644	1.044589	0.664284	0.349651	1.221160	0.433116	-0.500227	-1.879270
1417331_a_at	-0.510655	-0.320985	0.383654	-0.827408	0.046729	1.036625	1.851122	1.370845	0.014652	-1.257167	-1.242748	-0.544660
1417332_at	-0.606294	0.846662	1.387540	1.900937	0.854743	-0.012661	-0.408543	-1.205803	-0.958025	-0.687945	-0.462244	-0.648365
1417333_at	-1.499356	0.240578	1.277425	0.213396	0.097743	-0.718874	-1.122255	-1.136833	0.826535	1.437768	0.938432	-0.554555
1417334_at	-2.048606	-1.677525	0.553917	0.252690	0.615798	-0.088701	0.170897	-0.532784	0.114575	0.804423	1.453330	0.381991
1417335_at	-1.346419	-0.907712	-0.270591	1.130510	1.717337	1.290623	-0.125889	-1.106143	-0.348354	0.485345	0.317772	-0.836479
1417336_a_at	-1.057207	-0.500666	0.416777	-0.898372	-1.133776	-1.368217	-0.014198	0.827470	1.415144	1.423520	0.882843	0.006681
1417337_at	0.260398	0.239266	1.403778	1.481068	0.578477	-0.085117	-0.178028	0.428077	0.094756	-1.430741	-1.712600	-1.079336
1417338_at	0.210676	1.741697	1.955283	-0.147662	-0.065232	0.102152	0.334834	-0.389103	-0.620073	-1.156947	-1.251246	-0.714376
1417339_a_at	-2.043621	-1.957359	-0.076405	0.384335	0.832810	0.778000	0.331911	0.069301	0.063340	0.835355	0.847855	-0.065527
1417340_at	-1.797592	-1.754233	-0.420473	0.127976	0.827604	1.188146	0.963128	0.862343	0.374604	0.395373	-0.119261	-0.647620
1417341_a_at	-1.384807	-2.072957	-0.687524	-0.006167	0.819934	1.245955	1.080451	0.385451	-0.497081	0.492020	0.521499	0.103225
1417342_at	-0.496179	0.094180	-0.976647	-1.326247	-0.757288	1.277970	2.052913	0.646513	-0.580226	-0.718505	0.520570	0.262944
1417343_at	-0.069657	0.933088	1.622340	-0.381088	-1.804954	-1.602680	-0.308964	0.507338	1.075919	-0.052406	0.087192	-0.006128
1417344_at	-2.054232	-1.847221	0.078979	0.088090	0.793153	0.846309	1.057306	0.692327	0.189957	0.331512	0.265363	-0.441548
1417345_at	-0.434838	1.052261	0.772717	-0.068179	0.376718	1.514943	1.260433	-0.120685	-0.629222	-1.159565	-1.410048	-1.154534
1417346_at	-1.474772	0.086077	2.249268	1.283831	0.226410	-1.089133	-0.716205	-0.267475	-0.267641	-0.385498	0.227281	0.127858
1417347_at	0.617786	-0.414727	-0.975863	-1.616049	-0.989885	0.238668	0.001915	-0.390227	-0.469430	1.131498	1.639027	1.227292
1417348_at	-1.958815	-1.265117	1.045465	0.966523	1.263796	0.673803	0.636737	0.050424	-0.415238	0.058413	-0.113984	-0.942001
1417349_at	-2.124567	-1.244883	0.955686	1.027961	1.039694	0.614328	0.120247	-0.344823	0.002528	0.624753	0.280710	-0.951630
1417350_at	-0.310610	-1.362253	-0.418213	-1.371686	-1.038989	-0.233988	0.284517	0.480771	-0.103018	1.315439	1.397601	1.360420
1417351_a_at	-2.085904	-1.524070	0.662534	0.462283	0.554216	0.195494	0.658691	0.833218	0.822050	0.679088	-0.259790	-0.997820
1417352_s_at	-2.139108	-1.368080	0.334802	0.857681	1.153564	1.067761	0.266818	0.288069	0.352725	0.211006	-0.073669	-0.951578
1417353_x_at	-2.097534	-1.748225	0.818955	0.602285	1.058200	0.714880	0.062382	-0.052253	-0.572929	0.458042	0.534925	0.221282
1417354_at	-2.025892	-1.659862	0.090487	-0.318025	0.059650	-0.073974	0.369693	0.377866	0.926630	1.191459	1.202065	-0.140099
1417355_at	0.043755	0.192456	0.622673	-0.504592	-0.752016	1.096373	1.253169	1.459858	-0.404097	0.029586	-1.709874	-1.327287
1417356_at	-0.217251	0.976514	1.756126	0.663901	-0.646414	-0.370720	0.845684	0.730259	-0.142940	-0.866832	-1.661685	-1.066635
1417357_at	-1.708277	0.312483	1.875500	1.352465	-0.129756	-0.870700	-0.714183	-0.550169	0.073868	0.395283	0.647850	-0.684374
1417358_s_at	-1.458164	-1.869131	-0.595560	0.203516	0.419224	1.094804	0.705104	-0.189727	-0.716064	1.153720	1.099724	0.152556
1417359_at	-1.983021	-1.598956	-0.004489	-0.062916	-0.451529	0.052289	0.436559	1.165421	1.165770	0.935649	0.650908	-0.305689
1417360_at	-1.675908	-1.469787	-0.377231	-0.618540	-0.190342	0.070372	0.946743	1.230576	1.398134	0.863464	0.322509	-0.499981
1417361_at	-1.703140	-1.027208	-0.415898	0.313207	0.327430	0.321917	-0.256783	0.798694	1.512298	1.533019	-0.358077	-1.045459
1417362_at	-1.015760	-2.165728	-0.953574	-0.466266	0.087915	-0.065701	0.936041	1.046934	1.066300	0.363427	0.912996	0.253414
1417363_at	-0.951505	0.166499	1.364252	0.257491	0.387339	-1.006491	-0.146387	0.400464	1.892803	-0.061859	-0.623568	-1.679050
1417364_at	-2.423163	-1.603665	0.477411	0.146927	0.512051	0.563695	0.564885	0.556739	0.531512	0.659818	0.442827	-0.429029
1417365_a_at	-1.931171	-2.145330	0.123601	-0.149434	0.221342	0.681955	0.462644	0.762901	0.164102	0.758561	0.813470	0.237355
1417366_s_at	-1.792041	-1.601016	0.087168	-0.051181	0.536073	0.856987	1.501819	1.119969	0.336572	-0.008463	-0.287764	-0.698116
1417367_at	-2.175662	-1.717879	0.172939	0.388366	0.739573	0.928267	0.859669	0.451238	0.077536	0.526774	0.358533	-0.609349
1417368_s_at	-2.351676	-1.386824	0.883289	0.518278	0.566206	0.300614	0.441240	0.623999	0.583163	0.649034	0.032958	-0.860287
1417369_at	-2.166132	-1.821748	0.313339	0.471852	0.868913	0.565397	0.607064	0.188338	0.184090	0.655602	0.665397	-0.532110
1417370_at	-0.387936	-0.911244	-0.679781	-1.340030	-0.296109	1.091708	2.307378	0.981417	-0.095407	-0.364799	-0.207020	-0.098178
1417371_at	-2.206153	-1.846209	0.253799	0.473368	0.445415	0.924781	0.323886	0.600669	0.033736	0.948495	0.109674	-0.061470
1417372_a_at	-2.260619	-1.530615	-0.011025	0.394947	0.584995	0.583697	0.323214	0.864574	0.840323	0.902167	-0.126067	-0.565591
1417373_a_at	-2.367445	-1.547068	0.639618	0.532726	0.522295	0.170122	-0.137907	0.153672	0.531496	1.038162	0.730382	-0.266052
1417374_at	-2.114929	-1.744009	-0.271674	-0.492500	0.320496	0.856034	0.784029	0.694437	0.428029	0.795035	0.640715	0.104336
1417375_at	-1.203388	-1.393721	-0.925781	-0.037695	1.118894	0.851144	0.527355	1.005750	1.254906	0.543480	-0.647649	-1.093294
1417376_a_at	-1.624164	-1.704763	-0.855196	0.431575	1.048499	1.158550	0.741751	0.802813	0.534189	0.322138	-0.156602	-0.698794
1417377_at	-0.583017	0.587841	1.302739	-0.062168	-0.689621	-0.652258	0.646252	1.449722	1.172867	-0.505856	-1.390503	-1.276003
1417378_at	-1.397207	-0.293678	1.122770	-0.189009	-0.308266	-0.972695	0.193745	1.266366	1.810381	0.373954	-0.432157	-1.174207
1417379_at	-2.252123	-1.663822	0.391524	0.889140	0.771000	0.540370	0.036664	0.038598	0.251870	0.887837	0.538660	-0.429720
1417380_at	-2.284203	-1.677626	0.698656	0.505813	0.569594	0.069938	0.242608	0.133692	0.448816	0.939580	0.755949	-0.402810
1417381_at	-1.507443	-2.094762	-0.656611	-0.377701	0.488804	1.183488	1.073008	0.796896	0.169114	0.265110	0.437478	0.222623
1417382_at	-1.727253	-1.581275	-0.091768	0.193797	0.859613	1.046708	0.334815	-0.702031	-0.735289	0.889318	1.283004	0.230370
1417383_at	-1.586846	-1.467279	-0.603319	0.138103	1.265664	1.488656	0.279014	-0.476719	-0.815283	0.834705	0.562479	0.380828
1417384_at	-2.126452	-1.584582	0.008003	0.187256	0.027752	0.183491	0.096573	0.069329	0.384211	1.344736	1.388239	0.021440
1417385_at	-2.042432	-0.884288	1.226375	0.674366	0.701970	-0.507601	-0.591535	-0.068904	1.001202	1.080628	0.270165	-0.859944
1417386_at	-2.116003	-1.012453	1.684597	0.849485	0.835501	-0.273774	-0.055893	-0.064654	0.612607	0.311089	0.055634	-0.826135
1417387_at	-1.792513	-0.078709	2.086401	0.732301	0.764204	-0.424524	-0.776086	-0.433404	0.477676	0.560884	-0.265490	-0.850729
1417388_at	-1.862522	-1.795951	-0.793365	0.421725	-0.254376	0.409939	0.476408	1.185197	0.733417	0.709058	0.770204	0.000268
1417389_at	-1.882076	-0.668937	1.946604	0.703955	-0.245461	-1.155452	-0.317565	0.638084	0.692566	-0.035957	0.542032	-0.217796
1417390_at	-1.990679	-1.379156	0.017507	-0.043452	0.540817	0.321960	0.577646	0.990546	1.354321	0.699724	-0.042280	-1.046964
1417391_a_at	-1.942687	-0.936386	1.484026	0.901168	0.236425	-0.707063	-0.204488	0.605781	1.036474	0.599484	-0.111828	-0.960908
1417392_a_at	-1.683055	-0.816625	1.251715	0.452965	0.383108	0.387210	0.909556	1.482721	0.171949	-1.132222	-0.898772	-0.508534
1417393_a_at	-1.974143	-1.474332	0.155342	0.581171	0.947512	0.452145	0.065924	-0.770019	-0.060236	0.934056	1.389271	-0.246685
1417394_at	-1.733321	-1.388722	0.500471	-0.278858	0.453672	-0.126520	0.852050	1.354373	1.458472	0.125520	-0.424775	-0.792367
1417395_at	-1.877476	-0.722339	1.613687	0.992268	0.656569	-0.254596	0.166799	0.501583	0.527552	-0.305634	-0.454236	-0.844180
1417396_at	-1.007763	0.638551	1.473100	2.022788	0.415975	-0.063830	-0.572338	-1.117721	-0.272487	0.107627	-0.532104	-1.091801
1417397_at	-1.913983	-0.851442	0.397378	0.318618	0.043270	-0.018132	0.776934	1.150705	1.354549	0.592281	-0.412656	-1.437517
1417398_at	-2.081038	-1.614695	-0.546703	-0.105459	0.168324	1.254168	0.860983	0.734874	0.115366	0.760335	0.522746	-0.068903
1417399_at	-1.953049	-1.271766	0.955969	0.170063	0.465862	-0.630318	-0.575011	-0.146043	0.998916	1.105011	1.165685	-0.285331
1417400_at	-1.969597	-0.667429	1.846427	0.309993	-0.075758	-0.755340	0.163177	0.459763	0.965224	0.564201	0.192941	-1.033607
1417401_at	-1.386758	0.675559	1.221577	1.698105	0.359819	0.370260	0.103327	-0.362292	-0.924166	-0.537170	-0.433629	-0.784636
1417402_at	-2.047222	-1.939095	0.268608	0.206340	0.614045	0.059518	0.670079	0.662368	0.743219	0.726848	0.558215	-0.522922
1417403_at	-1.027104	-1.552735	-1.115418	-0.194384	0.653931	1.593938	1.318965	0.143047	-0.912024	0.140943	0.807108	0.143723
1417404_at	-1.132818	-1.531738	-0.968741	-0.382547	0.491790	1.320822	1.314221	-0.071881	-0.928114	0.395049	1.212550	0.281416
1417405_at	-2.153563	-1.414320	0.572672	0.882837	0.905039	0.081717	0.658918	0.680609	0.595952	0.173178	0.084236	-1.067280
1417406_at	-1.662919	-0.224262	1.595446	0.969287	-0.168278	-1.109561	-0.519998	0.556361	1.220604	0.582745	-0.257421	-0.982004
1417407_at	-2.006203	-1.679729	0.841636	0.657153	1.243045	0.044227	0.137164	0.087260	0.600036	0.468035	0.429690	-0.822302
1417408_at	-1.210226	0.310794	1.148456	-0.592344	-0.401710	-0.847278	0.114963	0.685603	1.633047	1.177353	-0.611874	-1.406778
1417409_at	-1.984569	-0.247188	2.109678	0.998785	0.189665	-0.380808	0.402422	0.212106	0.188621	-0.177519	-0.311028	-1.000161
1417410_s_at	-2.050160	-1.849959	0.088607	-0.157535	0.458885	0.005395	0.866516	0.867597	1.020156	0.406732	0.597569	-0.253791
1417411_at	-0.873589	-1.726824	-1.101826	-1.225070	0.339733	0.960760	1.337237	0.485347	-0.184795	0.414359	0.914270	0.660399
1417412_at	-0.133717	0.042445	1.482848	-0.141148	-0.201189	0.458786	1.870915	0.724854	-0.881309	-1.422626	-1.079565	-0.720294
1417413_at	0.765156	1.901256	1.188031	-0.345854	-1.075822	-1.603428	-0.680210	0.359692	0.552817	-0.429899	-0.675261	0.043522
1417414_at	-1.580276	-0.991559	0.480189	1.830876	1.205439	0.655260	0.323031	0.275166	-0.128987	-0.315897	-0.544222	-1.209020
1417415_at	-0.553101	-0.672956	0.932167	1.010622	0.662892	-0.311229	-1.916104	-1.246407	-0.436225	1.263826	0.638881	0.627635
1417416_at	-0.809847	-1.578195	-0.040459	-0.923915	0.134407	1.168255	1.980976	0.822466	-0.526965	-0.644671	-0.133046	0.550996
1417417_a_at	-2.352383	-1.525476	0.458320	0.392828	0.332440	0.598774	0.480461	0.648936	0.437277	0.895130	0.361957	-0.728256
1417418_s_at	-2.328283	-1.584293	0.102109	0.347644	0.351104	0.629425	0.562448	0.389142	0.346678	0.996070	0.734520	-0.546576
1417419_at	-1.549572	-1.093327	-0.340903	-0.726835	-0.481907	0.066999	0.721096	1.001627	1.335675	1.435020	0.553635	-0.921508
1417420_at	-1.323646	-0.407266	0.849278	0.425941	0.062749	0.162364	0.995601	1.575466	0.828412	-0.402021	-1.377048	-1.389831
1417421_at	-2.228678	-1.697598	0.410778	0.202216	0.237398	-0.065421	0.379087	0.550701	0.707525	1.065942	0.811111	-0.373064
1417422_at	-1.734417	-1.121045	0.410984	1.089686	-0.475110	0.070041	-0.380628	0.689930	0.888748	1.716022	-0.325599	-0.828611
1417423_at	-2.212510	-1.273910	0.760203	0.276391	0.379085	-0.303060	-0.016725	0.081778	1.046836	1.140406	0.829307	-0.707808
1417424_at	-1.813051	-1.593760	0.250892	0.529022	0.850223	0.948922	0.665289	1.162767	0.484188	0.044437	-0.822641	-0.706290
1417425_at	-1.541009	-1.502420	0.113199	-0.075609	0.071007	-0.367698	-0.338817	-0.385647	-0.011200	1.010306	1.926761	1.101126
1417426_at	-2.336492	-1.586895	0.391899	0.373558	0.307489	0.531163	0.320914	0.576792	0.617534	1.056985	0.313146	-0.566089
1417427_at	-1.948520	-0.886508	1.163034	1.225103	0.697030	-0.045880	-0.125131	0.717163	0.805445	0.227636	-0.621377	-1.207992
1417428_at	0.157198	0.881248	1.424049	1.020860	0.257095	0.204777	0.558240	-0.028706	-1.266819	-1.983294	-1.070562	-0.154084
1417429_at	-1.570591	-1.908493	-0.564704	0.412430	1.049368	0.972995	0.190505	-0.387493	-0.427033	0.749182	1.143823	0.340015
1417430_at	-1.514011	-1.868664	-0.336777	-0.014273	1.024128	1.228266	1.110330	-0.193111	-0.661264	0.124074	0.878940	0.222359
1417431_a_at	-2.135835	-1.231538	1.511340	0.177439	-0.188048	-0.575406	0.440156	0.768295	0.705238	0.579640	0.531479	-0.582760
1417432_a_at	-2.203321	-1.680348	0.362398	0.494518	0.862265	0.985731	0.905828	0.297576	-0.077316	0.141426	0.337573	-0.426321
1417433_at	-2.203296	-1.463799	0.300918	0.439040	0.637613	0.848745	0.550954	0.795821	0.569090	0.682302	-0.265237	-0.892143
1417434_at	-1.993353	-1.831485	-0.305047	0.160754	0.728166	0.890401	0.625557	0.076397	-0.131200	0.911284	0.985758	-0.117241
1417435_at	-1.321503	-1.916690	-0.600684	-0.748059	0.506625	1.117785	1.223032	0.382492	-0.339190	0.187387	1.088236	0.420564
1417436_at	-0.141421	-0.522511	1.721975	2.215906	0.323406	-0.463604	-0.764873	-0.905999	-0.791978	-0.039624	0.057256	-0.688535
1417437_at	-1.866759	-0.661903	0.984092	1.033528	0.645655	0.214031	-0.123010	0.149579	0.820715	0.895738	-0.383694	-1.707968
1417438_at	-2.143715	-1.548827	0.542591	0.876449	0.847844	0.439251	0.476557	0.620179	0.471055	0.534370	-0.177328	-0.938432
1417439_at	-1.336977	-1.148271	1.040854	-1.108066	-0.171011	-0.478681	0.969193	1.235885	1.585854	0.077608	-0.093761	-0.572630
1417440_at	-1.905897	-0.668677	1.372219	1.035547	0.355339	-0.695376	-0.187707	0.464741	1.213576	0.451090	-0.271113	-1.163745
1417441_at	-1.367397	-1.871586	-0.769729	-0.674601	-0.296828	0.404973	1.124750	1.254089	0.201662	0.776857	0.837159	0.380656
1417442_a_at	-1.986822	-1.073262	0.670411	0.852642	0.978305	0.949836	0.738462	0.062245	0.067438	0.409591	-0.221689	-1.447159
1417443_at	-1.076792	-0.376906	0.078164	1.289095	1.788455	1.578387	-0.003692	-0.878984	-0.865656	-0.469014	-0.401724	-0.661334
1417444_at	-1.862060	-1.437661	-0.049597	0.389527	0.693165	0.439563	-0.738890	-0.207664	0.504921	1.847754	0.592021	-0.171079
1417445_at	-1.236424	-1.382763	-1.169791	0.083911	1.314945	1.483923	0.858046	0.676071	0.459224	0.170331	-0.508686	-0.748788
1417446_at	-2.168780	-0.812483	1.460480	0.540929	0.897731	0.176356	0.151753	-0.041944	0.672039	0.517424	-0.122927	-1.270581
1417447_at	-1.383442	-0.934608	0.068993	1.018068	1.463109	0.949017	0.438243	0.298838	0.715181	-0.082126	-1.080752	-1.470522
1417448_at	-1.626658	-1.509410	-0.033511	-0.041470	-0.222588	-0.903882	0.153515	1.047825	1.513412	0.969174	0.893129	-0.239534
1417449_at	-1.443007	-2.258110	-0.437465	0.182614	1.204231	0.655981	0.575285	-0.046959	-0.284029	0.359988	0.915724	0.575754
1417450_a_at	-1.819307	-0.308874	1.859654	0.798588	-0.120722	-0.957580	-0.535032	0.918377	0.728641	0.538859	-0.486884	-0.615721
1417451_a_at	-2.265276	-1.582664	0.486323	0.340846	0.420857	0.737139	0.779087	0.810862	0.309503	0.595480	0.117421	-0.749577
1417452_a_at	-2.406891	-1.124510	1.033200	0.630603	0.182109	0.121758	0.163183	0.576625	0.752696	0.835487	0.124536	-0.888808
1417453_at	-1.839462	-1.828799	0.062383	-0.062268	-0.250144	-0.373289	0.408658	0.964081	0.941337	1.179278	0.829427	-0.031209
1417454_at	-2.107417	-1.261265	1.208520	1.015639	1.200969	0.502621	0.316327	0.115478	0.022848	-0.031138	-0.188480	-0.794101
1417455_at	-1.708752	-1.821144	0.363871	0.281834	0.235535	-0.297892	-0.301094	-0.418861	0.230681	1.074388	1.450667	0.910765
1417456_at	-1.781114	-0.606056	1.048361	0.269884	0.746411	0.456885	0.975777	0.624076	0.856236	-0.077238	-0.880007	-1.633226
1417457_at	-1.983578	-1.228295	0.924366	0.680692	0.308472	-0.049294	0.238778	0.834957	1.004548	0.915018	-0.517330	-1.128343
1417458_s_at	-2.386831	-1.347928	0.699423	1.085054	0.443420	0.381622	-0.152189	0.166212	0.150473	1.009511	0.413570	-0.462339
1417459_at	0.129577	0.385393	1.420117	1.932174	-1.070975	-0.769527	-0.566941	0.422484	-1.278529	-0.783571	-0.448989	0.628783
1417460_at	-2.025860	-1.884956	0.112516	0.029332	0.584561	0.971987	0.983423	0.496367	0.202407	0.573152	0.457569	-0.500498
1417461_at	-0.915528	-1.414771	-0.768106	-0.149892	0.373698	1.900525	1.462780	0.969735	-0.454368	-0.425411	-0.573206	-0.005458
1417462_at	-1.064318	-1.665086	-0.944464	0.057240	0.641230	1.948367	1.107442	0.617194	-0.551422	0.090233	-0.267556	0.031138
1417463_a_at	-2.277010	-1.631457	0.163566	0.275186	0.814525	1.006703	0.294379	0.167704	0.030522	0.792618	0.712783	-0.349533
1417464_at	-0.333230	1.001737	1.353201	-0.070177	-0.706218	-1.915690	-0.469133	0.647312	1.597980	-0.044081	-0.283258	-0.778444
1417465_at	-2.162912	-1.867076	0.921968	0.330824	0.785983	0.303015	0.502962	0.189218	-0.003146	0.499285	0.751820	-0.251952
1417466_at	-2.133507	-1.424233	0.437715	0.100599	0.516517	0.496636	1.050402	0.909920	0.710526	0.398549	-0.009811	-1.053316
1417467_a_at	-2.047678	-1.327567	0.413870	0.393078	0.665317	0.151617	0.854759	0.804434	1.087586	0.281273	-0.006487	-1.270205
1417468_at	-1.807232	-1.853405	-0.131428	0.098998	1.167245	1.216314	1.084284	0.376239	-0.106643	0.143785	0.083216	-0.271380
1417469_at	-1.899220	-1.292366	-0.782855	0.273527	1.255333	1.445166	0.170629	0.879162	0.228028	0.479605	-0.370588	-0.386417
1417470_at	-1.035087	-1.434954	0.558665	0.269331	1.597595	1.246995	0.536527	0.056422	-1.468405	-0.554966	-0.432108	0.659992
1417471_s_at	-1.096745	-1.408060	-0.144972	-0.149941	0.812238	1.314484	1.638649	1.044637	0.043052	-0.321118	-0.895402	-0.836822
1417472_at	-2.112431	-1.150709	0.621455	0.445521	0.362126	0.121750	0.574087	1.023356	1.253820	0.337314	-0.331672	-1.144623
1417473_a_at	-2.050384	-1.826687	-0.260045	0.298510	0.766182	0.869789	0.802755	0.118131	0.073740	0.741422	0.797419	-0.330834
1417474_at	-2.203555	-1.732374	0.521386	-0.157092	0.426594	0.436600	0.691331	0.640789	0.651791	0.814346	0.451850	-0.541659
1417475_at	-2.223013	-0.987393	1.125525	0.989404	1.051406	0.412961	0.625661	-0.068350	0.100181	-0.280379	0.258863	-1.004873
1417476_at	-1.192798	-2.118208	-0.536985	-1.101985	0.063940	0.477947	0.702439	0.833389	0.564970	0.745746	0.971407	0.590139
1417477_at	-2.160183	-1.415400	0.656613	0.526922	0.269966	-0.522009	-0.176651	0.557251	1.179386	1.052298	0.482574	-0.450769
1417478_a_at	-1.667387	-1.899483	-0.206395	-0.381576	0.166208	0.924078	1.437050	0.775824	-0.457109	0.314870	0.688004	0.305918
1417479_at	-1.477358	-1.320841	1.265614	-0.364110	0.033101	-1.239017	0.398528	0.996956	1.383893	0.529299	0.362197	-0.568265
1417480_at	-2.025808	-1.799556	0.063574	0.638432	1.075179	0.707439	0.502326	-0.032403	0.274609	0.637152	0.632978	-0.673920
1417481_at	-2.132188	-1.081802	1.324819	1.089135	0.718969	-0.081127	0.023389	0.090053	0.610969	0.498204	0.029348	-1.089776
1417482_at	-2.081891	-0.633680	1.234115	1.020347	0.497513	-0.327220	0.329084	0.120267	0.879703	0.223124	0.264724	-1.526086
1417483_at	-2.042105	-0.759697	0.757343	0.560844	0.736142	0.922249	0.652547	0.708773	0.530404	0.234603	-0.977319	-1.323785
1417484_at	-0.974605	-0.994028	-1.587374	-0.439511	0.679928	0.975209	0.586087	1.180164	1.599226	0.029134	-0.320427	-0.733800
1417485_at	-1.140766	-0.974428	-0.053791	1.363157	1.523320	1.432781	0.575101	0.199843	-0.777104	-0.727225	-0.740464	-0.680423
1417486_at	-0.510395	-1.106272	0.639072	-0.193656	-0.646235	0.674701	1.460871	0.176569	-1.752087	-0.753143	0.573228	1.437344
1417487_at	-1.320360	-1.106439	0.845144	1.759030	0.209446	0.137999	0.104474	-0.253509	-1.437206	-0.596285	0.447547	1.210158
1417488_at	-0.881683	-0.470544	0.181554	-0.329536	-0.141532	1.112442	2.249781	1.080591	-0.155016	-0.785386	-0.952792	-0.907878
1417489_at	0.097743	1.719959	1.212190	1.191458	-1.597244	-1.355585	-0.573723	-0.267906	-0.071588	-0.072264	0.247760	-0.530804
1417490_at	-2.257322	-1.556518	0.129948	-0.200226	0.384584	0.825032	0.792275	0.594566	0.495058	0.813614	0.584361	-0.605356
1417491_at	-2.328840	-1.120666	1.019839	1.187107	1.059369	0.404148	-0.219386	-0.242923	0.136452	0.383384	0.231027	-0.509509
1417492_at	-1.956774	-1.427908	0.739616	0.168302	-0.709005	-0.431292	-0.226932	0.487587	0.589974	1.384682	1.114424	0.267329
1417493_at	-2.215117	-1.844093	-0.013268	0.283998	0.534706	0.657780	0.631633	0.660716	0.378360	0.813827	0.406428	-0.294964
1417494_a_at	-1.399213	-0.750063	1.074783	-0.634887	-0.639358	0.028555	1.227880	1.722901	0.992102	-0.207384	-0.766281	-0.649030
1417495_x_at	-0.648804	-1.139392	0.735583	-0.766432	-0.181811	0.653526	1.347965	1.886184	-0.185831	-1.058094	-1.013087	0.370198
1417496_at	-0.494900	-1.382272	-1.160069	-0.733021	0.094193	1.774867	1.476736	0.536657	-0.873226	-0.200348	0.295277	0.666103
1417497_at	-1.797682	-1.606898	0.743268	0.075565	-0.288895	-0.458129	-0.173478	0.002797	0.011510	0.770983	1.424799	1.296153
1417498_at	-1.477011	-1.359197	-0.886978	0.149616	-0.113395	0.895653	0.495161	1.333169	1.065630	1.152382	-0.436167	-0.818863
1417499_at	-2.252522	-1.615102	0.363413	0.802437	0.865622	0.545438	0.322851	0.311026	0.280741	0.769545	0.325490	-0.718944
1417500_a_at	-2.269051	-1.398793	0.928321	0.179817	0.276409	0.051916	0.696017	0.538472	0.671480	0.774212	0.481362	-0.930151
1417501_at	-1.633314	-1.843994	-0.369091	0.355598	1.232177	1.191901	0.260790	-0.470338	-0.361805	0.694966	0.908915	0.034197
1417502_at	-0.724487	-1.524460	-0.163644	0.096204	0.917023	1.365639	1.625120	-0.148487	-1.400896	-0.709860	0.502328	0.165523
1417503_at	-1.847450	-0.481737	1.773127	0.955976	0.397057	-0.932990	-0.661487	-0.292163	0.655307	0.808452	0.357453	-0.731537
1417504_at	-1.534368	0.344566	0.340175	1.673546	-0.415729	-0.879675	0.341568	1.200255	0.634987	0.008216	-0.070900	-1.642641
1417505_s_at	-1.491776	-1.222927	0.125995	-0.487671	-0.348491	-0.794897	0.310979	1.051391	1.836381	1.048871	0.532473	-0.560326
1417506_at	-2.181335	-1.387416	0.473422	0.802034	0.691368	-0.119222	-0.377540	-0.175387	0.588556	1.242983	0.851605	-0.409062
1417507_at	-1.745689	-0.767510	1.867461	1.203438	1.252661	-0.131305	-0.377551	-0.497446	-0.054019	-0.062588	-0.021002	-0.666448
1417508_at	-2.104093	-1.637307	0.795792	0.709276	1.147596	0.035135	0.194530	0.406097	0.662393	0.487398	0.048827	-0.745646
1417509_at	-1.738390	-1.388243	0.142130	-0.439370	-0.099162	1.226270	1.794524	0.882436	-0.446292	-0.047283	0.298683	-0.185298
1417510_at	-2.436455	-1.126111	0.979085	0.292059	0.018813	-0.352347	0.166682	0.216250	0.791302	0.900281	0.969648	-0.419193
1417511_at	-2.213408	-1.233221	0.492850	0.756658	0.514530	0.032141	0.127016	0.720924	1.182148	0.672018	0.003722	-1.055380
1417512_at	-1.943284	-1.870942	-0.137906	0.723921	1.091085	0.975167	0.800378	0.299980	-0.033380	0.328778	0.176014	-0.409810
1417513_at	-2.146925	-1.264396	0.695351	0.670774	0.550117	-0.080349	-0.633579	-0.368983	0.528124	1.234299	1.069947	-0.254382
1417514_at	-1.280897	-1.192677	0.090095	1.290249	1.018984	0.172099	-0.964746	-0.916115	0.165083	1.468769	0.858910	-0.709756
1417515_at	-2.412359	-1.510119	0.738099	0.458725	0.511359	0.504497	0.624227	0.795166	0.314653	0.489325	0.004531	-0.518102
1417516_at	-1.935551	-1.375360	0.728708	1.336049	1.331614	0.315149	-0.235291	-0.129242	0.233331	0.586406	-0.017497	-0.838321
1417517_at	-2.468038	-0.853834	1.275683	1.160274	0.054331	-0.049096	0.158275	0.591465	0.310684	0.482748	0.040843	-0.703332
1417518_at	-1.047927	-1.029857	-1.331892	-0.720733	0.705447	1.968107	0.810300	0.371939	0.447728	0.797216	-0.291459	-0.678870
1417519_at	-1.279639	-0.038879	1.358476	0.223424	-0.654424	-1.464192	-1.006007	-0.135818	1.052790	1.493629	0.684765	-0.234125
1417520_at	-0.944540	0.798295	-0.051974	1.153808	0.076321	2.137310	-0.713600	-0.607544	-1.601921	0.154455	-0.284243	-0.116363
1417521_at	-0.217345	-0.567154	-0.462937	-0.888719	1.096241	2.001071	0.527719	-0.648869	-1.535116	-0.324891	-0.097898	1.117899
1417522_at	-2.193469	0.142085	1.632954	0.270361	-0.770055	-0.411786	0.681986	0.449788	0.877955	0.106997	0.280056	-1.066872
1417523_at	-1.546228	-1.974994	-0.129393	0.550220	0.326716	0.829016	0.345165	-0.186804	-0.893206	0.541033	1.248081	0.890399
1417524_at	1.063351	0.444232	0.837727	-1.382082	-1.683712	-1.485636	-0.146797	0.211703	0.119248	0.120525	0.710762	1.190677
1417525_at	-1.065052	-0.345251	0.686186	1.173741	0.284129	0.581354	1.072496	1.121440	0.224811	-0.747368	-1.456353	-1.530133
1417526_at	-2.214121	-1.036596	1.698321	0.878009	-0.152316	-0.265172	0.304773	0.729167	0.513323	0.191020	-0.057740	-0.588669
1417527_at	-1.483521	-0.860438	1.576934	-0.010475	-0.436817	-1.414201	-0.280894	0.892375	1.352163	0.736575	0.221556	-0.293251
1417528_at	0.934107	1.811627	-0.099561	0.150876	0.738375	1.148301	-0.089202	-0.665881	-1.058115	-1.313276	-1.248099	-0.309152
1417529_at	-0.437804	1.300312	1.988017	1.314605	-0.206253	-0.922268	-0.667749	-0.127399	0.190900	-0.596988	-0.966400	-0.868972
1417530_a_at	-1.729272	-0.478191	1.833621	1.568074	0.910603	-0.088321	-0.506523	-0.449947	-0.239682	0.095559	-0.159738	-0.756186
1417531_at	-1.630571	-0.786776	0.407660	0.930160	-0.473777	-0.014101	-0.435684	0.523616	1.100450	1.849218	-0.353752	-1.116442
1417532_at	-0.976865	-1.231379	-0.618907	-0.730340	-1.188185	0.998403	1.082217	1.741996	0.585333	0.744803	-0.299603	-0.107471
1417533_a_at	-1.937664	-1.654756	0.395852	0.101874	0.985098	0.289621	0.591982	-0.286528	0.459764	0.753643	1.157688	-0.856574
1417534_at	-1.381107	-1.344159	0.593755	0.282572	1.531758	1.046426	1.083764	0.334244	0.073032	-0.258071	-0.727388	-1.234832
1417535_at	-1.320727	-1.320416	0.360919	0.598441	1.559580	1.419840	1.035364	-0.277781	-0.964652	-0.560231	-0.121351	-0.408987
1417536_at	-1.814106	-1.180762	0.293134	0.052586	-0.319894	-0.048069	0.893007	1.466001	1.248756	0.681058	-0.221718	-1.049988
1417537_at	0.330162	-0.039367	-0.806168	-1.228937	0.743551	1.456154	1.564399	-0.142657	-1.255269	-0.996769	-0.501307	0.876209
1417538_at	-2.015435	-1.927608	0.021702	0.204494	0.898909	0.818806	0.440648	-0.020713	-0.018689	0.779046	0.940679	-0.121829
1417539_at	-1.851250	-1.558301	0.383134	0.761625	0.940290	0.605349	0.030300	-0.824455	-0.588105	0.692152	1.282784	0.126474
1417540_at	-2.229392	-1.634777	0.252119	0.542851	0.811790	1.013533	0.355369	0.686897	0.336856	0.584704	-0.369457	-0.350501
1417541_at	-2.203564	-1.737431	-0.023553	0.454986	0.917059	0.742926	0.392567	0.482904	0.708967	0.652070	0.066478	-0.453413
1417542_at	-1.818457	-0.041887	1.616276	0.897380	0.663335	-0.232341	0.101828	0.199716	0.817603	-0.009972	-0.524324	-1.669156
1417543_at	-1.007060	-1.393416	0.768271	1.679606	1.038438	0.713672	0.163237	0.482497	-1.245141	-0.951711	-0.510717	0.262322
1417544_a_at	-1.671537	-0.371322	1.377990	0.002199	-0.114368	-1.157510	-0.091503	0.623838	1.746442	0.642386	-0.008879	-0.977737
1417545_at	-0.683935	-0.040430	1.278409	-0.112270	-1.397739	-1.627697	-0.658730	1.266933	1.235969	0.811847	0.125397	-0.197760
1417546_at	-1.836489	-0.190847	1.742524	1.391554	0.512067	-0.341778	-0.198118	0.226442	0.588536	-0.095957	-0.601769	-1.196167
1417547_at	-1.307070	0.398154	1.739662	0.040085	-0.466635	-1.148873	0.072000	0.837420	1.496587	0.044324	-0.566015	-1.139644
1417548_at	-0.583857	-1.272435	-1.142413	-0.648118	0.707915	1.654770	1.792426	0.183006	-0.626820	-0.542810	0.355835	0.122500
1417549_at	-1.737214	-1.614635	-0.914809	-0.299122	0.789009	1.136967	0.475593	0.092230	0.549113	1.151675	0.734228	-0.363038
1417550_a_at	-0.672370	-0.511348	-0.913394	-1.219823	-0.319821	1.121441	-0.166672	-0.690870	-0.651200	1.150170	1.770576	1.103312
1417551_at	-1.857148	-1.998816	-0.276546	0.623969	1.000114	0.557119	-0.040487	0.273269	0.517267	1.104996	0.372000	-0.275734
1417552_at	-1.976991	-1.515494	0.243917	0.001126	0.871215	0.676071	0.971303	0.645106	0.953744	0.299009	-0.095982	-1.073015
1417553_at	-1.383060	-1.325269	0.928615	-0.136918	0.338480	0.385425	1.914156	0.315496	-0.533033	-0.046139	0.779108	-1.236860
1417554_at	-1.396739	-0.622264	-0.630168	-0.190513	0.127420	0.432689	-0.986921	-0.603763	1.009266	1.967554	1.282633	-0.389193
1417555_at	-1.616072	-0.360432	-0.650896	-0.024029	1.566155	1.455791	0.006842	-1.001874	-0.108515	0.546077	1.076006	-0.889059
1417556_at	-1.712886	-0.891487	0.454770	1.361172	-0.359787	0.222537	-0.649628	0.462736	0.655400	1.747132	-0.441833	-0.848127
1417557_at	-1.722611	-0.312311	1.837294	0.664883	0.253149	-0.671809	-0.236296	0.461510	1.078702	0.440319	-0.467162	-1.325668
1417558_at	-2.445774	-1.198020	1.024908	0.616005	0.915051	0.134428	-0.088930	0.057577	0.704335	0.519271	0.376651	-0.615496
1417559_at	-1.588989	-0.552717	1.417686	0.498975	-0.377623	-1.293063	-0.392808	0.821873	1.409830	0.817490	0.020440	-0.781089
1417560_at	-2.171300	-1.034601	1.162930	0.842399	0.521011	-0.432809	-0.200348	0.246292	1.009226	0.791160	0.215952	-0.949911
1417561_at	-1.931360	-1.819585	-0.124599	0.567960	1.002976	1.111923	0.771890	0.271789	-0.122635	0.548784	0.282272	-0.559424
1417562_at	-2.132403	-1.288969	0.772404	0.749267	-0.155017	-0.356706	-0.118372	0.204154	0.714015	1.355413	0.851520	-0.595312
1417563_at	-2.042481	-0.981621	0.794279	-0.321999	-0.068622	0.043472	-0.573100	-0.353390	0.217245	1.684672	1.301980	0.299553
1417564_at	-2.037435	-1.830444	-0.002654	-0.146428	0.232319	0.280947	0.276482	0.450553	0.622329	1.356831	0.907797	-0.110294
1417565_at	-2.208906	-1.727203	0.463303	0.500334	0.768883	0.319386	0.635431	0.464049	0.573378	0.586205	0.368252	-0.743109
1417566_at	-2.069195	-1.713888	-0.134309	0.192351	0.286173	0.399180	0.341739	-0.094768	0.068896	1.159666	1.409021	0.155136
1417567_at	-0.000781	1.428199	1.143537	-1.423580	-1.163670	-0.991671	0.794220	0.699293	1.063888	-0.181560	-0.499144	-0.868730
1417568_at	-1.955396	-1.544437	-0.220758	0.707571	0.808824	0.954521	0.729843	0.775917	0.455490	0.317528	0.078703	-1.107807
1417569_at	-0.707299	0.489847	2.243113	0.867966	0.621815	-0.018814	0.298005	-0.861401	-1.423314	-0.947681	0.014738	-0.576966
1417570_at	-0.854320	-1.024182	-0.649839	-0.055343	0.781705	2.233649	1.269726	0.285142	-1.104478	-0.409992	-0.272704	-0.199362
1417571_at	-1.610978	-0.336102	1.096755	-0.223875	-0.882653	-1.240175	-0.315070	0.167097	1.283538	1.362701	0.999740	-0.300983
1417572_at	-0.829915	0.167272	0.802359	1.641539	1.295746	0.819965	-0.654391	-1.439255	-1.342746	-0.519805	0.126899	-0.067670
1417573_at	-2.288630	-1.688506	0.469831	0.055957	0.389699	0.206486	0.477885	0.293532	0.495695	1.024588	0.883388	-0.319913
1417574_at	-1.458360	-0.249362	1.391708	0.725962	0.089490	-0.635039	0.043866	0.927291	1.279694	0.314536	-0.775814	-1.653972
1417575_at	-1.253770	-0.927060	0.211964	1.149280	1.648179	1.526755	0.486099	-0.150601	-0.827616	-0.773571	-0.446439	-0.643220
1417576_a_at	-1.335933	-1.613655	-0.987524	-0.546859	-0.277108	1.240209	0.915814	0.086942	-0.151274	1.155929	1.187791	0.325669
1417577_at	1.721137	1.115534	0.756227	-1.328108	-1.052423	-0.423653	0.455824	0.579326	-0.176569	-1.344617	-0.760465	0.457789
1417578_a_at	-1.921143	-1.542781	0.294244	0.319922	1.023616	0.421018	0.340498	0.631284	1.020829	0.689371	-0.060457	-1.216397
1417579_x_at	-2.256819	-1.541730	0.713985	0.048096	0.386057	0.108639	1.094393	1.065663	0.519220	-0.004682	0.283693	-0.416511
1417580_s_at	-2.064621	-1.314538	0.749844	0.535144	0.482066	-0.471969	-0.250687	0.282963	1.209112	1.108706	0.513545	-0.779567
1417581_at	-2.136224	-1.473419	-0.008299	0.056545	-0.156946	0.412072	0.495021	0.163376	0.358738	1.220889	1.430312	-0.362062
1417582_s_at	-1.754642	-2.004844	0.385696	0.127565	0.923775	1.009117	0.540517	0.137396	-0.871662	0.659167	0.411604	0.436310
1417583_a_at	-1.542233	-1.227529	0.972454	0.179112	0.157013	-1.002161	-1.002209	-0.256120	0.771594	1.398490	1.152026	0.399553
1417584_at	-2.078251	-0.874150	0.923869	0.384640	0.524452	-0.384362	-0.678172	-0.655834	0.821187	1.055988	1.302377	-0.341741
1417585_at	-2.065354	-0.272776	1.769830	0.715798	0.026933	-0.635191	-0.393907	0.266594	1.004370	0.651435	-0.097027	-0.970707
1417586_at	-1.367933	-0.273491	2.001712	0.424013	-0.843922	-1.525449	-0.198579	0.424785	0.952271	0.643187	0.242083	-0.478683
1417587_at	-1.417173	0.937013	1.423622	0.039111	-0.906167	0.059002	0.788398	0.604115	0.594333	0.441017	-0.811876	-1.751395
1417588_at	0.239758	0.584479	1.035967	0.774565	1.225704	0.194893	-0.098871	-0.698427	-1.687596	-1.656023	-0.762139	0.847682
1417589_at	0.489084	0.095775	-0.015256	-0.835248	-1.667854	-0.580115	0.985268	2.183828	0.713207	-0.254646	-0.585032	-0.529010
1417590_at	-2.373331	-1.011264	1.151193	1.083036	0.687967	0.430974	0.330443	-0.264687	0.070964	0.511346	0.216802	-0.833443
1417591_at	-2.334852	-1.302313	0.659637	0.730615	0.887652	0.266764	0.005557	-0.295184	0.233933	1.029141	0.698400	-0.579360
1417592_at	-2.265602	-1.120570	1.010554	0.789871	0.809973	0.193962	0.378086	0.144895	0.519914	0.574976	0.178753	-1.214814
1417593_at	-2.423145	-0.960687	0.909456	0.706095	0.507196	-0.383620	0.058107	0.134276	0.958877	0.751787	0.554917	-0.813257
1417594_at	-1.788696	-0.955202	0.826158	0.650364	0.451806	-0.317365	0.190823	0.862542	1.440345	0.588330	-0.540295	-1.408816
1417595_at	-0.912931	-0.312880	1.199274	-0.298822	-1.106974	-1.740894	0.585157	1.380453	1.241063	-0.070909	0.514203	-0.476738
1417596_at	-1.456839	-0.966501	0.149146	0.280111	0.799571	0.465946	1.468884	1.115212	0.794519	-0.403778	-0.757143	-1.489123
1417597_at	-1.971628	-1.938289	-0.184915	0.025677	0.593116	0.806048	1.128649	0.974978	0.087418	0.122261	0.244407	0.112283
1417598_a_at	-1.936148	-2.106493	0.031861	0.658605	0.953159	0.670093	0.267559	0.201277	-0.120615	0.742658	0.583564	0.054490
1417599_at	-1.289189	-0.711246	1.551936	0.850729	0.427386	0.524748	1.467401	0.335137	-0.206958	-1.076175	-0.837443	-1.036330
1417600_at	-1.324606	-0.431889	2.333264	1.018606	0.254078	-0.489876	-1.035351	-0.682264	-0.631157	0.249919	0.393733	0.345546
1417601_at	-1.979290	-1.520523	-0.128560	-0.376828	0.310765	0.003848	-0.253082	0.253247	0.738318	1.560444	1.164156	0.227504
1417602_at	-1.707351	-1.028394	0.179009	0.889669	0.469246	-0.437325	-1.079385	-0.595146	0.726384	1.574492	1.119864	-0.111065
1417603_at	-1.630296	-1.160563	-0.179054	1.302094	1.601291	0.600692	-0.464110	-0.238076	0.651189	0.703296	-0.119861	-1.066601
1417604_at	-1.901851	-1.609751	0.144165	0.081730	0.542747	0.820758	1.258143	0.949526	0.599180	0.188440	-0.123516	-0.949567
1417605_s_at	-2.456830	-1.165894	1.119739	0.582518	0.360250	0.491282	-0.214583	-0.014633	0.474145	0.758913	0.661537	-0.596443
1417606_a_at	-2.083333	-1.874298	0.384376	0.148336	0.775339	0.633689	0.917926	0.564297	0.417870	0.411391	0.313563	-0.609154
1417607_at	-0.576838	-0.135323	1.714198	-0.535223	-0.468982	-0.973760	0.737178	1.575586	1.055996	-0.784477	-1.125125	-0.483231
1417608_a_at	-2.381514	-1.171863	0.863068	0.484611	0.051902	-0.124298	-0.011020	0.453006	0.866105	1.112440	0.542828	-0.685268
1417609_at	-2.196903	-1.895954	0.502525	0.633714	0.679406	0.601906	0.674494	0.498172	0.174214	0.319229	0.368979	-0.359785
1417610_at	-1.928803	-1.372111	-0.047033	1.380319	-0.002918	0.576030	-0.475563	0.528918	0.331201	1.546922	-0.218588	-0.318372
1417611_at	-1.565096	-1.855086	-0.873826	0.435838	1.166832	1.253668	0.462876	-0.026013	-0.196540	0.606995	0.756784	-0.166431
1417612_at	-2.181820	-1.770423	0.725490	0.024550	-0.120477	-0.246775	0.736879	0.757442	0.494513	0.764629	0.742721	0.073264
1417613_at	-0.994464	-1.651707	-0.871871	-0.211531	0.282940	0.733348	0.455174	-0.567396	-0.791007	0.924195	1.682988	1.009330
1417614_at	-0.401585	1.025546	1.640628	-0.211972	-0.534009	-1.967963	-0.511603	0.189741	1.413656	0.122635	-0.002747	-0.762327
1417615_a_at	-2.496868	-1.292327	0.750354	0.225743	0.172170	0.355447	0.482582	0.621911	0.716411	0.738990	0.414577	-0.688972
1417616_at	-1.528055	-1.248368	-0.651219	0.827337	1.516034	1.138006	0.560954	-0.208718	0.470067	0.279363	0.157121	-1.312520
1417617_at	-1.069173	-1.854071	-0.065519	0.684406	-1.075936	-0.888389	0.352222	1.169797	0.387751	1.180451	0.955989	0.222478
1417618_at	-1.728244	-1.238010	-0.819119	0.118993	-0.312582	1.195902	0.666582	0.956422	0.705560	1.374981	-0.240701	-0.679781
1417619_at	-0.184895	0.647096	1.710504	0.631284	0.299255	0.448921	0.788813	0.441749	-1.200269	-1.357530	-1.534124	-0.690805
1417620_at	-2.513906	-0.984476	1.194730	0.743784	0.561035	0.321208	-0.128671	0.167451	0.547265	0.692977	0.091341	-0.692746
1417621_at	-0.927693	-0.220231	1.034081	-0.053172	-0.271946	-1.010243	-0.138788	1.073742	1.953393	0.702166	-0.796230	-1.345081
1417622_at	-2.175046	-1.457953	0.793903	0.670082	0.836395	0.123002	-0.153169	-0.058804	0.621896	1.120220	0.400827	-0.721347
1417623_at	-1.702487	-1.764630	-0.641032	0.040114	0.401893	0.154181	0.136543	0.548668	1.079621	1.497400	0.686626	-0.436890
1417624_at	-2.191414	-1.695087	0.198195	0.215010	0.801219	0.249161	0.422708	0.418057	0.857248	0.959363	0.382089	-0.616558
1417625_s_at	-1.350018	-1.977518	-0.856219	-0.077704	0.869203	1.348011	1.177117	0.659272	-0.037517	0.268575	0.163077	-0.186284
1417626_at	-1.232711	0.786907	2.097617	0.708497	-0.459131	-1.173513	-0.475736	0.205035	0.815965	0.252159	-0.438034	-1.087051
1417627_a_at	-1.409245	-1.610831	-0.632912	-0.366010	-0.457400	-0.174141	0.304105	1.267958	1.501816	1.245619	0.369431	-0.038393
1417628_at	-1.576033	-0.408486	1.432094	0.440834	0.074015	-1.178364	-0.261554	0.685193	1.630389	0.500183	-0.240023	-1.098249
1417629_at	-1.815563	-1.910735	0.021622	0.642724	1.378232	1.177353	0.199233	-0.006309	-0.194011	0.354701	0.339743	-0.186994
1417630_at	-2.022165	-1.114610	1.065609	0.586336	0.827420	1.106850	0.887167	0.306295	-0.035305	-0.081361	-0.426980	-1.099263
1417631_at	-1.246315	-1.166381	-1.081346	-0.625517	0.402165	0.902434	0.207022	1.053743	1.433607	1.230862	-0.231330	-0.878951
1417632_at	-1.140170	0.291653	2.317317	0.692095	-0.414200	-1.445859	-0.651672	-0.419795	0.589620	0.380059	0.342700	-0.541743
1417633_at	-1.903781	-1.767942	0.609612	0.198694	0.668761	0.147159	0.954073	0.357087	0.811530	0.499700	0.505865	-1.080762
1417634_at	-1.675919	-1.459371	1.043939	1.111682	1.156047	0.898069	0.588869	-0.533977	-0.349296	0.103728	0.025938	-0.909712
1417635_at	-0.587614	0.922631	1.884289	0.844519	0.792042	0.227212	0.195177	-0.196366	-0.339723	-1.255079	-1.225466	-1.261624
1417636_at	-0.244369	-1.016149	-0.122842	-0.775577	0.584578	1.426717	1.881767	1.076516	-0.590425	-0.802587	-1.037707	-0.379928
1417637_a_at	-1.893449	-1.247032	0.495568	-0.312466	0.322496	1.007422	1.618057	0.897798	0.266602	-0.037698	-0.186618	-0.930678
1417638_at	-0.972121	-1.041589	-0.286915	0.162858	0.473040	-0.875584	0.353218	1.345877	2.161884	0.117349	-0.392509	-1.045510
1417639_at	-1.716836	-0.686667	1.567348	0.958485	-0.001075	0.792265	1.089278	0.565718	-0.226853	-0.445498	-1.057185	-0.838969
1417640_at	-1.885480	-0.180847	1.752633	0.287914	-0.593043	-0.905204	-0.050881	0.852964	1.139442	0.575671	-0.154883	-0.838270
1417641_at	-1.166020	-0.263596	0.927718	0.377988	-0.903555	-0.972535	-1.168801	-0.546436	0.335495	1.782644	1.334609	0.262490
1417642_at	-1.465168	-1.856578	0.353423	0.476836	1.524456	0.546078	0.375751	0.590224	0.914151	-0.115682	-0.362830	-0.980664
1417643_at	1.973095	1.665341	0.250583	0.108346	0.141006	-0.623999	-0.546033	0.049594	0.011078	-0.700377	-1.580978	-0.747657
1417644_at	-1.306080	-1.415674	-0.316453	-0.475790	0.054523	0.338064	0.996518	1.646024	1.357716	0.510380	-0.501054	-0.888181
1417645_at	-0.158572	-1.374532	-1.017544	-0.629421	0.074114	0.543761	0.461380	-0.595719	-1.036383	0.429423	1.838834	1.464658
1417646_a_at	-1.883612	-1.437659	0.551224	0.896273	1.672130	0.861559	0.393353	-0.090574	-0.000618	-0.014072	-0.221806	-0.726199
1417647_at	-2.207376	-1.436631	0.643905	0.655469	0.975754	0.508761	0.202454	0.125031	0.676309	0.798374	-0.016460	-0.925586
1417648_s_at	-1.965394	-0.755464	1.187243	0.711039	0.531931	-0.197639	0.018042	0.739621	1.176923	0.476700	-0.561096	-1.361903
1417649_at	-1.242611	0.440256	1.679033	0.510996	-0.482330	-1.363642	-0.409445	0.389804	1.339162	0.708973	-0.437731	-1.132460
1417650_at	-1.295585	-0.510329	0.216656	1.510167	1.855624	1.158666	-0.166179	-0.446091	-0.290271	-0.293943	-0.730078	-1.008636
1417651_at	-1.799616	-1.054300	0.158328	1.118717	-0.406526	0.380278	-0.170209	0.972178	0.790935	1.517747	-0.644662	-0.862866
1417652_a_at	-2.268020	-1.579898	0.693411	0.753665	0.460459	0.049038	-0.216556	-0.024465	0.258756	1.057055	0.923814	-0.107260
1417653_at	-0.482890	1.043841	2.123114	0.709946	0.026708	-1.716193	-0.654614	-0.157591	0.561447	-0.375260	-0.201198	-0.877308
1417654_at	-1.946623	-1.946631	0.066597	0.387826	0.533698	0.612463	0.377564	0.998447	0.747444	0.774809	-0.053127	-0.552466
1417655_a_at	-1.767921	-0.865877	1.506209	0.697181	0.121210	-1.347429	-0.218205	0.568306	1.224234	0.417911	0.300918	-0.636546
1417656_at	-0.434714	0.047389	1.077246	1.573865	1.271817	0.868693	-0.299343	0.057988	-0.750552	-0.899367	-1.553435	-0.959585
1417657_s_at	-1.567968	-0.364445	1.889681	0.840069	0.304931	-1.276956	-0.709060	0.432828	1.090780	0.288207	-0.377937	-0.550128
1417658_at	-1.127263	0.487836	1.611370	0.885644	-0.245778	-1.308984	-0.876782	0.542733	1.305386	0.401019	-0.786185	-0.889004
1417659_at	-1.946710	-1.880150	-0.000199	1.070485	1.036138	0.573767	-0.316520	0.452803	0.073777	0.746898	0.441344	-0.251641
1417660_s_at	-2.018604	-1.782889	-0.012662	0.480665	0.766194	1.210849	0.841271	0.323583	-0.584010	0.329594	0.447208	-0.001199
1417661_at	-2.251889	-1.293503	1.068456	-0.126286	-0.191981	-0.340598	0.310020	0.721863	0.971633	0.863901	0.682750	-0.414364
1417662_at	-1.171109	-2.209962	-0.630624	-0.186820	1.350536	1.097126	0.913187	0.510056	-0.034929	0.283557	0.269211	-0.190231
1417663_a_at	-2.168636	-1.922014	0.025005	0.509776	0.960058	0.598130	0.472908	0.251079	0.072933	0.396545	0.783080	0.021147
1417664_a_at	-1.653079	-1.694118	-0.896240	0.138235	0.726580	1.268782	0.446598	-0.169700	-0.410906	0.824265	1.129972	0.289611
1417665_a_at	-2.075724	-1.717334	0.555931	-0.217161	0.370228	-0.277255	0.063332	0.123773	0.761282	1.022508	1.224804	0.165614
1417666_at	-1.819228	-0.984255	0.767028	0.139735	-0.484278	-1.136998	-0.534845	0.621486	1.121781	1.410114	0.812271	0.087194
1417667_a_at	-1.972865	-1.881071	0.494148	0.680173	0.543216	0.674861	-0.274488	0.271522	-0.418113	1.181175	0.621798	0.079645
1417668_at	-2.085448	-1.785355	0.154905	0.253831	0.995058	0.029961	0.540571	0.387654	0.824638	0.694062	0.619427	-0.629299
1417669_at	-1.980613	-0.875197	2.006083	0.451236	0.484731	-0.521047	0.449275	0.466619	0.620661	-0.240780	-0.016145	-0.844824
[truncated: 20,690 more rows]
