# Supplementary material for: The role of alternative Polyadenylation in regulation of rhythmic gene expression
Source: BMC Genomics. 2017 Aug 4;18:576. doi: 10.1186/s12864-017-3958-1 (PMC5544998; doi:10.1186/s12864-017-3958-1)
Supplement: Supplementary file 3 — Supplemental Initial Data Tables. This zip archive contains the initial timeline data for probe sets in mouse liver, mouse brown fat, mouse white fat originally published in Zvonic et al. [21]. (ZIP 3710 kb) [file 12864_2017_3958_MOESM3_ESM.zip › liver_smooth.txt]

0	1.000000	0.000000	1.000000	probe	0.000000	0.000000	0.000000	0.000000	0.000000	0.000000	0.000000	0.000000	0.000000	0.000000	0.000000	0.000000
0	1.000000	0.000000	1.000000	t1	0.000000	0.000000	0.000000	0.000000	0.000000	0.000000	0.000000	0.000000	0.000000	0.000000	0.000000	0.000000
0	1.000000	0.000000	1.000000	t2	0.000000	0.000000	0.000000	0.000000	0.000000	0.000000	0.000000	0.000000	0.000000	0.000000	0.000000	0.000000
0	1.000000	0.000000	1.000000	t3	0.000000	0.000000	0.000000	0.000000	0.000000	0.000000	0.000000	0.000000	0.000000	0.000000	0.000000	0.000000
0	1.000000	0.000000	1.000000	t4	0.000000	0.000000	0.000000	0.000000	0.000000	0.000000	0.000000	0.000000	0.000000	0.000000	0.000000	0.000000
0	1.000000	0.000000	1.000000	t5	0.000000	0.000000	0.000000	0.000000	0.000000	0.000000	0.000000	0.000000	0.000000	0.000000	0.000000	0.000000
0	1.000000	0.000000	1.000000	t6	0.000000	0.000000	0.000000	0.000000	0.000000	0.000000	0.000000	0.000000	0.000000	0.000000	0.000000	0.000000
0	1.000000	0.000000	1.000000	t7	0.000000	0.000000	0.000000	0.000000	0.000000	0.000000	0.000000	0.000000	0.000000	0.000000	0.000000	0.000000
0	1.000000	0.000000	1.000000	t8	0.000000	0.000000	0.000000	0.000000	0.000000	0.000000	0.000000	0.000000	0.000000	0.000000	0.000000	0.000000
0	1.000000	0.000000	1.000000	t9	0.000000	0.000000	0.000000	0.000000	0.000000	0.000000	0.000000	0.000000	0.000000	0.000000	0.000000	0.000000
0	1.000000	0.000000	1.000000	t10	0.000000	0.000000	0.000000	0.000000	0.000000	0.000000	0.000000	0.000000	0.000000	0.000000	0.000000	0.000000
0	1.000000	0.000000	1.000000	t11	0.000000	0.000000	0.000000	0.000000	0.000000	0.000000	0.000000	0.000000	0.000000	0.000000	0.000000	0.000000
0	0.000000	0.833333	0.000000	t12	3.175427	-0.288675	-0.288675	-0.288675	-0.288675	-0.288675	-0.288675	-0.288675	-0.288675	-0.288675	-0.288675	-0.288675
5	0.000000	0.005000	0.767205	_at	-0.599753	-0.977513	-0.486102	-0.879981	1.225749	0.271998	0.010878	-1.398413	-0.169826	-0.011923	2.040469	0.974416
3	0.000000	0.011000	0.633344	1415671_at	-1.325404	-0.208084	0.870674	0.491796	1.270448	0.202689	-0.824105	-1.569764	0.140275	0.340712	1.546221	-0.935459
2	0.000000	0.000000	0.818251	1415672_at	1.119626	1.708557	0.515404	-0.631878	-0.940878	-0.273310	0.805697	0.901108	0.118582	-0.947935	-1.122739	-1.252231
0	0.000000	0.629000	0.000000	1415673_at	0.697906	0.775822	-0.394496	0.457776	-1.124788	0.452347	-0.613073	0.453146	-2.378449	0.240636	1.330166	0.103008
2	0.000000	0.657000	0.580264	1415674_a_at	0.365280	0.097711	-0.275202	-0.552224	0.735272	-2.078246	1.975508	0.283136	0.297056	0.210787	0.156139	-1.215218
2	0.000000	0.003000	0.587231	1415675_at	-0.058565	1.381638	0.741100	0.134402	-1.498768	-1.959230	0.999732	0.792464	0.335829	0.250827	-0.613295	-0.506136
0	0.000000	0.153000	0.544672	1415676_a_at	1.599274	0.156308	0.069646	-1.017051	-0.617450	-1.463534	1.795976	0.180330	-0.858192	-0.554294	0.743310	-0.034322
0	0.000000	0.126000	0.259615	1415677_at	1.056232	1.432079	0.070989	-1.375892	1.309816	-0.702796	0.525692	0.477596	-1.438309	-0.867442	-0.618932	0.130965
3	0.000000	0.000000	0.884869	1415678_at	-0.994860	-0.386812	0.820246	1.636886	-0.060142	-0.694993	-0.540454	-0.151520	1.007969	1.434192	-0.540110	-1.530399
3	0.000000	0.587000	0.751677	1415679_at	0.648070	0.909747	-1.406232	0.669184	0.072005	-1.804222	0.319516	0.385731	-0.110262	1.101174	0.676092	-1.460804
2	0.000000	0.832000	0.000000	1415680_at	0.387560	0.467255	0.833389	0.426788	-0.563147	-0.187104	0.894916	0.329887	-2.183769	0.641513	0.651974	-1.699261
0	0.000000	0.442000	0.023237	1415681_at	0.515655	1.706535	-1.335913	-1.292016	-0.509216	-1.337190	0.727556	0.232480	0.082991	0.052184	1.305877	-0.148943
3	0.000000	0.084000	0.094565	1415682_at	-1.498501	0.343884	1.336920	1.940006	0.269646	0.066887	-0.407279	-0.804813	-0.920560	0.822441	-0.500277	-0.648354
2	0.000000	0.107000	0.771709	1415683_at	1.513067	0.369529	-0.235417	-1.026766	-0.347842	-1.461749	1.884944	-0.111922	0.890820	-0.397691	-0.304489	-0.772484
0	0.000000	0.392000	0.000000	1415684_at	1.753674	-0.159756	-1.414263	0.379397	-1.823667	0.599166	-0.307453	1.173541	0.154830	-0.413115	0.477286	-0.419640
3	0.000000	0.057000	0.743619	1415685_at	-0.494017	-0.601306	1.578345	0.537908	-0.370413	-0.674723	-0.439397	-0.362433	2.375652	-0.893380	-0.187046	-0.469190
2	0.000000	0.023000	0.586859	1415686_at	0.556903	1.195202	0.105046	0.488813	-2.625282	0.072254	-0.285236	0.575161	0.692582	-0.156860	-1.018617	0.400031
3	0.000000	0.001000	0.865495	1415687_a_at	-1.744181	-0.053908	1.219875	1.021820	0.518915	-0.618248	-1.097623	-1.009200	0.840151	1.038652	0.556909	-0.673163
2	0.000000	0.001000	0.807885	1415688_at	-0.164654	0.823343	0.804473	1.291894	-0.327345	-1.095817	-0.040839	0.479034	0.504212	0.703079	-0.695354	-2.282027
0	0.000000	0.103000	0.734737	1415689_s_at	0.125750	0.596219	-0.245388	-0.285353	-0.882898	1.618641	-0.417473	0.494947	-0.242284	-1.869235	-0.565113	1.672188
2	0.000000	0.009000	0.581899	1415690_at	0.101613	0.806643	-0.309424	0.589711	-0.380695	-1.573378	0.225948	1.149971	1.158102	0.869229	-1.722603	-0.915119
2	0.000000	0.000000	0.905220	1415691_at	-0.255184	1.197529	1.553543	0.266791	-1.571993	-0.408513	0.019780	0.509534	1.006306	0.046914	-1.574332	-0.790375
0	0.000000	0.001000	0.728890	1415692_s_at	0.568175	-0.786801	-1.029227	-0.940944	0.706088	2.093204	0.081595	0.211753	-1.027884	-1.128117	0.440702	0.811457
5	0.000000	0.138000	0.000000	1415693_at	-0.325278	-0.024965	-1.094717	0.283396	2.915442	0.217125	-0.695729	-0.339180	-0.228797	0.079982	-0.169843	-0.617437
5	0.000000	0.222000	0.243246	1415694_at	-0.543888	-0.626645	-0.084487	-1.119090	0.546569	-0.158763	0.619090	0.025465	-1.148333	-0.126596	2.647357	-0.030680
2	0.000000	0.050000	0.301573	1415695_at	0.184275	2.228441	1.176613	-1.582957	-0.815409	0.210705	0.130631	-0.020110	-0.283717	-1.077425	-0.330887	0.179840
3	0.000000	0.089000	0.295089	1415696_at	-0.229418	-0.278205	0.077374	1.207425	1.356845	-1.277648	-0.916105	-0.167937	-0.618949	1.956969	-0.898671	-0.211677
0	0.000000	0.043000	0.432961	1415697_at	0.332149	1.214687	-0.011435	-0.294741	-1.755592	-0.086605	0.542235	1.500297	-1.307764	-1.018075	-0.084123	0.968967
3	0.000000	0.417000	0.000000	1415698_at	-1.023335	-0.239846	-0.767243	1.820722	1.553080	-0.635957	-0.600741	-0.185190	0.845939	-0.826406	-0.801050	0.860026
3	0.000000	0.666000	0.005088	1415699_a_at	-0.005691	0.585984	-1.720711	0.711372	-0.440459	-1.416934	1.072237	-0.176610	1.016082	0.744527	0.852402	-1.222199
5	0.000000	0.003000	0.613621	1415700_a_at	-0.828630	-0.779155	-0.245423	0.017627	1.427572	1.989546	-0.804958	-0.891680	-0.930954	-0.174924	1.141420	0.079561
0	0.000000	0.402000	0.694242	1415701_x_at	1.399821	-0.314725	-0.913015	0.238167	-1.058096	-0.520234	1.871132	0.175468	-1.454502	0.653495	0.501318	-0.578830
3	0.000000	0.869000	0.000000	1415702_a_at	-0.293364	1.070056	0.848258	-1.231214	-0.083887	-0.084116	-0.666222	-0.399357	-0.934342	2.127934	-1.029040	0.675292
2	0.000000	0.876000	0.000000	1415703_at	0.566660	-0.319156	-0.239621	-0.367321	0.062675	0.068696	-1.494436	0.896683	0.308885	1.038642	-1.996995	1.475292
3	0.000000	0.664000	0.781970	1415704_a_at	0.489667	-0.810120	-0.108273	1.407627	-0.511669	-0.886443	0.871182	-0.433893	-1.288491	2.038128	-0.443537	-0.324177
2	0.000000	0.456000	0.252514	1415705_at	-0.381413	0.680873	0.913368	-0.308046	0.179300	0.446345	-0.352757	0.082969	0.731680	-1.051057	-2.343602	1.402341
5	0.000000	0.000000	0.853214	1415706_at	-0.989125	-0.541017	-1.196872	-0.268418	1.791963	0.797009	-0.373080	-0.916402	-0.338667	-0.014863	1.794138	0.255336
2	0.000000	0.000000	0.571406	1415707_at	1.525007	0.408321	0.406712	-0.724188	-1.034736	-1.149516	0.526989	1.610958	0.080341	-0.155118	-1.585571	0.090800
2	0.000000	0.007000	0.586506	1415708_at	-0.201039	1.203741	0.447662	-0.072785	-1.726323	-0.273942	0.273468	0.410103	1.351920	1.050817	-1.090274	-1.373349
2	0.000000	0.057000	0.110310	1415709_s_at	1.485356	0.565560	0.153698	-0.316961	-0.264353	0.536020	-0.473800	1.019339	0.963355	-2.145020	-0.902683	-0.620512
0	0.000000	0.332000	0.000000	1415710_at	0.508531	-0.331092	0.351930	0.179542	0.411086	-1.316066	1.422191	-0.099547	-1.433290	-1.620921	0.928252	0.999385
3	0.000000	0.005000	0.712045	1415711_at	-1.053012	0.144519	0.198411	1.893487	-0.026677	-1.091781	-1.228661	0.716761	1.029213	0.895634	-0.933942	-0.543952
3	0.000000	0.033000	0.363859	1415712_at	-1.086878	-0.052018	0.250223	0.538999	1.140230	0.359326	-1.673716	-0.297850	1.883064	0.124869	0.069622	-1.255872
5	0.000000	0.090000	0.004302	1415713_a_at	-0.649179	-0.756980	-1.297292	-0.214367	2.380381	0.092599	0.168519	0.215189	-0.274182	-0.831585	-0.151265	1.318161
2	0.000000	0.425000	0.489955	1415714_a_at	0.893546	-0.766115	0.450811	-1.239741	0.128897	-1.224117	0.208750	0.570559	2.140409	-0.893019	0.401194	-0.671175
2	0.000000	0.061000	0.526079	1415715_at	0.501698	0.950176	0.166608	-1.408912	-1.059483	-1.231992	1.316813	0.711488	1.015474	-0.505779	0.655456	-1.111544
3	0.000000	0.081000	0.987976	1415716_a_at	0.007537	-0.193964	-0.379138	1.298266	0.699380	-1.654837	-0.121051	-0.035671	-0.233190	1.554516	0.748729	-1.690576
0	0.000000	0.821000	0.000000	1415717_at	0.595240	-1.729944	-0.296282	1.019583	-0.875904	0.771938	0.400471	1.368293	-0.424789	-0.964253	1.070450	-0.934803
3	0.000000	0.300000	0.000000	1415718_at	-0.020614	0.736243	-0.818449	0.272540	-1.394635	-1.214463	-0.936075	0.387511	1.122137	0.830145	1.697327	-0.661669
3	0.000000	0.211000	0.000000	1415719_s_at	-0.185618	-1.811394	0.273119	1.872923	-0.153544	-0.531958	-0.824781	0.766981	1.076718	0.354459	-1.086177	0.249272
2	0.000000	0.144000	0.000000	1415720_s_at	0.425572	-0.325915	1.198993	-0.445758	-1.564405	-0.533495	-0.163474	1.034645	-0.035047	1.847802	-0.088452	-1.350467
3	0.000000	0.001000	0.545738	1415721_a_at	-0.467476	-0.089221	0.035123	0.625311	0.624071	-0.424168	-1.376050	-0.666478	-0.178847	2.464247	0.507876	-1.054387
2	0.000000	0.006000	0.477353	1415722_a_at	0.240695	0.900526	0.824940	0.757531	-0.521613	-0.755275	0.997643	0.526686	0.644697	-0.530516	-2.350389	-0.734925
3	0.000000	0.003000	0.915303	1415723_at	-0.774735	0.266217	0.915002	1.139115	-1.311040	-0.720496	-0.737122	0.600956	0.665184	1.731416	-0.751276	-1.023219
2	0.000000	0.855000	0.171736	1415724_a_at	-0.186821	0.452583	0.657343	-0.875012	0.282976	2.027575	-1.627690	0.136489	1.012197	-0.597277	-1.141118	-0.141246
2	0.000000	0.520000	0.838405	1415725_at	0.398126	0.444290	-0.410414	2.095881	-1.115422	-0.705325	-0.074942	0.494935	-0.771658	1.161398	-1.464116	-0.052756
3	0.000000	0.014000	0.574261	1415726_at	-0.938397	-0.032189	1.220925	1.350124	0.395255	-0.314738	-1.437082	-0.298195	1.253044	0.597628	-1.551912	-0.244463
3	0.000000	0.828000	0.342957	1415727_at	0.907068	-0.290485	-0.682386	0.899109	-0.674373	-1.973053	0.713469	0.016529	-0.503531	0.653690	1.659620	-0.725657
2	0.000000	0.085000	0.545365	1415728_at	-0.246130	1.580659	-0.314693	0.300409	-1.319900	-0.730804	1.465006	0.605400	0.027337	0.883201	-0.851775	-1.398709
3	0.000000	0.130000	0.747595	1415729_at	-0.630434	1.216035	0.072584	1.579669	-1.320175	0.004540	-1.612538	0.051286	0.363379	1.184688	-0.859917	-0.049119
3	0.000000	0.039000	0.350029	1415730_at	0.262976	-0.577823	1.130314	-0.242469	-0.337164	-0.914384	-1.145392	-0.753945	1.292563	1.889084	0.408337	-1.012095
3	0.000000	0.055000	0.000000	1415731_at	-1.759532	-1.325411	-0.094465	0.656620	0.858300	-0.970732	-0.337605	0.529835	0.974387	1.493300	-0.488731	0.464034
2	0.000000	0.344000	0.000000	1415732_at	-0.472117	1.665157	1.067104	0.797596	-1.228885	-1.416351	0.734341	-0.385476	-0.244013	-1.275272	0.217177	0.540740
2	0.000000	0.211000	0.212162	1415733_a_at	-0.072687	0.096034	-0.586230	1.326888	-1.415625	-0.992899	0.653629	-0.154716	1.844012	0.452574	-1.341193	0.190214
3	0.000000	0.022000	0.211239	1415734_at	-0.434268	-1.370830	0.541902	0.485502	0.633033	-0.304533	-1.102749	-0.017509	-0.916756	2.418326	0.002440	0.065441
3	0.000000	0.032000	0.183088	1415735_at	-0.897963	-0.410038	-0.526036	0.365888	-0.680258	-0.724796	-0.430812	-0.378297	0.605862	2.738371	0.602206	-0.264126
5	0.000000	0.001000	0.745830	1415736_at	0.040854	-0.435045	-1.685693	-0.607427	2.124697	0.815260	0.231067	-0.828173	-0.791202	-0.145882	0.966222	0.315320
5	0.000000	0.044000	0.277697	1415737_at	-0.036131	-1.686115	-2.002391	0.831614	0.313744	0.941467	0.606278	-0.757007	0.272298	0.869038	0.818739	-0.171534
0	0.000000	0.382000	0.099401	1415738_at	-1.556689	0.779115	0.812743	-0.772235	-0.091464	1.152754	1.004046	-0.113882	-0.447169	-1.166050	-0.965779	1.364608
5	0.000000	0.864000	0.000000	1415739_at	0.761339	-0.386318	1.557577	-1.087478	0.773098	-1.562533	-0.125273	-0.147951	-1.332733	0.000042	1.326434	0.223795
0	0.000000	0.009000	0.472192	1415740_at	2.127695	-0.562132	-1.174608	-0.994110	-0.117427	0.443211	0.615827	1.205129	-0.803806	-1.023882	0.220683	0.063421
5	0.000000	0.852000	0.460258	1415741_at	-0.383737	-1.770314	1.894666	-0.743787	-0.389802	1.056144	0.951290	-0.669415	0.407543	-0.807626	0.098245	0.356792
5	0.000000	0.152000	0.561045	1415742_at	0.029896	-0.186001	-0.955945	-0.739757	1.436937	-1.065129	-0.496200	-0.321391	-0.388106	-0.344113	2.255085	0.774724
0	0.000000	0.142000	0.524642	1415743_at	0.715848	0.259916	0.256423	-2.809097	0.029666	0.448790	0.510182	0.330441	0.812032	-0.841361	0.634978	-0.347815
2	0.000000	0.002000	0.649270	1415744_at	-0.018615	1.432090	0.846894	1.410760	-0.781150	-1.771039	-0.111882	0.397847	0.531789	0.069282	-1.112878	-0.893099
2	0.000000	0.103000	0.182803	1415745_a_at	0.993019	-0.356761	0.443983	-0.361392	-0.258347	-0.739534	0.575048	0.608856	1.182669	-0.967393	-2.185181	1.065035
0	0.000000	0.208000	0.270665	1415746_at	0.805073	0.992771	-0.318640	-0.570279	-0.000172	1.652396	-0.999509	0.425346	0.101309	-1.064069	-1.808673	0.784447
5	0.000000	0.888000	0.000000	1415747_s_at	0.397076	-1.213821	-1.193851	0.503663	0.641963	0.836872	-0.429483	0.554357	0.739335	0.794457	-2.152935	0.522367
2	0.000000	0.154000	0.000000	1415748_a_at	0.954641	0.126436	-0.566495	-1.077272	-0.430988	-0.599264	-0.217289	0.581820	2.623763	-0.605795	-0.615940	-0.173616
3	0.000000	0.459000	0.000000	1415749_a_at	-0.726255	0.172818	0.173531	0.081878	-1.934239	1.022621	-0.637332	-0.782765	0.438278	1.880498	0.797051	-0.486083
0	0.000000	0.176000	0.000000	1415750_at	0.649811	0.607667	-0.801946	-0.545582	-0.989170	0.966576	0.410732	0.373637	-1.329823	-0.992277	2.035924	-0.385549
2	0.000000	0.064000	0.109527	1415751_at	-0.454218	0.833012	1.421839	-0.324007	-0.600718	0.690096	0.258413	0.241361	0.428805	0.919241	-1.985361	-1.428463
0	0.000000	0.052000	0.321149	1415752_at	1.100336	-0.460198	0.027991	-1.413776	-0.901893	-0.236818	1.723166	0.981196	-0.873579	-0.914708	1.079027	-0.110746
5	0.000000	0.007000	0.658370	1415753_at	-1.433900	-1.275136	0.403262	0.358480	0.835845	-0.087680	-0.329220	-0.920090	0.290353	-0.155807	2.292712	0.021181
2	0.000000	0.392000	0.031760	1415754_at	0.514140	0.444722	0.641755	-0.292625	-1.517759	-1.587723	1.343576	0.238862	-0.310716	0.242459	1.398282	-1.114976
3	0.000000	0.734000	0.331688	1415755_a_at	-0.215459	-0.611742	2.130486	-1.391143	0.468500	0.038146	-1.412439	0.375673	0.185275	-0.586769	1.161559	-0.142088
2	0.000000	0.000000	0.543146	1415756_a_at	0.811026	2.220736	0.122468	-1.051445	-0.536396	-0.636136	0.650036	0.383821	0.300014	-0.691387	-1.568355	-0.004380
5	0.000000	0.710000	0.000000	1415757_at	-1.441807	1.243134	0.295228	-0.531886	-1.152381	1.473595	-0.537926	-1.062581	-0.523939	0.478006	0.747883	1.012674
0	0.000000	0.360000	0.226028	1415758_at	0.640718	-0.540620	-0.596310	-2.071764	1.801867	-0.405222	0.457461	0.898287	0.484784	-0.939156	-0.050542	0.320497
2	0.000000	0.123000	0.458203	1415759_a_at	1.007096	0.400542	0.972186	-0.773186	-0.179262	-0.899354	0.316733	0.857028	0.006104	0.436812	0.362199	-2.506899
5	0.000000	0.059000	0.892004	1415760_s_at	0.446319	-1.086415	-0.699408	-0.069639	2.181673	-0.213485	0.460961	-0.524883	-1.173680	-0.287599	1.459360	-0.493204
0	0.000000	0.861000	0.000000	1415761_at	-0.265561	0.410304	1.014966	-1.406395	2.280575	-0.252225	0.754452	-0.079868	-0.467417	-0.312126	-1.147577	-0.529126
0	0.000000	0.409000	0.000000	1415762_x_at	0.499225	1.128441	0.398332	-1.385416	0.289361	-1.179685	0.399648	-0.464701	-1.726984	-0.198567	1.028488	1.211860
3	0.000000	0.000000	0.851270	1415763_a_at	-1.431696	-0.560286	-0.487615	1.372337	0.595469	-0.436887	-0.964678	-1.056728	0.404102	1.752221	0.829868	-0.016107
3	0.000000	0.060000	0.922118	1415764_at	-1.207949	-0.652311	1.733370	0.427353	-0.683372	-0.258094	-1.211638	-0.532966	1.651420	0.574510	-0.455147	0.614824
3	0.000000	0.176000	0.000000	1415765_at	0.514605	0.276649	-0.374967	1.696300	-0.275257	-1.578490	-1.272624	-0.762757	1.517362	0.504634	-0.500008	0.254552
3	0.000000	0.136000	0.000000	1415766_at	-0.759594	-0.699567	0.717838	1.603374	0.908353	-1.207494	-1.114288	-0.433975	-0.452615	-0.646552	0.630618	1.453903
5	0.000000	0.740000	0.137960	1415767_at	-0.945101	-1.128754	-0.394141	-0.846455	-0.170368	0.651106	-0.054906	-0.117801	1.095210	0.700627	-0.986546	2.197129
0	0.000000	0.146000	0.526922	1415768_a_at	-0.448336	0.315820	0.912359	-0.451259	-1.786682	0.658615	0.985422	0.641251	-0.573660	-0.316822	-1.421538	1.484831
3	0.000000	0.002000	0.671493	1415769_at	-0.738353	-0.226797	1.152344	1.367206	-0.512178	-1.507901	-0.793193	-1.019169	1.579820	0.670094	0.182950	-0.154824
2	0.000000	0.014000	0.756107	1415770_at	-0.549227	1.639202	0.493494	-1.154815	-1.525974	0.076506	0.333850	0.880517	0.905445	-0.180334	-1.443886	0.525221
3	0.000000	0.012000	0.880542	1415771_at	-0.445860	0.356287	0.286451	1.872606	-0.470557	-1.007035	-0.430529	-0.735800	0.556536	1.769805	-0.605092	-1.146814
2	0.000000	0.084000	0.350494	1415772_at	-0.652750	1.031660	-0.783373	0.912233	-1.124236	0.133474	-1.183949	0.986253	1.656160	0.619887	-0.860503	-0.734856
3	0.000000	0.000000	0.859986	1415773_at	-0.883094	0.411714	1.478763	1.287906	-0.982365	-1.393208	-0.762200	-0.116359	0.877063	1.156200	-0.433740	-0.640680
0	0.000000	0.887000	0.000000	1415774_at	-0.914153	1.463949	1.212438	-1.021505	0.374582	0.612290	0.785075	-0.643217	-1.266370	-0.378927	0.934346	-1.158507
2	0.000000	0.706000	0.000000	1415775_at	-0.071860	0.454952	-0.273920	0.774856	0.472826	0.451821	-0.187482	-0.838044	2.267439	-1.277155	-1.435492	-0.337942
3	0.000000	0.386000	0.000000	1415776_at	-1.014101	-0.895118	1.522722	0.540513	-0.133624	-1.052335	-1.125683	0.872443	-0.639900	0.631294	-0.291453	1.585242
3	0.000000	0.057000	0.863115	1415777_at	-0.794671	-0.584209	-0.057017	1.833472	-0.307529	-0.132011	0.071909	-0.660001	-0.099141	2.229824	-0.721433	-0.779194
5	0.000000	0.002000	0.976198	1415778_at	-0.462209	-0.566070	-1.102910	0.202896	1.960767	0.227817	-0.644475	-0.270037	-1.162555	-0.121148	1.857666	0.080257
0	0.000000	0.179000	0.854069	1415779_s_at	1.072142	-0.459433	0.008180	-1.590154	1.196106	-0.395786	0.992157	0.518875	0.179145	-1.973802	0.572302	-0.119733
2	0.000000	0.892000	0.000000	1415780_a_at	-0.113322	-0.341202	-0.560992	-1.328908	0.297267	0.049161	-0.518180	-0.056352	2.128399	0.467840	-1.368012	1.344302
5	0.000000	0.078000	0.196677	1415781_a_at	-0.149318	-0.117596	-1.081199	0.243264	1.965060	-1.089371	0.277394	-0.823026	-1.041871	-0.408936	0.793558	1.432040
5	0.000000	0.148000	0.000000	1415782_at	0.657711	-2.582004	0.035556	0.239965	-0.360649	0.223318	0.476508	0.270839	-0.876110	-0.212136	0.684801	1.442202
2	0.000000	0.013000	0.993077	1415783_at	-0.263330	0.428924	1.721429	-0.275437	-1.506734	0.077506	-0.386506	0.309703	1.579755	-0.171137	-1.627337	0.113163
2	0.000000	0.106000	0.546842	1415784_at	-0.404214	0.525220	1.758374	-0.933053	-1.716315	-0.337333	-0.414211	-0.052574	1.750100	-0.384563	0.361121	-0.152550
5	0.000000	0.161000	0.428961	1415785_a_at	0.275877	0.197148	-0.685189	-1.487474	0.529698	0.007597	0.962843	-0.273996	-1.428580	-0.007038	2.190869	-0.281755
0	0.000000	0.138000	0.000000	1415786_at	1.570838	-1.014600	-1.007933	0.431045	0.305482	0.298259	-0.272054	0.614946	-0.633465	-0.935151	-1.125162	1.767795
0	0.000000	0.534000	0.071539	1415787_at	-0.362215	0.705572	-0.065414	-0.015928	0.705572	1.962100	-0.577253	-0.348229	0.358688	-1.626034	-1.490962	0.754102
3	0.000000	0.531000	0.000000	1415788_at	-0.886394	-0.162119	1.205262	1.012832	0.918592	0.414868	-1.376286	0.085030	0.469892	-0.616900	-1.878490	0.813713
0	0.000000	0.142000	0.508297	1415789_a_at	0.199395	-0.713090	-1.201251	-0.887755	-0.187808	1.558198	-0.908891	0.661270	0.019687	-0.190383	-0.418692	2.069319
3	0.000000	0.485000	0.326197	1415790_at	0.184251	-1.293339	-1.048640	2.283391	0.215409	-0.060447	0.631745	-0.207508	0.309421	0.787535	-0.628544	-1.173273
0	0.000000	0.382000	0.256615	1415791_at	-0.549233	0.898023	-0.637625	-1.009767	-0.899918	0.933892	-0.238420	-0.945074	0.048693	0.321874	-0.297188	2.374742
0	0.000000	0.936000	0.000000	1415792_at	-0.030126	1.732070	-1.101955	-1.203541	0.595454	-0.263875	-0.159440	-0.643266	0.748350	-0.105278	1.595759	-1.164150
5	0.000000	0.068000	0.499780	1415793_at	-0.801736	-0.073019	-0.588390	1.465887	0.803170	-0.801948	-0.216042	-0.477924	-1.062050	-0.120919	2.239749	-0.366778
5	0.000000	0.482000	0.630237	1415794_a_at	-1.012770	-0.870603	1.527993	-0.537499	0.388813	1.715095	-1.199106	-0.505599	-0.164520	-0.159306	-0.433825	1.251326
3	0.000000	0.108000	0.634412	1415795_at	0.239059	0.752225	-0.246598	1.993113	-0.139014	-0.754568	-0.957817	-0.571185	0.040701	1.595784	-0.804693	-1.147007
2	0.000000	0.000000	0.806119	1415796_at	0.433774	1.955029	1.131545	-0.763087	-0.885320	-0.364428	0.144776	0.845028	0.465828	-0.935512	-1.418506	-0.609125
3	0.000000	0.785000	0.000000	1415797_at	0.330741	-0.753716	-0.776076	2.726304	-0.355303	0.943606	-0.429497	0.162025	-0.377663	-0.196751	-0.452874	-0.820796
0	0.000000	0.881000	0.000000	1415798_at	1.415080	-0.727564	-0.876786	-0.550254	0.421441	-0.707376	-0.761797	1.687629	0.143187	-0.587121	1.450191	-0.906630
0	0.000000	0.303000	0.426051	1415799_at	-0.595237	0.312169	-0.499340	-1.751132	-0.820807	0.845937	0.175561	0.307947	1.305521	-0.566890	-0.553621	1.839893
2	0.000000	0.322000	0.486932	1415800_at	-0.610707	-0.219697	1.353783	0.811982	-1.964162	0.531378	-0.990702	0.298502	1.426688	-0.755205	-0.303616	0.421758
5	0.000000	0.681000	0.000000	1415801_at	-0.263106	-0.599062	-0.700388	0.675056	-0.894416	-0.951905	-0.002246	-0.507437	1.277981	-0.886511	2.192787	0.659246
0	0.000000	0.000000	0.924879	1415802_at	1.396196	0.794816	-0.181007	-1.326268	-1.100641	0.772157	0.759177	0.698621	-0.673794	-1.359651	-0.734835	0.955229
3	0.000000	0.106000	0.069780	1415803_at	-1.177391	-0.090698	0.046613	0.525937	-0.060372	-1.149592	-0.964685	-1.094415	1.289149	1.428987	-0.211161	1.457628
0	0.000000	0.763000	0.260010	1415804_at	0.615585	-0.691852	-1.118190	0.263145	1.718379	-1.173614	1.490288	0.580767	-1.014448	0.486262	-0.589531	-0.566793
3	0.000000	0.041000	0.949885	1415805_at	-0.448744	-0.939303	0.455774	1.832061	-0.552378	-0.306955	-0.405699	-0.664831	-0.122504	2.184857	-0.627539	-0.404740
5	0.000000	0.213000	0.660514	1415806_at	-0.181343	-0.738783	-0.950451	1.241615	1.560566	-0.821421	0.771887	-0.404609	-1.308547	1.432986	-0.018243	-0.583657
2	0.000000	0.324000	0.342708	1415807_s_at	-0.163271	1.553828	-0.312469	1.135684	-0.194114	-1.147919	0.173365	0.316423	-0.529915	1.001979	-2.083022	0.249431
0	0.000000	0.144000	0.580018	1415808_at	1.258429	-0.994691	-1.141406	-0.051525	-1.117981	0.383688	1.072877	0.874381	-0.912087	0.670953	-1.145105	1.102467
5	0.000000	0.414000	0.000000	1415809_at	-0.449683	-0.621127	-0.549692	0.354675	-0.556836	-0.703992	-0.528262	0.227520	-0.412537	-0.659702	2.514868	1.384767
0	0.000000	0.461000	0.000000	1415810_at	0.393295	-0.849949	-0.835980	-0.837975	0.662697	0.548949	1.920907	0.615801	-1.063475	1.151613	-0.855936	-0.849949
3	0.000000	0.748000	0.000000	1415811_at	0.370073	-0.559084	-0.694292	2.340013	1.123147	-0.568517	-0.564849	1.058164	-0.599961	-0.634549	-0.641886	-0.628260
3	0.000000	0.029000	0.143572	1415812_at	-0.557271	-0.201772	1.253246	0.476473	0.179824	0.385934	-0.007246	0.209116	1.382663	0.381673	-1.285312	-2.217332
2	0.000000	0.833000	0.000000	1415813_at	-0.165956	1.648899	-1.126914	1.108376	-0.582744	1.555902	-0.481283	-0.305971	0.106780	0.441774	-1.250127	-0.948737
2	0.000000	0.006000	0.205167	1415814_at	-0.132541	2.384676	0.288592	-0.499282	-0.309720	-1.095236	1.098724	-0.050584	0.515889	-0.235723	-1.303370	-0.661426
0	0.000000	0.765000	0.000000	1415815_at	-0.448457	1.910733	-0.836657	0.319612	-0.771679	-0.603404	-0.508436	-0.701703	-0.460120	-0.673380	1.137665	1.635827
5	0.000000	0.002000	0.609930	1415816_at	0.176017	-1.224700	-0.982491	-0.350279	2.051914	0.205726	0.770081	-0.586582	-1.561767	0.490480	0.503713	0.507888
5	0.000000	0.146000	0.000000	1415817_s_at	0.311929	-1.085096	-0.773392	-0.733540	-0.111894	-0.172617	-1.292181	0.071548	-0.610007	1.332158	1.661668	1.401425
5	0.000000	0.150000	0.290087	1415818_at	0.404705	-1.475115	-0.909075	0.336213	0.766349	1.356706	-1.117524	-0.134316	-0.447597	0.807418	-1.036603	1.448840
2	0.000000	0.000000	0.812234	1415819_a_at	0.851317	0.547371	0.590809	-0.465161	-1.245873	-0.325558	1.506710	1.334818	-0.070741	-1.089080	-1.583151	-0.051461
0	0.000000	0.371000	0.000000	1415820_x_at	-0.016648	1.010096	0.260879	0.351174	-1.480116	2.252399	-0.071681	0.614832	-0.778997	-0.760407	-0.717914	-0.663619
5	0.000000	0.003000	0.912495	1415821_at	-1.306242	-1.116144	0.540466	0.036116	1.123750	0.762301	-1.755997	-0.841934	0.597035	0.621044	1.159106	0.180498
5	0.000000	0.216000	0.484093	1415822_at	-0.823106	-1.122304	-0.300727	-0.720128	0.204053	1.615038	0.755265	-1.502012	0.754517	0.376307	-0.612282	1.375380
2	0.000000	0.203000	0.033283	1415823_at	0.729341	0.021149	0.266515	0.808848	-2.118695	-0.908714	-1.166191	-0.101007	1.532309	0.743557	-0.166298	0.359186
5	0.000000	0.121000	0.000000	1415824_at	0.391826	-1.746928	-1.762158	-0.860561	0.914204	1.131480	0.837548	0.170995	0.637023	-0.326507	0.754799	-0.141720
0	0.000000	0.095000	0.047983	1415825_s_at	-0.737744	0.256948	-0.633374	0.169057	0.923316	0.537101	1.469044	0.229693	-2.115271	-0.646473	-0.610978	1.158679
5	0.000000	0.786000	0.000000	1415826_at	0.435950	-0.430534	-0.622712	-1.062817	1.896198	-0.112291	-0.126018	0.764979	-0.946138	1.551061	-1.260739	-0.086938
5	0.000000	0.000000	0.920316	1415827_a_at	-0.166736	-1.324459	-0.982783	0.071416	1.830824	0.845570	-0.532167	-0.655239	-1.039008	0.036031	1.482767	0.433783
5	0.000000	0.000000	0.982633	1415828_a_at	-0.450200	-0.871260	-0.924090	-0.217171	1.811223	0.637956	-0.331268	-0.618821	-1.114215	-0.177705	1.882799	0.372749
5	0.000000	0.008000	0.538302	1415829_at	-1.139272	-1.077092	-1.190665	-0.010839	1.563003	1.799666	-0.283826	0.116533	-0.800457	-0.012108	0.224555	0.810503
2	0.000000	0.246000	0.000000	1415830_at	0.701232	0.431416	0.291721	0.581120	-0.179152	1.205179	-0.063392	0.169869	1.151651	-0.650025	-1.750178	-1.889438
0	0.000000	0.352000	0.236471	1415831_at	-0.387564	0.536259	0.620695	-0.608727	0.831094	2.019981	-0.056921	-0.708630	-0.271130	-1.983809	-0.505978	0.514730
0	0.000000	0.870000	0.000000	1415832_at	0.613224	-0.853131	-0.853131	-0.658235	-0.847562	-0.686078	0.472157	1.766818	-0.838282	1.108815	1.379812	-0.604407
0	0.000000	0.568000	0.662082	1415833_x_at	1.331681	0.616507	-1.249218	0.234208	-0.108028	-1.950192	1.171399	0.570630	-0.977875	0.806952	-0.298975	-0.147089
5	0.000000	0.010000	0.867337	1415834_at	-0.066896	-0.982587	-0.941643	1.512428	1.002375	-0.052132	-0.215376	-0.607467	-1.539826	0.770255	1.519734	-0.398864
5	0.000000	0.821000	0.000000	1415835_at	0.833227	-0.040606	-0.696701	1.471097	1.962209	-0.426206	-0.810846	0.684551	-1.032422	-0.418532	-0.976788	-0.548984
2	0.000000	0.657000	0.000000	1415836_at	-1.231548	0.398007	1.084833	-0.297333	-0.898069	-0.885770	1.548866	0.000197	-0.723051	0.497341	-1.005918	1.512444
5	0.000000	0.350000	0.435106	1415837_at	-0.793563	-1.656332	-0.336633	0.747854	0.043179	0.454801	-0.135159	-0.812361	0.990779	0.592652	-1.018172	1.922955
3	0.000000	0.480000	0.123342	1415838_at	-1.307560	0.117341	1.601024	0.382387	1.220271	-0.359868	-0.469417	-1.212449	0.988031	-1.192785	-0.528459	0.761485
3	0.000000	0.026000	0.899277	1415839_a_at	-0.114859	-0.655790	1.866619	0.695565	-1.151970	-1.120168	0.134216	-0.357179	1.228110	0.998516	-1.074678	-0.448381
2	0.000000	0.001000	0.919719	1415840_at	1.307372	0.667974	-0.185084	-0.339996	-1.476676	-0.182949	1.438706	1.023077	0.495805	-0.799121	-1.513165	-0.435944
0	0.000000	0.249000	0.000000	1415841_at	-0.097580	0.335336	-0.673791	-1.092041	-1.332776	0.019078	0.345957	0.182601	-0.581746	-0.660136	2.100213	1.454885
2	0.000000	0.799000	0.000000	1415842_at	0.536308	0.664677	-1.438047	-0.578607	0.947510	1.035895	-0.985179	1.264854	0.232853	0.686563	-1.183835	-1.182993
2	0.000000	0.697000	0.166744	1415843_at	-0.529558	1.887975	0.798645	-0.495896	0.667245	-0.632975	-1.394208	0.163136	0.174897	-1.410025	-0.369362	1.140125
3	0.000000	0.271000	0.000000	1415844_at	-0.387090	-0.508422	-0.438105	-0.417423	1.951307	-0.553922	-0.114093	-0.468438	-0.498771	2.287728	-0.298849	-0.553922
5	0.000000	0.340000	0.432536	1415845_at	0.551699	-0.954331	-0.424516	1.039348	0.510450	-0.337436	1.298297	-0.862667	-0.953414	-0.780170	1.832236	-0.919498
3	0.000000	0.439000	0.000000	1415846_a_at	-0.826232	1.584127	-0.789122	1.263711	1.184060	-0.876014	-0.061398	-0.290396	1.182250	-0.892307	-0.886876	-0.591804
5	0.000000	0.384000	0.000000	1415847_at	-0.373878	0.834266	-1.753684	-1.698274	0.331235	1.144994	-0.930690	-0.182661	0.389904	0.728880	0.929875	0.580035
0	0.000000	0.160000	0.392051	1415848_at	0.332168	1.098542	-1.815182	-0.600208	-0.134613	-0.178089	0.077237	0.150752	-1.457883	0.557851	0.097789	1.871636
2	0.000000	0.896000	0.404026	1415849_s_at	-0.822663	0.921303	0.945886	-0.112007	-0.333255	0.253462	-1.337474	-0.118153	0.558702	-1.678770	-0.132083	1.855052
3	0.000000	0.168000	0.088277	1415850_at	-0.465451	1.388061	1.388646	-1.292844	0.738907	-0.506718	-1.106118	-0.805540	1.249918	0.556278	-0.407794	-0.737347
5	0.000000	0.029000	0.343579	1415851_a_at	-0.136730	-1.057981	-1.031630	1.413608	-0.124963	-0.667070	-0.516385	-0.623450	-0.722586	0.781704	2.029906	0.655579
5	0.000000	0.280000	0.709859	1415852_at	-1.005429	-0.186805	-1.130652	0.985475	-1.100125	0.956402	-0.922050	0.141516	-0.903049	1.065219	0.522793	1.576704
2	0.000000	0.051000	0.471035	1415853_at	0.217707	1.415202	0.955951	0.109665	-0.538591	-0.956092	-0.243801	0.056348	1.423665	-1.262448	0.516446	-1.694054
0	0.000000	0.423000	0.000000	1415854_at	-0.611462	-0.718206	-0.627800	1.417759	-0.678994	0.335072	1.867063	-0.708403	-0.442633	-0.689886	-0.597302	1.454792
5	0.000000	0.657000	0.000000	1415855_at	-0.395897	-0.281055	-0.423618	0.109672	-1.529797	-1.182191	0.118032	-0.520859	0.126392	0.564640	2.146029	1.268653
3	0.000000	0.895000	0.000000	1415856_at	-0.612375	0.148322	-0.355618	-0.173051	-1.390849	-1.409311	-0.205872	0.930215	-0.436303	0.497045	2.077242	0.930557
2	0.000000	0.901000	0.000000	1415857_at	-1.036364	0.496255	0.468557	0.126949	1.077911	1.401054	-0.403928	1.562625	-1.221017	-0.556267	-0.759385	-1.156389
2	0.000000	0.317000	0.199977	1415858_at	0.428549	-0.063413	0.006193	0.962895	-2.629260	0.071469	-0.549885	0.256005	0.714322	1.350061	-0.032013	-0.514926
2	0.000000	0.018000	0.486273	1415859_at	1.448703	1.902543	0.018666	-1.231756	-0.954300	-0.381707	0.905861	0.041362	-0.070250	-0.912818	0.230668	-0.996972
3	0.000000	0.001000	0.604708	1415860_at	-0.716396	-1.398761	0.321547	0.626188	1.312716	-0.625597	-1.380513	-1.063470	0.297806	1.354883	0.361498	0.910100
3	0.000000	0.796000	0.000000	1415861_at	0.199110	-0.625047	-0.323426	-0.642981	-0.367447	-0.284297	-0.563092	1.214021	-0.652763	2.707448	-0.144085	-0.517442
0	0.000000	0.516000	0.000000	1415862_at	1.207632	-0.557144	-1.489944	0.786766	-1.171205	-1.246662	0.406230	1.057369	0.517464	0.073831	-0.747086	1.162748
3	0.000000	0.835000	0.766182	1415863_at	-0.188210	-0.493462	-0.231603	2.123432	-1.228131	0.459673	0.006633	-0.297162	0.080222	0.720499	-1.774390	0.822499
0	0.000000	0.259000	0.000000	1415864_at	0.467210	-0.586516	0.438967	-0.913109	1.856259	0.321886	1.045938	0.026617	-0.163382	-1.736782	-1.226351	0.469264
0	0.000000	0.109000	0.195650	1415865_s_at	-0.081090	0.467886	-0.006332	-0.282958	-0.502549	2.742011	0.141963	0.221407	-1.255838	-0.862286	-0.717658	0.135445
0	0.000000	0.418000	0.000000	1415866_at	0.026664	0.447596	0.143935	-0.363202	1.374112	-1.376700	1.202089	-0.675795	-0.801996	-1.195746	-0.426109	1.645154
2	0.000000	0.048000	0.701111	1415867_at	0.677722	-0.118137	0.614839	0.212921	-0.984897	-0.741220	0.721048	0.406672	0.933911	1.019834	-2.426149	-0.316545
0	0.000000	0.381000	0.344338	1415868_at	0.574893	0.440078	-1.092178	-0.987652	1.079112	-1.545916	0.522036	1.415852	0.753656	-1.347554	0.286852	-0.099181
3	0.000000	0.158000	0.130032	1415869_a_at	-0.649747	-0.328084	-0.358099	1.209400	0.378524	-1.380157	-0.485331	-0.915012	-0.283156	1.818697	-0.472426	1.465392
2	0.000000	0.484000	0.000000	1415870_at	-0.726141	0.594603	1.572034	0.387702	0.568063	-0.562618	-0.572177	0.256426	0.005862	-0.511533	-2.193000	1.180778
2	0.000000	0.000000	0.657505	1415871_at	0.651505	0.937720	0.455239	0.211138	-1.617076	-0.274203	-0.154536	1.552581	0.635454	0.243240	-0.890812	-1.750251
3	0.000000	0.031000	0.779799	1415872_at	-0.968654	0.608102	-0.375642	1.575619	0.643321	-1.232338	-0.159532	-0.196227	0.153754	1.669660	-0.232736	-1.485327
3	0.000000	0.018000	0.401099	1415873_a_at	-0.608027	-1.013828	-0.484603	0.807774	0.788857	-1.565199	-1.277055	-0.038661	1.012174	1.485107	0.883444	0.010016
0	0.000000	0.284000	0.451827	1415874_at	0.284949	0.854954	0.176834	0.151244	-0.851862	0.651518	0.261279	-0.544788	-0.403407	-0.566540	-2.023858	2.009677
2	0.000000	0.462000	0.000000	1415875_at	0.364624	-0.024804	0.370412	-1.093046	-1.243525	1.582518	-0.313362	-0.158748	1.721423	0.712712	-0.802008	-1.116196
0	0.000000	0.586000	0.304535	1415876_a_at	0.661063	-0.340778	-0.057476	-0.997383	2.569641	-0.595934	0.691901	0.318227	-1.021471	-0.716929	0.078277	-0.589139
0	0.000000	0.709000	0.498098	1415877_at	-0.051240	-0.215490	-0.886929	-1.086676	1.755508	-0.840001	1.333151	-0.313559	0.866273	-1.020495	1.073240	-0.613781
2	0.000000	0.472000	0.289535	1415878_at	0.495387	-0.460254	0.850222	0.471252	-1.017412	-0.723685	0.179065	0.371374	0.014742	0.713115	-2.312483	1.418677
0	0.000000	0.269000	0.903760	1415879_a_at	1.848943	0.149539	-1.298979	-0.419307	0.373603	-1.190951	1.412040	0.046736	-1.183460	-0.038081	0.739404	-0.439488
3	0.000000	0.112000	0.514278	1415880_a_at	0.084965	-0.199645	0.815256	0.228703	1.706948	-1.395722	-0.194769	0.025799	0.059661	1.074236	-0.168326	-2.037103
5	0.000000	0.397000	0.062087	1415881_at	-0.293356	-0.092116	-2.062277	-0.228044	-0.383319	1.080258	-1.071450	-0.273959	0.760278	0.868706	0.043321	1.651958
2	0.000000	0.305000	0.592482	1415882_at	0.607792	1.427769	-1.065101	0.444730	0.001510	-1.467273	1.647856	0.306814	-0.822450	0.483369	-1.067706	-0.497310
3	0.000000	0.018000	0.890028	1415883_a_at	-0.468407	-0.289358	-0.120061	2.524751	-0.683044	-0.491630	-0.534054	-0.394917	0.247888	1.502536	-0.684049	-0.609655
3	0.000000	0.139000	0.598061	1415884_at	-0.787898	-0.828389	0.620993	0.591342	-0.886415	-0.309341	-0.338354	-0.817549	0.561372	2.441169	-0.826476	0.579545
3	0.000000	0.745000	0.000000	1415885_at	-0.158889	-0.590314	0.327473	-0.595161	-0.441658	-0.900551	-0.961145	1.194362	0.849384	-0.690495	2.339171	-0.372178
5	0.000000	0.145000	0.000000	1415886_at	0.359215	-1.065804	-1.099323	1.072850	-0.463479	-0.047755	-0.597051	0.456517	-1.263911	-0.442468	1.651662	1.439548
5	0.000000	0.890000	0.801526	1415887_at	1.037714	-0.205318	-0.174990	-0.669547	1.149689	-1.864846	0.477434	0.088034	-0.594718	-0.094688	1.775062	-0.923824
5	0.000000	0.054000	0.554634	1415888_at	-0.357189	-0.394267	0.088958	-1.249181	0.779455	0.777327	-1.359654	-0.369041	-0.988725	-0.056921	1.758366	1.370874
5	0.000000	0.002000	0.914528	1415889_a_at	-0.609522	-0.893463	-0.738462	-0.758541	1.571624	1.269218	-0.810891	-0.441112	-0.820788	-0.109552	1.588760	0.752729
5	0.000000	0.004000	0.881735	1415890_at	0.305065	-0.367490	-1.065330	-1.395425	1.584600	0.405371	0.274083	-0.244121	-1.092560	-0.840821	1.145862	1.290765
5	0.000000	0.027000	0.387953	1415891_at	-0.825013	-1.077881	-1.266180	0.847348	0.854003	0.716879	0.204790	-1.042870	-0.027471	-0.889583	0.737487	1.768492
0	0.000000	0.004000	0.849867	1415892_at	0.306229	0.328749	-1.629982	-1.062520	1.371644	0.389360	0.458589	-0.144738	-0.957424	-1.210711	0.913170	1.237633
0	0.000000	0.498000	0.000000	1415893_at	1.341701	1.207931	0.855714	-0.077526	-0.170760	-1.318844	0.762930	-0.861006	-1.519724	-1.066617	0.652581	0.193618
5	0.000000	0.028000	0.248840	1415894_at	-0.231558	-0.841455	-2.084284	-0.613725	1.125921	0.694020	0.220499	0.200736	0.205578	-0.732040	0.325725	1.730583
0	0.000000	0.094000	0.000000	1415895_at	-0.640927	0.270489	-0.727072	-0.625601	-0.485622	0.315636	2.474197	0.041487	-1.187953	0.255439	-0.743007	1.052935
2	0.000000	0.072000	0.668420	1415896_x_at	-0.000580	0.394557	-0.266066	0.789582	-1.729996	0.282656	1.221346	0.617461	0.838792	-0.011928	-2.121426	-0.014400
5	0.000000	0.187000	0.847226	1415897_a_at	0.476776	-0.620920	-1.572545	0.398566	1.710516	-0.722898	0.595937	-0.180501	-0.699694	-0.438927	1.684831	-0.631141
5	0.000000	0.259000	0.212870	1415898_at	-0.773612	0.523010	0.307774	-0.901191	2.064376	-0.386535	0.261342	-1.651913	-0.374384	-0.704181	0.958689	0.676626
2	0.000000	0.028000	0.673994	1415899_at	-0.540131	1.070397	0.980204	-1.261120	-0.031662	-0.306754	-0.694307	0.899310	1.917094	-0.091415	-0.802258	-1.139358
2	0.000000	0.880000	0.000000	1415900_a_at	0.605254	-1.595774	1.163054	0.141426	0.354373	-1.381102	0.443604	-0.141354	0.705261	-0.379303	-1.339720	1.424281
5	0.000000	0.933000	0.000000	1415901_at	0.902750	-0.783551	-0.695364	-0.117300	-2.144321	-0.050212	0.524899	-0.820049	0.808024	1.425750	0.915619	0.033755
3	0.000000	0.144000	0.044325	1415902_at	-0.502864	0.439888	0.455002	0.249448	-0.216827	0.380942	-0.821398	-0.965361	2.338240	-0.284085	0.550222	-1.623210
5	0.000000	0.198000	0.000000	1415903_at	1.402323	-1.221305	-0.847252	0.120178	2.379517	0.322977	-0.528782	-0.451417	-0.411608	-0.411608	-0.458177	0.105155
2	0.000000	0.000000	0.956807	1415904_at	1.051215	1.307489	0.331212	-0.983676	-1.375257	-0.246724	1.356128	1.053674	-0.010142	-0.953726	-1.016235	-0.513958
3	0.000000	0.013000	0.937576	1415905_at	-0.662613	-0.880245	0.366585	1.709931	-0.512956	-0.857336	-0.330626	-0.778658	0.829264	1.982581	-0.535113	-0.330814
2	0.000000	0.046000	0.531687	1415906_at	0.635097	0.659395	0.408156	0.152151	-1.017093	-0.230487	1.524200	-0.452783	1.522559	-1.033108	-1.641050	-0.527036
5	0.000000	0.000000	0.854283	1415907_at	-0.641436	-0.415709	-0.965862	0.443664	1.209704	0.251333	-1.288500	-0.868206	-0.654258	0.743043	2.086968	0.099259
0	0.000000	0.606000	0.771968	1415908_at	-0.883388	0.540322	0.301432	-0.592909	-0.059045	1.059203	-0.882746	0.525124	0.363081	-1.445295	-0.964089	2.038311
5	0.000000	0.000000	0.973304	1415909_at	-0.414411	-0.979792	-0.783501	-0.017779	1.723515	0.525219	-0.473972	-0.696142	-1.045620	-0.304626	1.964658	0.502452
3	0.000000	0.320000	0.379850	1415910_s_at	-0.866957	1.226947	-0.767631	-0.052655	0.939085	-0.090296	-1.180275	-0.170802	-1.278514	2.001974	0.409055	-0.169932
2	0.000000	0.496000	0.000000	1415911_at	-0.109428	-0.012559	2.516095	-1.372246	0.838377	-0.425698	-0.579683	0.812210	-0.547980	-0.030172	-0.554522	-0.534393
5	0.000000	0.712000	0.470524	1415912_a_at	0.815519	0.328980	-1.818143	0.065829	-0.099020	-0.892117	0.531438	0.020323	-0.825405	0.829105	1.920864	-0.877372
3	0.000000	0.320000	0.000000	1415913_at	-1.076119	0.939320	-0.809680	-0.041343	0.081756	-0.456906	-0.392465	-1.566450	1.745660	0.341173	1.498636	-0.263582
3	0.000000	0.039000	0.174618	1415914_at	-0.254453	-0.889325	-0.730203	0.340639	0.508614	-0.580772	-0.907481	-0.073377	0.301217	2.799013	-0.337543	-0.176328
0	0.000000	0.005000	0.423474	1415915_at	0.597931	0.788340	0.596806	-0.724174	-0.916673	-0.202274	0.933277	0.838474	-0.746670	-2.113605	-0.303666	1.252234
0	0.000000	0.000000	0.792611	1415916_a_at	1.801187	0.097309	-0.700065	-1.180255	-0.955937	-0.478947	1.624273	1.154117	-0.164621	-0.389957	-0.753430	-0.053674
2	0.000000	0.000000	0.328015	1415917_at	0.418434	1.989013	0.058164	-1.329560	-0.698086	-0.469365	1.608784	-0.054247	-0.193235	-0.400717	-1.229206	0.300021
0	0.000000	0.005000	0.828407	1415918_a_at	1.708478	-0.364377	-1.351552	-1.172725	0.230604	-0.186620	1.252697	0.345868	-1.078236	-0.829903	0.913964	0.531803
0	0.000000	0.062000	0.581959	1415919_at	0.180825	0.741230	-0.459453	-1.862825	0.800491	1.921299	0.170948	0.042979	-0.294552	-1.493517	0.236222	0.016354
0	0.000000	0.044000	0.623394	1415920_at	0.266763	0.333450	-0.628339	-1.474135	0.669056	1.484702	0.543780	-0.332561	0.456554	-1.669785	-0.857563	1.208080
3	0.000000	0.551000	0.387998	1415921_a_at	-0.603666	-0.190715	1.194579	1.740091	-0.923616	0.565783	0.403726	-0.582845	-0.793832	1.059242	-1.630838	-0.237909
0	0.000000	0.903000	0.000000	1415922_s_at	0.713254	-0.844718	1.231824	0.331110	-0.801755	-0.293737	-1.495569	1.105196	-0.851502	-0.542470	-0.249267	1.697633
5	0.000000	0.895000	0.000000	1415923_at	-0.600315	1.463084	0.859162	0.359921	-0.075909	-0.538916	0.210953	-1.670262	-0.300367	-1.608863	1.035306	0.866208
3	0.000000	0.184000	0.000000	1415924_at	-0.618509	0.220392	0.724309	0.218085	2.118441	-1.170281	-0.149186	0.244031	0.204248	0.802721	-1.353629	-1.240622
0	0.000000	0.016000	0.300404	1415925_a_at	1.088402	-1.041878	-1.603048	-0.663675	-0.249023	0.517849	0.306734	0.458123	-0.974033	-0.439568	1.830734	0.769383
5	0.000000	0.008000	0.540824	1415926_at	-0.025454	-0.960747	-0.934685	-1.085847	1.408153	0.787520	-0.873526	-0.405966	-1.053877	0.832694	1.064824	1.246913
0	0.000000	0.858000	0.000000	1415927_at	-0.566425	-0.481320	-0.029860	1.577279	-0.348366	0.387266	2.428697	-0.478763	-0.680751	-0.568251	-0.670524	-0.568982
3	0.000000	0.012000	0.654772	1415928_a_at	-0.691625	0.510708	1.511085	0.078574	-0.192412	-0.476404	-0.951068	-0.780718	1.837868	0.949800	-1.285785	-0.510025
3	0.000000	0.001000	0.797493	1415929_at	-0.021490	0.757452	1.613069	1.173799	-0.847957	-1.357522	-0.608189	0.058968	0.735599	0.525706	-0.451705	-1.577730
3	0.000000	0.341000	0.091470	1415930_a_at	-1.153886	1.756090	-0.577138	0.937297	0.430166	-0.369883	-1.052711	-1.070771	-0.440299	1.425417	-0.473225	0.588943
0	0.000000	0.826000	0.000000	1415931_at	-0.682548	2.057718	-0.659041	-0.155315	1.992233	0.165390	0.251023	-0.610347	-0.697659	-0.575086	-0.575086	-0.511281
3	0.000000	0.636000	0.263506	1415932_x_at	0.094510	1.273425	-1.332308	1.090181	0.274275	-0.560475	-0.244146	0.421133	0.256009	-0.192245	1.055677	-2.136035
5	0.000000	0.018000	0.712656	1415933_a_at	0.098885	-0.998868	-0.285931	-0.827651	1.904594	1.123559	-0.410178	-0.425211	-0.913485	-0.597681	1.642730	-0.310761
2	0.000000	0.136000	0.354031	1415934_at	0.592889	0.340154	0.517579	1.335779	-2.516097	-0.753757	0.576083	0.393338	0.052104	0.453757	-0.051714	-0.940117
2	0.000000	0.561000	0.000000	1415935_at	0.217633	-0.042564	-0.562436	1.089810	0.804635	-1.570956	-0.089139	0.601162	1.628417	-1.450746	-1.023504	0.397688
0	0.000000	0.004000	0.746839	1415936_at	-0.224843	0.046332	-1.477703	-1.031585	0.768147	1.122554	1.165018	-0.323478	-1.408461	-0.570489	1.289018	0.645489
0	0.000000	0.620000	0.154653	1415937_s_at	0.067769	1.370166	0.102817	1.504361	-1.233504	1.084160	-0.652308	0.324162	-1.197519	-0.879651	-1.047956	0.557503
2	0.000000	0.907000	0.000000	1415938_at	0.450483	-0.791840	-0.190083	2.585009	-0.748440	-0.762629	0.739677	0.538118	-0.669152	-0.728410	-0.661641	0.238908
2	0.000000	0.253000	0.000000	1415939_at	-1.410350	0.855323	0.005964	0.569918	-1.578765	0.848467	1.583836	0.643626	0.527064	-0.898249	-0.769688	-0.377148
3	0.000000	0.598000	0.000000	1415940_at	0.141693	0.263812	0.515680	0.877369	1.635095	1.124574	-1.584919	-0.102542	-1.144785	0.267628	-1.146057	-0.847547
3	0.000000	0.265000	0.089359	1415941_s_at	-0.095206	0.160483	0.315954	0.000677	0.111728	-0.382314	-0.593583	-0.188922	-1.197051	1.559187	1.944345	-1.635298
5	0.000000	0.026000	0.747493	1415942_at	0.579908	-1.262841	-1.472562	-0.485429	1.881975	-0.207629	-0.035732	-0.207445	-0.550426	0.087251	1.650614	0.022317
0	0.000000	0.001000	0.864418	1415943_at	0.260238	-0.518115	-1.496797	-0.794063	0.603767	1.084754	0.529584	-0.070516	-0.834830	-1.206838	0.577527	1.865288
0	0.000000	0.003000	0.561293	1415944_at	0.546553	-0.446703	-0.917377	-0.951475	0.991400	2.191628	0.328012	0.018896	-0.887237	-1.391603	0.297262	0.220643
5	0.000000	0.107000	0.000000	1415945_at	1.296341	-1.850251	-1.414584	-0.104586	1.111483	0.562903	-0.535756	0.746262	-0.346401	-0.652167	0.938615	0.248144
3	0.000000	0.672000	0.000000	1415946_at	0.472632	-2.026487	0.115918	0.368591	0.701948	-1.187785	0.068941	-0.076770	1.968494	-0.220093	-0.669701	0.484310
3	0.000000	0.175000	0.000000	1415947_at	-0.288530	0.693234	1.598317	1.523894	0.627048	-0.806152	0.028204	-0.531348	-0.946338	0.552282	-1.103259	-1.347352
2	0.000000	0.356000	0.666129	1415948_at	-0.341849	-0.640324	1.568933	-0.214905	-1.389593	1.083547	-0.799069	-0.096463	1.945806	-0.450361	-0.364110	-0.301611
3	0.000000	0.309000	0.417178	1415949_at	-0.924379	0.482167	1.623941	-0.353492	-0.441749	-0.006825	-0.746673	-0.768140	1.420394	-0.904501	1.488773	-0.869517
3	0.000000	0.024000	0.740809	1415950_a_at	-1.647389	-1.396696	1.028759	0.598648	0.123186	-0.261061	-1.100037	-0.632781	1.146168	0.346660	1.197883	0.596660
2	0.000000	0.364000	0.073505	1415951_at	1.232597	0.527245	-0.977821	1.135877	-0.595657	-0.671146	-0.602734	1.923795	-0.949513	-0.793816	-0.628683	0.399857
0	0.000000	0.552000	0.000000	1415952_at	-0.089410	0.721061	0.157623	-1.853332	-1.129573	0.872904	-0.100972	1.060202	-0.805076	0.085941	1.680678	-0.600050
5	0.000000	0.083000	0.179624	1415953_s_at	0.136405	-1.851551	-0.349226	0.051596	1.802290	-0.380524	0.585184	0.107378	-0.737932	-1.187721	0.735114	1.088988
3	0.000000	0.005000	0.990256	1415954_at	-0.638398	-0.671690	0.289811	1.988790	-0.573407	-0.650242	-0.361462	-0.634215	0.222286	2.058436	-0.497868	-0.532043
5	0.000000	0.128000	0.277860	1415955_x_at	-0.539282	0.253250	-0.927207	-1.355170	0.378036	1.284677	0.024032	0.097546	-1.308014	0.185408	2.089665	-0.182943
2	0.000000	0.266000	0.246803	1415956_a_at	1.125316	-0.703392	1.202325	-1.150044	-0.689017	0.143194	-1.042745	0.558530	1.779893	0.021006	-1.184955	-0.060110
2	0.000000	0.134000	0.000000	1415957_a_at	0.130886	0.646949	-0.467055	-0.590659	-1.210512	0.817527	1.761347	0.132591	1.031668	0.381372	-1.137295	-1.496820
5	0.000000	0.445000	0.000000	1415958_at	-0.397593	-0.827640	0.472778	0.957802	-1.070666	0.711693	-0.171008	-0.011218	-0.709467	-1.458068	0.365395	2.137991
2	0.000000	0.086000	0.496859	1415959_at	1.356022	1.813081	-0.671061	-0.767185	-0.544780	-0.733258	-0.775666	1.559578	-0.022696	-0.648443	0.156358	-0.721950
2	0.000000	0.803000	0.000000	1415960_at	-0.848417	0.978052	-0.026622	-0.587757	-2.153567	-0.278485	0.735449	0.253483	-0.332191	0.311356	1.854942	0.093754
2	0.000000	0.147000	0.293831	1415961_at	0.040395	1.250298	0.048789	-1.028936	-0.244133	-0.197026	1.844914	-0.014356	0.874936	-1.227391	0.245992	-1.593482
3	0.000000	0.147000	0.669937	1415962_at	-1.127078	0.313836	-0.056713	0.232900	1.075248	-0.869970	-0.168202	0.526494	-0.774083	1.341621	1.307653	-1.801705
5	0.000000	0.742000	0.165825	1415963_at	-0.401428	-0.186997	-1.088642	-0.301774	-0.616964	1.594748	-1.809282	0.471488	0.641721	1.416021	-0.430226	0.711334
2	0.000000	0.363000	0.239103	1415964_at	1.407974	-1.305233	-0.354347	0.437238	-1.364460	-0.275034	1.311714	1.280481	0.148278	0.366707	-0.529653	-1.123666
2	0.000000	0.004000	0.917577	1415965_at	1.382608	0.382462	0.743601	-1.041762	-0.783173	-0.897951	1.586959	1.037149	0.122073	-1.136060	-0.626160	-0.769745
5	0.000000	0.053000	0.343202	1415966_a_at	0.334205	-0.908267	-0.056042	-0.482210	0.317906	0.619461	0.620792	-0.803720	-1.095517	-0.686092	2.544864	-0.405379
5	0.000000	0.487000	0.542642	1415967_at	-0.159312	0.117099	-1.320801	0.215237	1.750431	-0.634679	-0.015054	0.586107	-1.640725	1.552700	0.052823	-0.503828
5	0.000000	0.008000	0.577727	1415968_a_at	-0.691278	-0.648965	-0.670283	-0.153480	-0.404775	1.161138	0.600730	-0.285265	-1.099875	-0.710335	0.516426	2.385961
5	0.000000	0.030000	0.967614	1415969_s_at	-0.477201	-0.555145	-0.301689	-0.257124	-0.499575	2.321631	-0.174870	-0.534146	-0.576235	-0.393938	-0.462345	1.910637
3	0.000000	0.120000	0.777017	1415970_at	-0.605237	-1.049722	1.374784	1.612652	-1.046317	-0.307420	0.002761	-0.062547	0.497067	1.212452	-1.448590	-0.179883
0	0.000000	0.212000	0.171478	1415971_at	0.060808	-0.663075	-0.166309	-1.153604	0.733937	0.819567	1.815509	0.319115	1.005004	-1.737417	-0.633303	-0.400232
2	0.000000	0.149000	0.384525	1415972_at	1.103310	-0.850542	0.638602	-1.605506	-1.175689	-0.252212	0.395855	1.033530	1.389856	-1.138572	0.045469	0.415899
2	0.000000	0.011000	0.775231	1415973_at	0.533442	0.604562	1.074946	-1.202456	-1.838351	0.431730	0.276287	1.092072	0.131824	-0.111604	-1.589693	0.597241
5	0.000000	0.033000	0.164408	1415974_at	0.173786	-1.801968	-0.020748	1.589617	1.779740	-0.139604	-0.588449	-0.455316	-1.112973	0.168912	-0.025391	0.432392
2	0.000000	0.002000	0.697263	1415975_at	0.171459	0.973210	1.860004	0.659178	-1.587376	-0.416179	-0.017943	0.114363	0.650062	0.041313	-1.256433	-1.191659
2	0.000000	0.003000	0.816258	1415976_a_at	-0.594688	0.659569	2.181191	-0.424100	-1.027354	-0.854215	0.253695	0.186990	1.312761	0.122838	-0.888478	-0.928209
5	0.000000	0.021000	0.786886	1415977_at	-0.035814	-1.405856	-0.098325	-0.700287	1.375902	0.871180	-0.318563	-1.295882	0.124516	-0.681187	0.286004	1.878309
5	0.000000	0.711000	0.000000	1415978_at	0.263742	-1.054229	0.003694	0.425287	0.286398	-0.917310	0.068213	0.244534	-1.117271	0.644949	-1.201984	2.353977
0	0.000000	0.080000	0.565082	1415979_x_at	0.796439	0.086335	-1.664259	-0.155738	1.842736	0.148174	1.283381	-0.329445	-0.792018	-1.235220	0.354579	-0.334963
3	0.000000	0.414000	0.705649	1415980_at	0.358763	0.199336	-0.295753	1.270411	1.440218	-1.300545	0.170010	-0.503496	-1.107835	-0.152477	1.344236	-1.422872
3	0.000000	0.027000	0.231321	1415981_at	-1.638792	0.109272	-0.661052	1.341789	0.656487	-1.131235	-0.676744	-1.085586	1.202561	0.771179	0.727243	0.384876
3	0.000000	0.814000	0.000000	1415982_at	-1.349039	-0.528503	-0.494268	1.169443	-1.463339	1.291475	0.994403	-0.292447	0.941946	-0.251310	0.843658	-0.862018
3	0.000000	0.002000	0.943559	1415983_at	-1.123453	-0.595177	1.663935	1.130549	-0.412119	-0.551193	-0.799041	-0.295267	1.731099	0.546151	-0.688805	-0.606676
3	0.000000	0.300000	0.000000	1415984_at	0.004911	0.194227	1.130904	-0.077611	1.886986	-0.216658	-0.550229	-0.004148	0.260297	0.628010	-1.657499	-1.599189
2	0.000000	0.208000	0.000000	1415985_at	-0.108615	1.965992	0.862810	1.368079	-0.507305	-0.231571	-0.064126	-0.277771	-0.208593	-1.066596	-1.712665	-0.019637
3	0.000000	0.011000	0.700486	1415986_at	-0.710536	-0.070345	1.440323	1.783938	-1.589732	-0.861821	-0.182764	-0.124830	1.029512	0.431273	-0.652601	-0.492417
5	0.000000	0.018000	0.000000	1415987_at	-0.449889	-1.608318	-0.008220	0.752279	-0.293394	-0.184412	-0.417422	-0.314385	-0.278608	0.003154	2.675601	0.123614
0	0.000000	0.744000	0.798669	1415988_at	0.334452	0.667935	0.493847	-1.047831	1.474309	-0.407344	-0.004499	0.120728	-0.464576	-1.918612	1.508648	-0.757058
5	0.000000	0.040000	0.086398	1415989_at	-0.842981	-0.986858	-0.157222	2.395631	0.664145	0.109033	0.155063	-0.858416	-1.212871	-0.403081	0.738013	0.399544
3	0.000000	0.006000	0.780424	1415990_at	-0.653297	-0.128004	0.567535	1.216264	-0.743825	-1.536129	-0.244521	-0.246096	0.309136	2.230672	0.034164	-0.805900
2	0.000000	0.015000	0.568317	1415991_a_at	0.704982	0.197905	0.703328	-0.440102	-0.560812	-1.176627	-0.556627	1.326539	1.568932	0.023071	0.090046	-1.880635
2	0.000000	0.005000	0.379007	1415992_at	-0.139230	0.600954	0.090741	-0.728597	-1.591789	-0.976751	1.132561	2.066348	0.627694	-0.772452	-0.127464	-0.182015
5	0.000000	0.037000	0.739485	1415993_at	1.174045	-0.960301	-1.262869	-0.728492	1.856546	0.023140	0.715789	0.068524	-1.430908	-0.192679	0.724407	0.012798
5	0.000000	0.239000	0.733280	1415994_at	0.273638	-0.952934	-0.492445	0.492110	1.154986	-0.729899	-0.023161	0.161962	-0.933718	0.560371	2.024067	-1.534977
2	0.000000	0.000000	0.848467	1415995_at	0.145855	1.738020	1.106276	-0.159735	-1.275919	-0.624173	0.232593	0.648661	0.978226	-0.264886	-1.234793	-1.290126
2	0.000000	0.002000	0.925791	1415996_at	-0.653308	0.172904	1.783968	0.042576	-0.725685	-0.687212	-0.461723	0.129982	2.208616	-0.587783	-0.328810	-0.893524
2	0.000000	0.077000	0.263535	1415997_at	0.290164	1.109011	-0.123595	-1.425103	-1.135958	0.930820	-0.143078	0.537612	1.927265	-0.403712	-0.973923	-0.589506
3	0.000000	0.000000	0.875027	1415998_at	-0.805921	-0.613256	0.102958	1.649306	0.552164	-0.409227	-0.421940	-1.399637	0.311120	1.738428	0.444085	-1.148082
0	0.000000	0.862000	0.117026	1415999_at	0.127975	1.446238	-0.569751	0.007399	-0.786686	-0.052132	-0.947622	-0.352815	-0.826038	1.235357	-1.133784	1.851858
2	0.000000	0.429000	0.528420	1416000_a_at	0.125486	1.459466	-0.047293	0.114817	0.323561	-1.533522	1.312328	-0.158756	-0.668876	0.884540	0.033267	-1.845017
3	0.000000	0.223000	0.344841	1416001_a_at	-1.508982	0.429813	-0.084140	0.975632	-0.168779	-0.589170	-0.006512	-0.612369	-0.816063	2.366823	-0.522631	0.536376
3	0.000000	0.626000	0.333225	1416002_x_at	0.135755	-0.202978	1.124511	0.557384	0.600262	-1.121129	0.171201	-0.495403	-0.299023	-1.197737	2.049523	-1.322368
2	0.000000	0.742000	0.000000	1416003_at	1.608011	1.109109	0.129661	1.354388	-0.904849	0.076267	-0.873147	-0.815581	-0.954906	0.908882	-0.789718	-0.848118
5	0.000000	0.001000	0.808425	1416004_at	-0.334087	-1.460988	-1.241899	0.184858	1.346394	1.095345	0.171265	-0.249416	-1.332572	-0.276603	0.946682	1.151022
0	0.000000	0.000000	0.573062	1416005_at	0.867772	1.164353	0.255411	-1.269091	-1.655677	0.169580	1.729625	0.322323	-0.123384	-1.091726	0.008631	-0.377817
5	0.000000	0.187000	0.158072	1416006_at	-1.319347	-2.037562	0.339929	0.992387	-0.610629	0.945626	0.766255	-0.798768	0.068132	-0.080187	0.855027	0.879138
0	0.000000	0.875000	0.000000	1416007_at	-0.699799	1.560267	-0.755248	-0.751240	2.169543	-0.787315	0.294951	-0.339043	0.443262	-0.852786	-0.614954	0.332363
5	0.000000	0.390000	0.000000	1416008_at	-0.028830	-0.586614	-0.727343	1.840958	2.339373	-0.514784	-0.261179	-0.264844	-0.357930	-0.315418	-0.527977	-0.595410
5	0.000000	0.489000	0.000000	1416009_at	-0.533747	-1.685808	-0.020284	0.569875	-0.549893	1.439370	2.110262	-0.369455	-0.439289	-0.314153	0.264704	-0.471582
0	0.000000	0.018000	0.680850	1416010_a_at	1.111943	0.061045	-0.888755	-0.831295	1.420520	0.784421	1.124523	-0.475353	-0.645249	-1.918378	0.241811	0.014766
0	0.000000	0.014000	0.181204	1416011_x_at	0.556324	0.372753	0.009943	-0.079226	0.762278	1.217144	0.943142	-0.318572	-1.619274	-2.163309	-0.104135	0.422933
0	0.000000	0.040000	0.509231	1416012_at	1.096851	-0.647254	-0.501555	-0.672109	-0.183588	-0.067886	2.413285	1.093851	-0.612972	-0.587260	-0.598402	-0.732960
0	0.000000	0.122000	0.000000	1416013_at	0.571378	0.384924	0.972553	-0.449728	-1.126190	0.345020	1.310309	0.116999	-1.856807	-1.414067	0.851892	0.293716
3	0.000000	0.285000	0.170709	1416014_at	-0.347958	-0.062461	0.630181	-0.262077	-0.208037	-0.064009	-0.786707	-0.449194	1.207838	1.976423	-2.008859	0.374859
5	0.000000	0.844000	0.615544	1416015_s_at	0.400591	0.251323	-0.896275	1.357407	-0.247644	0.465507	-0.784423	-0.088196	-1.139809	1.286277	-1.732911	1.128152
0	0.000000	0.380000	0.000000	1416016_at	0.398210	-0.472958	-0.846980	-1.606026	-0.121783	1.985267	0.231931	1.125946	0.728653	0.266625	-0.931601	-0.757283
5	0.000000	0.091000	0.443860	1416017_at	-0.035701	-0.743666	-0.745918	1.727709	1.057519	-0.068472	0.197203	-0.434338	-1.581467	-0.455227	1.604128	-0.521770
5	0.000000	0.661000	0.318989	1416018_at	-1.249291	-1.410515	-0.054581	-0.581659	-0.019442	0.745854	-0.478569	-0.171365	2.202036	-0.328455	0.208958	1.137028
0	0.000000	0.321000	0.000000	1416019_at	-1.160324	-0.163157	0.938565	-0.239633	-0.109386	0.838192	1.622661	1.074190	-1.102370	-1.114319	-1.175260	0.590841
5	0.000000	0.811000	0.545002	1416020_a_at	1.206776	-0.171224	-1.182124	0.506927	1.530206	-1.836894	0.583887	0.137029	-1.126471	0.638289	0.040114	-0.326515
2	0.000000	0.001000	0.970709	1416021_a_at	0.869565	1.205360	1.082839	-0.540884	-1.138064	-1.204387	0.786346	0.899596	0.666386	-0.373668	-1.002841	-1.250250
2	0.000000	0.000000	0.939273	1416022_at	0.515724	1.338799	0.654497	-0.412888	-1.139522	-0.746993	0.786098	1.287897	0.671990	-0.253125	-1.205760	-1.496717
2	0.000000	0.081000	0.679073	1416023_at	1.447467	1.010553	0.224230	0.164678	-0.069882	-1.771354	0.626506	1.358747	-0.844052	-0.766270	-0.396808	-0.983816
5	0.000000	0.013000	0.644708	1416024_x_at	0.439243	-0.361260	-1.485882	-1.085731	0.636192	0.315658	0.082887	0.372933	-1.770049	0.228698	1.351198	1.276112
0	0.000000	0.186000	0.681383	1416025_at	1.445220	0.040319	-1.387535	-0.422755	-0.097770	-1.425995	1.573076	1.312401	-0.668101	-0.124860	0.070401	-0.314403
3	0.000000	0.695000	0.250868	1416026_a_at	0.299739	0.072681	-0.061373	0.196019	0.705315	-0.165206	0.016853	0.411841	0.031519	0.337712	1.120829	-2.965927
2	0.000000	0.006000	0.718841	1416027_at	0.241343	0.089932	0.994524	0.699164	-1.800387	-1.502288	-0.242831	0.155815	1.555017	0.915938	-0.501353	-0.604875
0	0.000000	0.818000	0.606709	1416028_a_at	0.560987	0.172364	-0.943092	-0.085814	0.567091	-0.329524	1.046371	0.862798	-1.150177	-0.226885	1.495357	-1.969474
2	0.000000	0.000000	0.914223	1416029_at	-0.611128	0.695798	1.710905	-0.223234	-0.731425	-0.584241	-0.801077	0.022633	2.065305	0.030340	-0.520616	-1.053260
0	0.000000	0.253000	0.000000	1416030_a_at	-0.464869	-0.633297	0.265743	-0.327980	-0.157496	1.309672	1.449989	0.892603	-2.063442	0.163818	-0.987519	0.552778
0	0.000000	0.152000	0.051781	1416031_s_at	-0.260071	0.197823	-0.272933	-0.397696	-0.574873	1.301720	0.801060	0.140426	-2.630251	0.738678	0.641247	0.314869
5	0.000000	0.121000	0.498151	1416032_at	-1.279278	-0.686322	0.331327	-0.018210	0.503627	1.333720	0.164635	-0.863558	-0.925927	-0.232239	-0.518060	2.190286
5	0.000000	0.135000	0.433486	1416033_at	-1.074005	-0.828977	-0.171271	0.345256	0.661553	0.055431	-1.175478	-0.446503	0.954093	-1.202288	1.930810	0.951378
2	0.000000	0.725000	0.000000	1416034_at	0.202256	-0.413491	2.256556	-0.964645	-0.832441	1.352857	-0.179266	-0.125237	-0.475066	0.785404	-0.977926	-0.629003
2	0.000000	0.277000	0.000000	1416035_at	0.168851	0.602882	1.056484	-0.801089	-1.307733	1.911012	0.114895	-0.041123	0.840292	-1.185553	-0.211406	-1.147509
0	0.000000	0.066000	0.619324	1416036_at	1.026162	-1.064230	-0.077784	-1.863335	0.994273	-0.307066	0.790208	0.242395	-0.742925	-0.977925	1.215236	0.764992
3	0.000000	0.081000	0.000000	1416037_a_at	-0.389167	-0.673610	-0.414002	2.011490	-0.507075	0.882070	-1.066101	-0.653476	-0.008748	0.134344	1.631768	-0.947494
5	0.000000	0.020000	0.613429	1416038_at	-0.338106	-1.186342	-1.560276	0.239630	1.264135	-0.027890	-0.060074	-0.473168	-0.354942	1.612954	1.452405	-0.568327
2	0.000000	0.042000	0.633132	1416039_x_at	-0.319229	0.531159	1.485260	-0.913833	-0.990535	-0.151486	-0.696901	1.304678	1.398220	-0.769767	0.412771	-1.290338
2	0.000000	0.320000	0.000000	1416040_at	0.850763	1.760339	1.945904	-0.621594	-0.670267	-0.682435	-0.594216	-0.554669	-0.502954	-0.755445	0.455295	-0.630720
0	0.000000	0.418000	0.317880	1416041_at	-1.129591	1.479747	-0.289324	0.206059	-0.051589	1.091130	0.051117	-0.254323	-1.086011	-0.762496	-1.060737	1.806019
3	0.000000	0.007000	0.613019	1416042_s_at	-1.334858	0.049668	-0.273476	1.407734	0.124418	-0.696507	-0.297125	-0.511121	1.189768	1.882032	-0.483173	-1.057358
0	0.000000	0.477000	0.085173	1416043_at	0.646094	-0.685454	1.960774	-0.780338	-0.004393	-0.784556	1.880649	-0.218410	-0.748710	-0.780338	-0.535747	0.050429
2	0.000000	0.259000	0.000000	1416044_at	-0.683108	1.038975	-0.666942	-0.637754	-1.375982	-1.306380	0.454994	0.010441	1.744423	1.096902	0.660432	-0.335997
0	0.000000	0.182000	0.123196	1416045_a_at	0.366524	-0.147368	-1.308512	-1.067154	1.621197	-0.574891	1.370889	1.304658	-0.908436	-0.357997	-0.626206	0.327292
2	0.000000	0.238000	0.000000	1416046_a_at	1.118735	-0.017400	1.343595	0.012187	0.495721	-0.193230	-0.615477	0.417527	0.550668	-0.480645	-2.562714	-0.068965
0	0.000000	0.107000	0.000000	1416047_at	2.033979	-0.677351	0.275122	-0.832520	0.258615	-0.581608	-0.030263	1.723641	-0.664145	-0.926612	-0.918358	0.339501
5	0.000000	0.392000	0.000000	1416048_at	-1.577108	-0.223097	-0.650234	1.262806	1.774039	-0.153521	0.552223	-0.802998	0.165319	-0.501401	-0.931563	1.085538
0	0.000000	0.000000	0.917415	1416049_at	1.164317	0.492468	-0.874392	-1.384816	-0.539865	0.404995	1.104949	0.926353	-0.733827	-1.543788	-0.132507	1.116112
2	0.000000	0.013000	0.439591	1416050_a_at	-0.071836	2.018694	0.606509	-0.428699	-1.843922	0.316224	0.680969	0.648582	-0.540758	0.358995	-1.014278	-0.730478
5	0.000000	0.169000	0.000000	1416051_at	0.748890	-0.772997	-1.439563	0.132595	0.165222	0.149270	-1.492492	-0.987975	0.955287	1.778706	0.637472	0.125585
5	0.000000	0.022000	0.228555	1416052_at	-1.940239	-0.350451	-0.387068	-0.209345	0.858095	-0.020158	0.322156	-1.062911	-0.607325	0.457712	1.627792	1.311740
0	0.000000	0.362000	0.000000	1416053_at	0.949716	-0.514572	-0.508559	-0.711013	-0.757117	2.428036	-0.379268	0.957734	0.473647	-0.446419	-0.781171	-0.711013
5	0.000000	0.457000	0.709838	1416054_at	0.111400	0.078210	-0.530907	0.184532	1.604523	-0.435094	0.990721	-0.278987	-1.552618	-0.161157	1.478896	-1.489518
3	0.000000	0.004000	0.994024	1416055_at	-0.609753	-0.618080	0.471326	2.079220	-0.606759	-0.586658	-0.580399	-0.620003	0.327064	1.875706	-0.595076	-0.536587
5	0.000000	0.387000	0.834723	1416056_a_at	0.602565	-0.564638	-1.182407	0.154705	1.175113	-0.884603	0.532017	0.232410	-1.556976	1.162470	1.297337	-0.967994
3	0.000000	0.641000	0.281021	1416057_at	-0.430135	1.036120	-0.914066	-0.118393	-0.006273	-0.932477	0.756426	0.165714	-0.601840	2.150344	0.402683	-1.508101
5	0.000000	0.167000	0.000000	1416058_s_at	0.126177	-1.741102	0.242877	-0.873696	0.080988	0.464900	-0.777941	-0.396353	0.283713	0.740819	2.304208	-0.454590
5	0.000000	0.095000	0.906249	1416059_at	0.066648	-1.104192	-0.061412	1.100815	1.604578	-1.228513	0.258071	-0.788681	-0.408138	0.230630	1.490605	-1.160410
2	0.000000	0.027000	0.810703	1416060_at	0.007017	-0.339412	2.207553	0.033375	-1.264243	0.090257	-0.082971	0.356725	1.142962	-0.038782	-1.660639	-0.451843
3	0.000000	0.001000	0.890804	1416061_at	-0.202909	-0.157628	1.201305	1.331195	-1.083213	-1.564894	0.221073	0.237167	0.934900	0.888844	-0.312668	-1.493170
2	0.000000	0.013000	0.472532	1416062_at	-0.120887	0.780336	2.117633	-0.084629	-1.117164	-1.155709	-0.160901	0.081472	0.564748	0.314862	-1.636208	0.416449
5	0.000000	0.234000	0.474440	1416063_x_at	-0.534161	-0.534161	-0.556050	-0.456975	0.761880	-0.536465	-0.115396	-0.530129	0.624788	-0.431630	2.813657	-0.505360
5	0.000000	0.002000	0.963200	1416064_a_at	-0.361620	-0.723316	-0.786231	-0.225969	2.146814	-0.424221	-0.303057	-0.751600	-0.499262	0.290350	1.949550	-0.311437
5	0.000000	0.098000	0.000000	1416065_a_at	0.446501	-1.849297	-1.386956	-0.100143	1.379665	1.441170	0.143752	0.271797	-0.657391	0.798558	0.058919	-0.546577
2	0.000000	0.004000	0.727332	1416066_at	0.792464	1.392227	-0.306186	-0.245313	-0.378430	-0.324916	1.523137	1.168269	-0.039016	-0.982608	-1.292055	-1.307574
3	0.000000	0.018000	0.623548	1416067_at	-0.694977	0.940068	0.918421	0.515917	-0.422357	-0.720457	-1.187565	0.336651	0.438799	1.840459	-1.611829	-0.353130
2	0.000000	0.589000	0.728255	1416068_at	0.867097	0.343305	-0.457580	-0.575028	1.133273	-2.285098	0.440095	0.875803	0.306714	0.196349	0.481408	-1.326338
0	0.000000	0.318000	0.100903	1416069_at	-0.416104	-0.403738	-0.645760	-0.745572	-0.299510	0.240182	0.131095	-0.002282	-0.807403	1.058111	-0.781787	2.672769
0	0.000000	0.259000	0.000000	1416070_a_at	1.225228	0.539235	-0.144441	-0.146295	0.338535	1.443077	0.405976	-0.167616	0.098438	-2.234402	-0.026246	-1.331487
2	0.000000	0.373000	0.000000	1416071_at	-0.367357	0.815856	0.017722	-0.734167	-0.128431	2.148932	0.320590	0.487867	0.815856	-1.304508	-0.744444	-1.327915
3	0.000000	0.239000	0.000000	1416072_at	-0.354762	-0.426005	1.102574	0.516150	-0.355247	-1.079311	-1.424865	-0.072212	-0.352339	-0.196282	2.377198	0.265102
3	0.000000	0.342000	0.219087	1416073_a_at	0.141472	0.560999	-1.518522	0.797459	0.167215	-1.898957	-0.219894	-0.522145	0.497593	1.635561	0.804610	-0.445390
5	0.000000	0.501000	0.704839	1416074_a_at	0.693536	-0.993280	0.134683	0.123677	1.097937	-1.586953	0.619963	-0.339325	-0.904357	-0.171624	1.995064	-0.669320
3	0.000000	0.020000	0.439494	1416075_at	-1.675126	-0.190237	1.746615	-0.180102	0.685124	-0.994648	-0.798384	-0.920933	0.812281	1.168876	0.024456	0.322079
2	0.000000	0.489000	0.246800	1416076_at	0.989904	-0.717844	-0.451247	-0.746252	-0.608583	-0.676325	1.383243	-0.521174	2.297756	-0.527730	-0.416284	-0.005463
5	0.000000	0.067000	0.658305	1416077_at	0.361998	-1.447768	-1.756093	0.493365	1.533478	-0.253879	0.303656	0.267724	-0.885983	0.371271	1.351883	-0.339653
0	0.000000	0.058000	0.603491	1416078_s_at	0.736344	0.441396	-1.269452	-0.127259	0.478144	-0.528311	1.015041	1.512216	-1.672842	-1.240988	-0.030607	0.686318
5	0.000000	0.238000	0.000000	1416079_a_at	-0.731011	0.108715	1.003210	0.585958	0.927102	0.593121	-0.227056	-0.817863	-1.297345	-0.169453	1.664604	-1.639981
0	0.000000	0.741000	0.033291	1416080_at	0.304555	2.232270	-0.745917	-0.297736	-1.148974	0.585625	-1.036929	-0.393720	-0.633489	0.974150	-0.635019	0.795184
0	0.000000	0.639000	0.000000	1416081_at	-0.432755	0.202738	0.512647	-0.609297	-1.802805	-0.521765	0.941139	-0.272477	-0.226641	0.934929	-0.762478	2.036765
5	0.000000	0.003000	0.783733	1416082_at	-0.878094	-0.723787	-0.547830	0.487439	2.321376	0.389228	-1.449410	-0.281735	-0.424576	0.076590	1.119353	-0.088554
0	0.000000	0.008000	0.621497	1416083_at	1.131909	0.275758	-0.013807	-0.877433	-0.784965	0.514781	1.415077	0.961856	-1.011574	0.159223	-1.991608	0.220783
5	0.000000	0.733000	0.000000	1416084_at	0.178092	0.033824	-1.334682	-0.067932	1.017919	-1.626835	1.232285	-1.444804	0.701797	1.117414	-0.161095	0.354017
2	0.000000	0.000000	0.863072	1416085_s_at	1.016190	1.330538	0.580526	-0.404126	-1.132575	-0.605425	1.476586	0.859912	-0.139931	-1.143804	-1.154413	-0.683477
5	0.000000	0.463000	0.000000	1416086_at	-0.967912	1.736698	-0.977812	-0.067968	-0.332898	0.860653	0.734163	-1.699030	-0.187801	-0.678400	0.970244	0.610062
3	0.000000	0.787000	0.132712	1416087_at	-0.462007	1.433129	-1.090817	0.079242	-0.627915	-0.095883	-0.795870	0.388526	-0.789214	0.980980	1.953384	-0.973555
5	0.000000	0.051000	0.784328	1416088_a_at	0.622542	-1.155531	-0.829430	-0.412112	2.095970	-0.735482	0.245996	-0.328366	-1.097780	-0.061792	1.435015	0.220971
3	0.000000	0.706000	0.556990	1416089_at	0.758523	0.063656	-0.443533	0.474740	2.111749	-2.039677	0.007826	-0.149680	-0.545748	-0.238129	0.707849	-0.707578
3	0.000000	0.001000	0.877390	1416090_at	-0.845688	0.538971	0.516719	1.747146	0.163638	-1.537312	-0.658400	-0.398256	0.246542	1.216782	0.416267	-1.406407
0	0.000000	0.139000	0.000000	1416091_at	0.523625	-1.128293	-0.769003	-0.467400	-0.866820	-0.333843	0.912385	0.715182	-0.804117	-0.891901	1.835689	1.274495
2	0.000000	0.012000	0.616270	1416092_a_at	-0.027998	-0.522210	1.859818	0.315028	-1.037588	-0.805768	0.754141	0.990328	0.915070	0.010639	-1.066481	-1.384980
5	0.000000	0.094000	0.385184	1416093_a_at	-0.476229	-0.384149	-0.474634	1.383934	1.366323	-1.068461	0.735548	-0.913464	-1.742819	0.297100	0.921558	0.355296
3	0.000000	0.501000	0.848325	1416094_at	-0.987946	-0.730070	1.291678	-0.608305	-0.410741	1.071845	-0.769112	-1.172661	2.002566	-0.042592	-0.038025	0.393362
0	0.000000	0.008000	0.588636	1416095_x_at	0.117717	-0.483958	-0.569293	-1.154225	-1.112578	1.978840	1.274577	0.092219	-0.778889	-0.681145	0.227445	1.089289
0	0.000000	0.750000	0.000000	1416096_at	-0.161495	-0.745512	-0.756170	0.635062	-0.358675	-1.092223	-0.138298	1.830680	-0.282813	-1.168712	0.486471	1.751683
3	0.000000	0.829000	0.000000	1416097_at	-0.575025	0.327457	-0.538431	1.032537	-0.704393	-0.655944	-0.697692	-0.494106	1.568562	-0.597188	-0.718824	2.053047
0	0.000000	0.594000	0.000000	1416098_at	0.015691	-0.229016	-1.130270	-1.131680	-0.079512	2.163044	0.055888	0.044604	-0.262866	1.710302	-0.712787	-0.443399
0	0.000000	0.481000	0.840173	1416099_at	1.325044	0.540185	-1.161561	-0.516944	0.674216	-0.813969	0.961969	-0.112940	-1.353300	0.150333	1.453410	-1.146442
2	0.000000	0.066000	0.122462	1416100_at	1.012591	0.308283	1.155924	0.484834	-0.982959	-0.813826	1.005913	0.485659	-0.572161	-1.381722	-1.565526	0.862991
0	0.000000	0.000000	0.948855	1416101_a_at	0.751416	-0.491176	-0.957889	-1.538299	0.493413	1.216818	0.761068	0.229542	-0.887161	-1.360266	0.486235	1.296297
0	0.000000	0.091000	0.181935	1416102_at	-0.456560	0.273000	-0.379066	-0.313075	-0.216492	0.002212	0.538353	1.082585	-1.396735	-1.595717	0.382226	2.079268
0	0.000000	0.233000	0.000000	1416103_at	0.189863	-1.096777	-0.885674	0.181636	2.021334	0.858096	0.699459	0.830001	-0.675813	-1.515257	-0.246467	-0.360401
3	0.000000	0.642000	0.199122	1416104_at	0.190203	-0.155433	-1.188331	1.500480	-0.467946	-1.341910	0.391965	-0.345986	0.773070	1.401440	-1.411840	0.654288
5	0.000000	0.039000	0.356784	1416105_at	-0.758394	-0.982807	-1.447825	0.216507	0.128707	0.676513	0.100518	-0.824122	0.308065	-0.034459	0.161668	2.455629
3	0.000000	0.056000	0.527974	1416106_at	-0.826929	-1.295164	0.562013	0.928256	0.127158	-0.493323	-1.301654	-1.182880	1.254259	0.301285	0.421450	1.505529
5	0.000000	0.244000	0.000000	1416107_at	0.026533	-0.005131	-0.586500	-0.459848	-0.539885	0.115365	-0.114192	-0.522294	-0.614645	-0.514378	3.029248	0.185727
5	0.000000	0.049000	0.896990	1416108_a_at	-0.615245	-0.318317	-0.306013	0.149327	2.362734	-0.687820	-0.313933	-0.546797	-0.369451	0.312380	1.519619	-1.186483
0	0.000000	0.130000	0.174112	1416109_at	0.874774	-0.669879	-0.294937	-0.710830	0.421725	-0.293851	0.189505	1.543908	-1.369591	-1.634830	1.161711	0.782294
2	0.000000	0.143000	0.161313	1416110_at	0.151323	-0.972126	1.015074	-0.404443	-1.226562	0.239385	0.155811	0.527869	1.275391	1.567899	-0.869052	-1.460569
5	0.000000	0.138000	0.000000	1416111_at	-0.423911	-1.064666	0.248122	0.320799	-0.747278	2.056769	0.614267	-0.752798	-0.928511	-0.986469	1.365877	0.297800
0	0.000000	0.149000	0.780105	1416112_at	2.014061	-0.471536	-0.640179	0.106381	-0.737015	-0.662474	1.573714	1.003055	-0.612962	0.126065	-0.839379	-0.859730
5	0.000000	0.233000	0.066206	1416113_at	-1.387255	-0.331047	-0.420824	-0.883988	1.468115	1.237926	-0.223202	-0.988369	0.399802	0.611565	-0.887059	1.404337
0	0.000000	0.696000	0.000000	1416114_at	-0.030856	0.035772	-0.174671	-2.699254	-0.916681	0.194514	0.510178	0.059437	1.089441	0.894290	0.603020	0.434812
2	0.000000	0.001000	0.719775	1416115_at	0.627703	1.684782	-0.097798	-0.095977	-0.585004	-1.163220	0.554136	1.009185	0.965500	-0.343221	-1.731424	-0.824663
0	0.000000	0.063000	0.000000	1416116_at	0.639000	0.647776	0.556603	0.094402	0.162173	0.493709	0.863274	0.919587	-1.665665	-2.254630	-0.351709	-0.104519
2	0.000000	0.667000	0.341479	1416117_at	0.158388	-0.096030	1.274519	-0.905757	0.378148	0.765683	1.373371	-1.038480	0.988594	-1.476031	-0.136989	-1.285415
0	0.000000	0.407000	0.000000	1416118_at	0.465265	-0.824009	-0.459082	-0.699693	-0.864110	1.509917	0.965535	0.096328	1.959057	-0.872131	-0.743805	-0.533271
2	0.000000	0.062000	0.552292	1416119_at	1.275604	0.040091	0.253035	0.664716	-1.291985	-1.116888	0.461022	1.380356	0.196563	0.142072	-0.063474	-1.941112
3	0.000000	0.063000	0.345173	1416120_at	-0.687919	-0.160449	2.112617	-0.620406	0.132710	-0.054305	-1.303842	-0.858327	0.656208	1.087282	0.724804	-1.028373
3	0.000000	0.562000	0.000000	1416121_at	-0.301290	-1.024272	-0.252323	1.180965	-0.527690	-1.054228	0.052423	-0.266149	2.348105	-1.023119	0.405561	0.462017
2	0.000000	0.003000	0.526696	1416122_at	1.259556	0.082815	-0.405345	-0.604102	-0.251495	-0.298066	1.403842	1.374735	0.620872	-1.291019	-1.661089	-0.230705
5	0.000000	0.671000	0.000000	1416123_at	0.450684	1.705996	-1.247096	0.673574	0.486313	-0.425135	-1.159265	-1.059835	-0.867602	1.475649	-0.193130	0.159849
3	0.000000	0.367000	0.000000	1416124_at	-0.582744	0.279241	1.357199	1.569366	0.846287	-0.878636	-0.350122	0.084676	-0.978535	-1.157401	0.988049	-1.177381
3	0.000000	0.000000	0.908276	1416125_at	-0.660677	-1.153205	-0.235939	1.773229	0.137124	-0.421234	-0.982065	-0.655987	-0.507700	1.958951	0.558110	0.189395
2	0.000000	0.456000	0.404172	1416126_at	-0.052913	1.168695	1.421731	-1.119654	-0.854544	0.530330	-0.476039	-0.915703	0.559729	-0.618832	-1.148002	1.505201
5	0.000000	0.009000	0.535564	1416127_a_at	0.318306	-0.991544	-0.969095	-0.962996	2.138185	1.021065	0.681024	-0.064557	-0.882089	-0.958000	0.182283	0.487418
2	0.000000	0.694000	0.000000	1416128_at	-0.760414	-0.087800	2.577372	-0.932518	-0.919876	0.365015	0.718705	-0.079468	-0.373395	-1.036528	0.415583	0.113323
3	0.000000	0.000000	0.969068	1416129_at	-1.372656	-0.920505	0.309036	1.207495	0.425949	0.341597	-1.334181	-1.319903	0.491653	1.568329	0.376894	0.226290
5	0.000000	0.008000	0.460677	1416130_at	-0.667768	-0.355703	-0.232024	0.878932	0.948300	1.282949	-0.877215	-1.455727	-1.089530	1.344968	0.868537	-0.645721
2	0.000000	0.265000	0.193712	1416131_s_at	0.276759	-0.068878	0.208347	0.698409	-1.437117	1.446023	-0.394170	1.720118	-0.266959	-1.184932	-1.255133	0.257532
2	0.000000	0.919000	0.507432	1416132_at	-0.184643	-1.300925	1.174272	-1.500311	-0.879686	0.546908	-0.627786	0.162177	1.587086	-0.449462	0.320562	1.151806
2	0.000000	0.279000	0.082953	1416133_at	1.001268	0.696497	-0.518767	0.695011	-1.785179	-0.877658	-1.252043	1.161400	0.400215	0.473861	-0.863863	0.869257
3	0.000000	0.698000	0.000000	1416134_at	1.760278	-1.090972	-1.074818	1.768355	0.182288	-0.831033	-1.139435	0.357049	-0.171641	0.462787	-0.184858	-0.038000
2	0.000000	0.161000	0.663189	1416135_at	1.573728	0.514971	-0.293551	0.645739	-0.411155	-0.445382	1.312304	0.420734	-0.075459	-0.056150	-1.142883	-2.042898
5	0.000000	0.526000	0.000000	1416136_at	-0.284137	-1.213202	0.878040	-0.176192	2.305006	0.383523	-0.678398	0.276192	-0.758665	0.545901	-1.331296	0.053229
3	0.000000	0.033000	0.337684	1416137_at	-0.580295	-1.380985	-0.038327	1.004255	0.082022	-0.430654	-0.455969	-0.979646	1.040571	-0.090814	2.260495	-0.430654
3	0.000000	0.000000	0.949263	1416138_at	-1.188514	-0.265071	0.701001	1.138880	0.493404	-1.238010	-1.094549	-0.675841	1.204307	1.300332	0.548888	-0.924830
5	0.000000	0.369000	0.567931	1416139_at	-0.636135	-1.130201	-1.243780	1.223146	0.045715	0.779432	0.394780	-0.391941	-0.290477	1.345053	-1.362658	1.267063
5	0.000000	0.468000	0.000000	1416140_a_at	0.360889	-0.248219	-1.566728	1.992425	-0.678138	-0.726401	-0.972851	-0.195677	0.316221	-0.267045	1.359527	0.625995
5	0.000000	0.458000	0.831649	1416141_a_at	0.548223	-0.159613	-0.865578	0.449462	0.943055	-1.754270	0.141200	-0.138683	-0.971127	0.907010	1.781645	-0.881324
5	0.000000	0.128000	0.124674	1416142_at	0.233230	-0.567776	-0.333604	-0.288078	0.160925	-0.625798	0.936639	-0.797484	-0.523441	-1.564867	1.904274	1.465981
3	0.000000	0.564000	0.000000	1416143_at	0.806272	1.031795	1.839642	-0.499915	0.076016	-1.414796	-0.108269	-1.331664	-0.760761	0.751933	0.369826	-0.760078
5	0.000000	0.132000	0.390978	1416144_a_at	-1.179958	-0.406066	0.528798	-0.530299	1.368614	1.982297	-1.184653	-0.595145	-0.825593	0.334389	-0.193129	0.700746
3	0.000000	0.339000	0.405218	1416145_at	0.401565	0.763307	0.474858	1.517968	-0.330065	-0.256859	-0.545306	0.667333	-1.433946	1.248434	-1.094358	-1.412929
2	0.000000	0.040000	0.061185	1416146_at	-0.688272	1.701688	-0.004573	0.331099	0.514890	-1.334228	-0.026362	-0.474032	1.745356	0.283875	-0.916871	-1.132569
3	0.000000	0.001000	0.617186	1416147_at	-1.156649	-1.050299	0.787585	1.022732	0.505944	0.406006	-1.427602	-0.664178	-0.117195	0.429521	1.855898	-0.591763
0	0.000000	0.088000	0.545392	1416148_at	0.162660	0.524737	-0.828489	-1.437673	0.422299	-0.013339	1.786968	0.779881	0.532639	-1.773869	0.433197	-0.589011
3	0.000000	0.665000	0.000000	1416149_at	-0.608298	0.395409	-0.431606	-0.718730	2.537794	-0.603390	-0.608298	-0.450011	1.438380	-0.353076	-0.196017	-0.402157
0	0.000000	0.001000	0.922585	1416150_a_at	0.813883	0.583131	-0.601310	-1.981766	-0.033326	1.357803	0.315766	0.625255	-0.175730	-1.564240	-0.251675	0.912211
0	0.000000	0.003000	0.621444	1416151_at	0.947918	0.101003	-0.684828	-1.891365	-1.259618	0.872251	0.927969	0.510291	-0.410778	-0.727751	0.271872	1.343035
0	0.000000	0.000000	0.938216	1416152_a_at	1.277193	0.414891	-0.600852	-1.294450	-0.505758	1.085244	1.204875	0.783527	-0.501767	-1.642423	-0.696415	0.475939
3	0.000000	0.009000	0.795356	1416153_at	-0.459065	0.001724	-0.279415	0.964294	0.469763	-1.313555	-0.462163	0.335388	0.590760	1.931477	0.071317	-1.850527
0	0.000000	0.929000	0.000000	1416154_at	1.006745	-0.160031	-1.030309	1.470710	0.229809	-0.535230	-0.202584	1.189769	-0.417180	-1.339619	1.108323	-1.320402
2	0.000000	0.003000	0.849041	1416155_at	0.479284	1.369438	1.255570	-1.219217	-1.188321	0.176154	-0.218984	0.951468	0.834102	-0.565738	-1.513215	-0.360542
0	0.000000	0.009000	0.794407	1416156_at	0.507338	-0.412105	-0.481715	-1.043870	-1.001384	1.797872	0.996764	-0.052897	0.278708	-1.580582	-0.193916	1.185789
0	0.000000	0.100000	0.020477	1416157_at	0.340363	1.148158	-0.868002	-1.255260	-0.007564	0.268963	0.850454	-0.275618	1.665510	-1.117299	-1.390194	0.640488
2	0.000000	0.188000	0.488740	1416158_at	-0.467346	0.050955	1.922921	-0.331621	-1.227245	-0.599755	-1.270921	0.757780	1.279950	-0.955793	0.347838	0.493238
2	0.000000	0.055000	0.685116	1416159_at	-0.313930	0.592367	2.121007	-0.008878	-0.874261	0.294658	-0.120665	0.201406	0.980996	-1.028361	-1.766221	-0.078118
2	0.000000	0.066000	0.269108	1416160_at	-0.287014	1.922422	0.385438	-0.716300	-0.821876	0.595568	-0.676283	-0.004853	1.744986	-0.181608	-1.171299	-0.789181
5	0.000000	0.811000	0.653448	1416161_at	-1.060500	-0.370887	0.926695	0.110038	-1.156939	1.172140	-0.711143	-0.269211	0.074655	-0.795585	-0.137135	2.217872
3	0.000000	0.023000	0.198785	1416162_at	-1.070450	0.555138	0.316388	0.010886	0.118181	-0.245064	-0.840300	-0.582098	1.139113	2.344739	-0.817572	-0.928961
2	0.000000	0.065000	0.349991	1416163_at	0.085988	0.469005	0.673110	-0.511609	-1.536950	0.331708	0.889389	-0.286555	1.685430	0.751526	-1.112602	-1.438436
3	0.000000	0.062000	0.402485	1416164_at	-0.521753	-0.765076	-0.127351	0.536522	1.491657	-1.529184	-0.007868	-0.482894	1.833762	0.669442	0.012106	-1.109361
3	0.000000	0.297000	0.114686	1416165_at	-1.459758	1.325475	-0.446310	-0.613155	1.131719	-0.999589	-0.055032	-0.513586	1.263043	0.569829	0.911054	-1.113690
5	0.000000	0.055000	0.832859	1416166_a_at	-0.655729	-0.837749	-0.701579	-0.045631	-0.186248	2.234844	-0.699044	-0.110247	-0.157342	-0.826365	0.229022	1.756069
2	0.000000	0.907000	0.163123	1416167_at	-0.117758	1.819741	-0.131926	0.847369	0.698430	-1.008535	0.641999	-0.168408	-1.357224	-0.908537	0.909337	-1.224491
0	0.000000	0.188000	0.774348	1416168_at	1.062056	-0.626784	-1.179371	-0.672486	1.648126	-0.397846	0.642119	0.711833	-1.519269	-0.346583	1.108559	-0.430350
2	0.000000	0.485000	0.000000	1416169_at	-0.786444	-0.823323	1.693182	-0.616102	-0.789956	-0.693370	0.863420	1.585181	-0.491418	-0.716200	-0.333368	1.108397
3	0.000000	0.751000	0.779077	1416170_at	0.314335	-0.091999	-1.310172	1.102847	-0.573291	-0.069005	0.086141	0.263242	-1.218446	2.341855	-0.088513	-0.756993
3	0.000000	0.087000	0.467533	1416171_at	-0.594674	1.878046	-0.440669	1.176293	-0.974481	-1.088441	-0.819064	-0.130895	0.526756	1.363286	-0.146772	-0.749384
2	0.000000	0.336000	0.026781	1416172_at	0.248412	1.154843	1.290726	-1.417790	1.054564	-0.509398	-0.657694	0.502539	-0.199415	0.561334	-0.159564	-1.868556
0	0.000000	0.134000	0.142820	1416173_at	0.607643	-1.415659	-0.445410	-0.483212	0.541040	1.321380	1.311929	0.411433	0.024414	-1.930485	0.546440	-0.489512
0	0.000000	0.472000	0.675602	1416174_at	-0.100325	0.036351	1.801306	-0.724158	-0.568469	0.992368	-0.585867	0.144150	0.308269	-1.508343	-1.153917	1.358633
2	0.000000	0.019000	0.425524	1416175_a_at	0.413086	0.842995	1.075514	0.405185	-0.787793	-0.004669	1.367043	0.101988	-0.046482	-0.408934	-2.415422	-0.542512
2	0.000000	0.531000	0.594699	1416176_at	0.099372	0.176375	-1.130623	0.821074	-1.857479	0.441022	0.222897	0.433777	0.810964	1.440204	-1.544220	0.086636
0	0.000000	0.516000	0.000000	1416177_at	-0.049553	0.002878	0.927978	-1.297800	-2.033400	-0.366788	0.116610	0.672821	-0.280284	-0.324780	1.131793	1.500526
0	0.000000	0.435000	0.000000	1416178_a_at	1.242116	-1.601275	-0.356799	-0.289250	0.372423	0.635135	0.924330	0.977198	-1.485367	0.211419	0.654901	-1.284831
0	0.000000	0.423000	0.766812	1416179_a_at	-0.587729	0.803033	0.744504	-1.131191	-1.015586	2.022066	-0.546591	-0.267161	0.001423	-0.855365	-0.480157	1.312755
2	0.000000	0.002000	0.837309	1416180_a_at	0.127032	1.133196	1.449504	-0.163351	-1.400570	-0.411108	-0.003371	0.012723	1.272038	0.357564	-1.849455	-0.524199
5	0.000000	0.002000	0.632752	1416181_at	0.036114	-0.971830	-0.638888	0.163743	1.745665	1.615371	-0.125366	-1.225251	-0.992469	-0.612769	1.041055	-0.035376
5	0.000000	0.136000	0.348485	1416182_at	0.560665	-0.787223	-1.843646	0.245357	1.611738	-0.391675	0.482869	-0.370737	0.230380	-1.264386	1.341213	0.185445
5	0.000000	0.272000	0.000000	1416183_a_at	-0.915249	0.661250	0.172153	0.608495	1.468358	-0.343074	0.075024	-0.524267	-2.455262	0.042977	0.672590	0.537004
2	0.000000	0.459000	0.390506	1416184_s_at	-0.143726	0.095832	1.123550	-0.564583	-0.995107	-0.619966	-0.942859	0.146251	1.943844	-1.447574	0.352892	1.051447
2	0.000000	0.324000	0.344791	1416185_a_at	1.596544	-0.092351	-0.200884	-0.544949	0.367668	-1.312099	0.608848	0.267145	0.708680	1.257877	-1.017257	-1.639224
0	0.000000	0.123000	0.571506	1416186_at	0.162406	-0.129037	0.001206	-0.689990	-1.009405	2.263967	-0.319104	0.195675	0.011948	-1.764007	0.270792	1.005551
0	0.000000	0.008000	0.737756	1416187_s_at	0.232581	-0.483474	-0.645154	-0.434348	0.095712	1.649454	0.250054	0.328345	-0.546404	-1.556405	-0.836309	1.945949
5	0.000000	0.137000	0.564629	1416188_at	0.549118	-0.975361	-0.757363	-1.289356	0.625216	0.808013	-0.165173	-0.371170	0.662815	-1.407154	1.931797	0.388620
5	0.000000	0.001000	0.649647	1416189_a_at	0.271734	-0.461599	-0.884035	0.006023	2.574922	0.220065	-0.223907	-1.045721	-1.203085	-0.069516	0.810523	0.004598
5	0.000000	0.094000	0.432247	1416190_a_at	0.476287	0.936961	-0.903728	-0.741002	1.242214	0.237786	-0.343428	-0.995762	-1.783534	0.205556	1.610495	0.058157
5	0.000000	0.156000	0.650725	1416191_at	1.334476	-0.114999	-1.303575	-0.205655	1.791851	-0.733996	-0.373605	-0.328877	-1.147789	-0.406170	1.406423	0.081915
0	0.000000	0.760000	0.000000	1416192_at	-0.247391	2.106695	-0.933446	-0.933446	0.873693	0.245178	0.242016	-0.873376	0.949570	-1.163606	0.508218	-0.774104
3	0.000000	0.388000	0.009040	1416193_at	-1.318038	2.433614	-0.476236	0.807299	-0.256553	0.154405	-1.009345	-0.217493	0.823869	-0.279752	0.075338	-0.737109
5	0.000000	0.214000	0.000000	1416194_at	0.108515	-1.609807	1.123149	-0.098291	0.421148	0.332186	-0.200534	-0.229204	-1.638898	-0.165751	-0.049805	2.007291
2	0.000000	0.019000	0.391187	1416195_at	0.551613	1.146997	-0.242306	-0.776115	-1.576389	-0.744121	0.728453	0.625899	0.873958	-1.070629	-0.927316	1.409957
0	0.000000	0.007000	0.436261	1416196_at	0.244049	0.551024	-0.576834	-0.578204	-0.915328	0.074117	1.580897	0.166621	-0.930403	-0.930403	-0.757730	2.072193
2	0.000000	0.062000	0.369856	1416197_at	1.087441	-0.019730	0.866007	-1.570369	-0.747865	-1.110734	-0.132903	1.729349	0.801576	-1.069058	0.067694	0.098591
2	0.000000	0.021000	0.041912	1416198_at	0.443390	1.046051	-0.005112	-0.464373	-2.851246	0.377713	0.230461	0.532191	0.825091	0.202038	0.062974	-0.399177
5	0.000000	0.026000	0.578548	1416199_at	-0.057752	0.097805	-2.295857	0.916856	0.577172	0.046376	0.596537	-0.511087	-1.276170	-0.092038	0.618442	1.379716
0	0.000000	0.503000	0.000000	1416200_at	0.448462	0.002925	0.372856	-0.494591	1.173472	-1.387690	0.507867	0.862946	-0.827393	-0.260347	-1.823776	1.425268
3	0.000000	0.034000	0.635899	1416201_at	-1.043438	-1.127878	1.311570	1.829519	-0.663798	-0.643867	-0.996573	-0.374523	0.907285	0.547711	-0.335468	0.589459
3	0.000000	0.000000	0.863545	1416202_at	-0.361124	0.454739	1.399136	0.739804	-0.602798	-1.784864	-0.364840	0.139360	0.590659	1.367666	-0.084504	-1.493234
2	0.000000	0.057000	0.020677	1416203_at	-0.170964	-0.082771	0.825566	-0.233993	-2.768532	-0.228207	-0.085414	1.046612	0.963704	0.662770	0.172620	-0.101391
2	0.000000	0.043000	0.570196	1416204_at	-0.079949	1.768857	0.805755	-0.431008	-1.564029	-0.110711	-1.145979	1.122330	0.877049	-1.074976	0.088981	-0.256321
2	0.000000	0.446000	0.000000	1416205_at	0.653745	1.983205	0.993454	-0.651611	-1.221057	-0.837660	-1.307679	0.199544	-0.710363	-0.232059	0.775016	0.355464
3	0.000000	0.276000	0.000000	1416206_at	0.224679	-0.875863	0.345566	0.264974	-0.194501	-0.110769	-2.118747	0.731776	1.381739	1.180784	-1.211834	0.382198
2	0.000000	0.002000	0.558589	1416207_at	-0.037133	1.075959	-0.076304	-1.537276	-1.100679	-0.739247	1.542835	1.584229	0.511896	-0.591667	-0.240187	-0.392425
0	0.000000	0.286000	0.000000	1416208_at	0.218809	1.192443	-1.832434	-1.766502	-0.104366	1.509133	0.127586	0.181738	0.768964	0.086297	-0.044919	-0.336749
2	0.000000	0.843000	0.000000	1416209_at	0.408180	-1.568515	0.441172	-0.778646	-1.922156	0.896483	0.870520	0.218341	0.944673	0.473562	0.767004	-0.750615
3	0.000000	0.002000	0.705138	1416210_at	-1.058750	-0.435778	0.991093	1.451571	1.233190	-1.394070	-1.010084	-0.879467	0.425182	1.015162	0.022586	-0.360636
5	0.000000	0.878000	0.000000	1416211_a_at	-0.276947	0.975436	-0.283944	1.577140	0.555643	1.507174	-0.962610	0.352743	-1.585303	-0.381895	-0.843668	-0.633772
2	0.000000	0.002000	0.894282	1416212_at	0.512628	0.478870	0.795135	-0.495860	-2.043804	-0.022207	1.292487	0.614572	0.928826	-0.132647	-1.540640	-0.387359
5	0.000000	0.000000	0.700010	1416213_x_at	-0.966403	-1.120632	-0.361717	-0.627721	1.567472	0.483998	-0.400124	-0.495021	-1.114345	0.267079	1.231028	1.536386
0	0.000000	0.214000	0.000000	1416214_at	0.458903	-0.184958	0.318890	-0.084386	-0.812058	-0.049875	0.212895	-1.032430	-0.412726	-1.612694	0.896690	2.301748
0	0.000000	0.056000	0.252314	1416215_at	1.644632	-0.053959	-0.943034	0.309830	-1.353063	0.120456	0.241832	1.350711	0.628402	-0.993013	-1.410181	0.457386
2	0.000000	0.260000	0.000000	1416216_at	0.182981	1.541676	0.904541	0.121994	-0.787789	-2.089324	1.278834	-0.106409	-0.770091	-0.272628	0.475958	-0.479744
0	0.000000	0.437000	0.750842	1416217_a_at	1.109406	-0.433705	-1.061133	-0.108430	0.465154	-0.368077	1.379152	0.288706	-1.946329	0.816381	0.835382	-0.976503
0	0.000000	0.604000	0.000000	1416218_x_at	1.398015	-1.171130	0.966646	-1.499031	-0.529979	0.882975	-0.373717	0.881946	-0.545841	1.032759	-1.071961	0.029318
5	0.000000	0.236000	0.377051	1416219_at	0.499372	-1.724290	-0.973834	0.115726	1.978649	-1.000237	0.239252	0.381514	-0.567357	0.760875	0.759338	-0.469006
3	0.000000	0.174000	0.577526	1416220_at	-0.567616	0.592657	-0.614683	0.582480	1.575641	-1.051617	0.283873	-1.108436	-0.731714	1.337433	0.933385	-1.231404
0	0.000000	0.838000	0.000000	1416221_at	-0.047605	1.563189	-0.078772	-2.019479	-0.147948	-1.143007	-0.317465	-0.680445	0.383410	0.741448	0.451825	1.294850
2	0.000000	0.000000	0.927129	1416222_at	1.159135	1.234309	0.170846	-0.410687	-1.207163	-0.469589	1.245986	1.092210	0.354097	-0.900819	-1.099804	-1.168523
3	0.000000	0.451000	0.000000	1416223_at	-1.246645	1.107266	0.762033	0.525013	-0.076872	-1.876302	-0.473819	-0.196339	0.790284	-0.933971	0.190792	1.428559
0	0.000000	0.818000	0.000000	1416224_at	0.439497	1.594855	-0.115638	0.916718	-0.834896	-0.067303	-0.317997	-1.506180	0.131089	-1.770582	0.851790	0.678648
5	0.000000	0.140000	0.822100	1416225_at	0.415723	-1.032388	-1.457039	0.133078	1.365199	-0.954941	0.527694	-0.119639	-0.848559	0.415630	1.884426	-0.329184
2	0.000000	0.268000	0.000000	1416226_at	-0.212469	1.284215	-0.313159	0.142919	0.612658	-1.290091	-1.071526	0.792665	1.293029	-0.532164	-1.611329	0.905252
2	0.000000	0.155000	0.000000	1416227_at	-0.008853	0.497642	0.330241	-1.116273	-0.930630	1.836847	1.209631	-0.093090	1.028817	-0.731037	-0.860879	-1.162415
3	0.000000	0.848000	0.000000	1416228_at	-0.180765	0.995365	-0.553457	0.545018	-0.555468	-0.361959	-0.059257	-0.289834	-0.111152	-0.555468	2.549716	-1.422739
0	0.000000	0.018000	0.615566	1416229_at	0.689188	1.010765	-1.567358	-0.115386	-0.540560	1.233563	0.464783	-0.662284	-1.791991	-0.269577	0.572512	0.976347
0	0.000000	0.096000	0.147628	1416230_at	0.587772	0.669678	-2.092254	0.442163	0.329315	1.946594	0.528214	-0.270920	-0.722512	-0.418754	-0.804822	-0.194475
5	0.000000	0.009000	0.494463	1416231_at	-0.179614	-1.718603	-0.502502	0.843691	2.021284	-0.222544	0.165130	-0.727562	-1.168574	0.857741	0.146397	0.485157
5	0.000000	0.112000	0.000000	1416232_at	0.248642	-0.950338	-1.071274	1.299811	1.161773	1.552678	-0.944230	0.085561	-1.013860	-0.036596	0.686578	-1.018746
5	0.000000	0.091000	0.000000	1416233_at	-0.065208	-1.218296	-1.581019	1.141816	0.906854	-0.892729	0.124513	-0.493978	0.055354	-0.481928	0.774089	1.730532
5	0.000000	0.012000	0.611156	1416234_at	0.685817	-1.255124	-1.588233	-0.373151	1.993519	0.848143	0.017190	-0.233739	-0.778107	-0.124523	0.950292	-0.142084
5	0.000000	0.095000	0.000000	1416235_at	-0.133725	-0.173613	-0.377667	-0.824073	-0.075401	0.444903	-0.268330	-0.755976	-1.085497	0.728735	2.743046	-0.222402
5	0.000000	0.075000	0.653270	1416236_a_at	-0.750645	-1.091826	-0.495234	0.535122	0.001294	2.583996	-0.312861	-0.823013	-0.018139	-0.358315	-0.293094	1.022715
3	0.000000	0.896000	0.000000	1416237_at	0.007575	-0.266442	1.317938	1.334849	-1.133675	1.321638	-1.527128	0.006782	-0.260100	-1.325513	0.056987	0.467087
0	0.000000	0.382000	0.000000	1416238_at	-0.123412	-0.670788	0.805752	-1.887668	-0.809420	0.535090	0.986744	-0.108559	-1.178005	0.299636	1.625441	0.525188
3	0.000000	0.414000	0.536233	1416239_at	-1.126492	-1.110488	1.192058	-0.652134	0.552629	-0.222114	-1.454685	0.443011	0.693429	-0.736344	1.334008	1.087120
3	0.000000	0.123000	0.765100	1416240_at	-0.307223	0.932977	0.231238	-0.107877	0.353244	-1.905379	-0.709496	0.495715	0.317036	0.721919	1.545163	-1.567318
0	0.000000	0.738000	0.000000	1416241_at	1.372648	0.093053	-1.234831	-0.782139	1.384748	-0.413368	0.088946	0.215939	-0.916459	1.633852	-1.094073	-0.348316
3	0.000000	0.754000	0.000000	1416242_at	-0.318018	-0.277936	0.617617	-0.804732	-0.603175	-1.846109	0.299250	0.625252	-0.477966	0.806195	2.152198	-0.172577
5	0.000000	0.340000	0.100750	1416243_a_at	-0.671903	-0.227387	0.217245	0.180765	2.657410	-0.370182	0.420462	-0.766460	-0.547425	-1.406537	0.404878	0.109134
2	0.000000	0.000000	0.824575	1416244_a_at	1.142882	1.620490	-0.660513	-0.692041	-1.270981	-0.172747	1.169386	0.747823	0.365017	-1.000466	-1.201797	-0.047054
0	0.000000	0.244000	0.315638	1416245_at	-0.540045	1.612766	-1.267570	0.068995	1.011722	-0.271996	0.582148	0.169679	-1.230301	-1.564059	0.556003	0.872656
2	0.000000	0.210000	0.000000	1416246_a_at	0.618634	-0.202019	2.594029	0.422447	-0.414338	-0.040178	-0.355534	0.472665	-0.123441	-1.335946	-0.878004	-0.758315
3	0.000000	0.805000	0.000000	1416247_at	-0.284351	-0.155397	-0.054348	1.949302	0.000616	-0.857456	1.766969	-0.710850	-0.415630	-0.677131	0.704156	-1.265880
5	0.000000	0.000000	0.826556	1416248_at	-1.011227	-1.475768	-0.016270	0.558059	1.706631	0.891252	-0.967927	-1.108297	-0.513859	0.566068	0.472429	0.898908
5	0.000000	0.000000	0.824225	1416249_at	0.089155	-0.906072	-1.541979	0.612731	1.409831	0.476707	-0.385888	-0.152032	-1.569118	-0.264255	1.188231	1.042687
3	0.000000	0.645000	0.000000	1416250_at	0.694945	-0.959777	0.852489	-0.500445	0.247377	-1.619108	-0.574869	-0.248272	0.298016	1.625886	-1.090211	1.273970
5	0.000000	0.188000	0.000000	1416251_at	0.091099	-0.801105	0.136438	-1.272527	-0.112265	1.606916	1.117993	-0.302637	-1.586455	0.479532	1.276019	-0.633005
0	0.000000	0.611000	0.000000	1416252_at	0.310100	-0.040897	-2.838589	0.602728	0.173122	0.538097	-0.090993	0.704482	0.364779	0.346888	-0.871930	0.802212
3	0.000000	0.399000	0.000000	1416253_at	-1.189032	-0.278126	-0.050276	2.041986	1.266304	-0.370257	0.960192	-0.789799	0.451986	-0.269210	-1.203397	-0.570369
2	0.000000	0.224000	0.027197	1416254_a_at	1.191310	-0.136724	-0.778128	-0.004148	-0.500998	-2.296354	0.253984	1.121718	0.913974	0.970970	-0.542300	-0.193306
5	0.000000	0.862000	0.000000	1416255_at	0.071382	-0.524021	0.414408	1.873896	1.176759	-1.018995	-0.181648	0.022146	-0.115782	-2.048072	-0.233819	0.563748
0	0.000000	0.003000	0.937570	1416256_a_at	0.898039	-0.445062	-1.039185	-1.520797	0.683526	0.855363	0.835410	0.198778	-0.806087	-1.497974	1.123496	0.714490
0	0.000000	0.006000	0.934632	1416257_at	0.648929	0.692524	0.106129	-1.086107	-1.924456	0.953880	0.761229	0.774157	0.443135	-0.948057	-1.193599	0.772234
5	0.000000	0.024000	0.576544	1416258_at	-0.723945	-0.850059	-0.113466	-1.166610	2.456421	0.030881	0.133191	-0.850228	-0.516119	0.040505	1.024598	0.534830
2	0.000000	0.140000	0.000000	1416259_at	-0.369032	1.369710	2.060004	-0.851857	0.005301	0.287953	0.834066	0.010693	-0.523840	-1.144661	-1.190342	-0.487993
0	0.000000	0.446000	0.000000	1416260_a_at	0.625550	0.089101	0.572979	0.036531	-1.538331	0.076100	1.585390	0.520125	-1.757094	-0.230845	1.003720	-0.983229
0	0.000000	0.002000	0.698395	1416261_at	0.764349	-0.419001	-0.514300	-1.779598	0.118959	1.812545	0.230414	0.452050	-1.211774	-0.844232	0.467440	0.923148
0	0.000000	0.000000	0.852853	1416262_at	0.696056	-0.005603	-0.825834	-1.428348	0.268002	0.869991	1.683776	0.359971	-0.873321	-1.390837	-0.416535	1.062681
3	0.000000	0.341000	0.000000	1416263_at	-0.929826	0.765213	1.374947	0.786907	1.155717	-0.568438	-0.095152	-0.861887	1.020981	-0.981779	-1.618917	-0.047766
0	0.000000	0.228000	0.034629	1416264_at	-0.304982	1.979121	-0.398600	-0.979360	-0.917224	1.279061	-0.046084	-0.629744	-0.845147	-0.875801	0.908732	0.830027
2	0.000000	0.891000	0.000000	1416265_at	0.590933	-0.593755	-1.017048	0.836972	-0.260413	1.123753	-0.973131	1.772448	0.484581	-0.781062	0.302565	-1.485844
0	0.000000	0.395000	0.000000	1416266_at	0.126276	0.590580	-0.688136	1.081552	0.496215	0.259618	2.203676	-0.424187	-1.001318	-1.040979	-1.169534	-0.433760
0	0.000000	0.019000	0.464729	1416267_at	-0.114524	-0.256224	-0.277582	-1.622707	0.205431	0.299076	0.651889	-0.796327	-0.312083	-0.910509	0.797286	2.336273
5	0.000000	0.321000	0.000000	1416268_at	-0.398385	-1.342262	-0.301494	0.810078	-0.221640	1.134818	0.580896	0.070361	-0.915308	0.472560	1.720417	-1.610041
3	0.000000	0.052000	0.467064	1416269_at	-0.542370	-1.757495	1.789476	0.538673	0.851701	-0.574485	-0.329704	-0.171785	0.150977	0.383866	0.993211	-1.332063
2	0.000000	0.106000	0.066830	1416270_at	-0.431645	0.947635	1.184200	-1.361885	-1.238302	-0.177373	0.833930	0.043774	0.559302	1.357409	-1.477758	-0.239285
2	0.000000	0.381000	0.616092	1416271_at	-0.348656	0.238861	1.212020	1.494762	-1.404238	0.258922	0.104935	0.048985	-0.167570	0.294293	-2.179663	0.447351
2	0.000000	0.000000	0.764227	1416272_at	0.336201	0.909025	1.682897	-0.107415	-0.318283	-0.884848	-0.178279	0.111435	1.550128	-0.401321	-1.550760	-1.148778
0	0.000000	0.006000	0.829061	1416273_at	0.824819	0.465532	-0.610231	-1.214036	0.527396	0.265663	1.064298	0.757217	-1.880824	-1.394309	0.655883	0.538593
3	0.000000	0.568000	0.000000	1416274_at	-0.422225	-0.213103	1.552194	1.209410	0.226817	1.484761	-1.534868	0.374928	-0.796718	-0.701188	-0.184203	-0.995806
0	0.000000	0.134000	0.144868	1416275_at	0.764323	-0.154798	-1.554292	-0.851191	0.077202	0.372725	-0.417376	0.389691	0.596044	-1.776822	1.224969	1.329526
5	0.000000	0.733000	0.820542	1416276_a_at	0.508556	0.033060	-0.775373	0.054232	0.824582	-1.013260	1.254109	-0.277090	-1.075510	0.240669	1.777307	-1.551282
0	0.000000	0.363000	0.220808	1416277_a_at	1.145716	2.124076	-0.261097	-0.125301	0.107511	-0.400562	0.831923	-0.330184	-1.424393	-0.179396	-0.054924	-1.433369
5	0.000000	0.001000	0.478971	1416278_a_at	0.008819	-1.308311	-0.430321	-0.079218	2.641743	0.492893	-0.089442	-0.574664	-0.805968	-0.714532	0.491643	0.367358
0	0.000000	0.280000	0.000000	1416279_at	-0.438019	-0.314080	-0.764179	-1.520449	-0.914814	0.869589	0.378092	0.020979	0.683617	-0.944735	1.910105	1.033895
2	0.000000	0.863000	0.000000	1416280_at	-0.072793	1.256973	-0.691844	2.554339	-0.806453	0.113187	-0.478768	-0.400479	-0.244246	-0.648260	-0.886472	0.304818
3	0.000000	0.040000	0.226374	1416281_at	-0.638824	1.070587	0.392047	0.544689	-1.111361	-1.415575	-0.559719	-0.746829	1.837009	1.042649	-0.618218	0.203545
2	0.000000	0.681000	0.258953	1416282_at	1.660113	-0.378137	-0.522175	-0.015472	1.227848	-1.715601	-0.036438	1.346334	-0.076252	-0.119998	-0.135420	-1.234803
0	0.000000	0.005000	0.499717	1416283_at	0.187320	-0.863400	-0.853587	-1.840721	-0.171816	1.522993	0.151014	-0.319592	-0.425764	0.027573	1.066125	1.519854
3	0.000000	0.304000	0.000000	1416284_at	0.532477	-1.335175	-0.276301	1.480339	1.351037	-0.552708	-0.495587	-0.592223	0.811721	0.903661	-1.543703	-0.283538
0	0.000000	0.071000	0.855289	1416285_at	2.063499	-0.184793	-0.586722	-0.193510	-0.580552	-0.579614	1.680883	0.466850	-0.504377	0.279229	-1.452939	-0.407953
3	0.000000	0.201000	0.522946	1416286_at	-0.324969	-0.951040	1.900949	1.010581	-0.757088	0.386521	0.022736	-0.351600	1.553243	-0.692773	-0.866626	-0.929936
2	0.000000	0.063000	0.100491	1416287_at	0.143883	0.453108	1.600265	-0.672589	-0.063893	0.907678	0.666249	1.029125	-0.068771	-1.450042	-1.477355	-1.067656
3	0.000000	0.001000	0.956080	1416288_at	-0.840906	-1.053701	0.007532	0.872908	1.516297	-0.536440	-0.781740	-0.853366	-0.526878	1.262880	1.512220	-0.578804
3	0.000000	0.596000	0.000000	1416289_at	0.208404	-0.750721	-1.295157	1.629989	0.311581	-0.077383	-1.449499	1.025059	1.438333	-0.240770	-0.822521	0.022685
2	0.000000	0.243000	0.350869	1416290_a_at	0.204012	0.636721	-0.379306	-0.104237	-2.662210	1.361189	-0.187911	0.572559	0.719413	-0.314131	-0.406174	0.560075
0	0.000000	0.018000	0.418222	1416291_at	1.221413	0.725974	-0.699552	-1.609465	-0.768265	0.223944	0.432280	0.120276	-0.612196	-1.352325	1.450256	0.867662
3	0.000000	0.232000	0.463682	1416292_at	-0.458869	0.070338	-1.301454	1.395009	1.801942	-1.220749	-0.091900	0.034365	0.363075	0.416619	0.385759	-1.394133
3	0.000000	0.007000	0.140064	1416293_at	-1.176852	0.240976	0.458121	-0.438133	-0.025842	-0.247245	-0.976028	0.037314	0.843447	2.443648	0.046539	-1.205946
5	0.000000	0.046000	0.568084	1416294_at	-1.282339	-1.595809	0.376683	-0.970341	1.101777	0.974738	-0.338979	-1.101802	0.313311	0.894859	0.748073	0.879828
2	0.000000	0.282000	0.556778	1416295_a_at	0.692464	-0.153481	0.810168	-0.703895	-0.224611	0.600163	-0.367719	0.411329	1.606151	-2.147675	-1.068015	0.545122
2	0.000000	0.506000	0.000000	1416296_at	0.946199	-0.014381	-0.723985	0.118804	-1.145021	-1.453638	0.566693	-0.177640	1.972654	-1.079861	0.147446	0.842730
2	0.000000	0.762000	0.000000	1416297_s_at	-0.016057	-1.201243	1.225013	-0.119673	-1.441074	-1.012638	-0.346698	0.977614	0.681317	-0.966068	1.070170	1.149338
2	0.000000	0.928000	0.000000	1416298_at	-0.402461	-0.073962	-0.666154	-0.729470	1.324951	0.606127	0.310777	-0.570062	2.383447	-0.780868	-0.839714	-0.562613
0	0.000000	0.007000	0.515195	1416299_at	0.727756	1.794413	-0.851121	-1.160704	0.037291	0.027909	0.863786	-0.151274	-1.155076	-1.260146	-0.088419	1.215585
5	0.000000	0.062000	0.801453	1416300_a_at	0.035314	-0.874715	-1.260555	0.048192	1.203133	-0.146099	1.135709	-0.177494	-1.599718	0.157579	1.782149	-0.303495
3	0.000000	0.684000	0.000000	1416301_a_at	-0.415681	-0.905914	0.647966	-0.854590	-0.044024	-1.169613	0.583369	-0.606818	0.260381	2.297415	-0.736013	0.943522
0	0.000000	0.872000	0.000000	1416302_at	-0.975777	-0.977439	0.527059	1.047400	0.570282	1.180394	1.477969	0.737357	-0.851094	-1.055573	-0.739712	-0.940866
0	0.000000	0.000000	0.906449	1416303_at	1.553689	0.044243	-0.664103	-0.964868	-0.771716	0.411714	1.545282	1.007281	-0.820264	-1.096326	-0.877372	0.632442
0	0.000000	0.000000	0.939005	1416304_at	1.289341	0.706326	-1.633661	-0.798227	0.116000	0.108797	1.276754	0.334408	-1.396192	-1.099501	0.605635	0.490320
2	0.000000	0.527000	0.479164	1416305_at	-1.537820	1.912440	0.601630	0.203190	-1.087409	0.875918	-0.625450	0.025624	0.480366	-0.893964	-0.752489	0.797963
5	0.000000	0.599000	0.000000	1416306_at	-0.349825	-0.241637	-0.390061	-0.230907	-0.382908	-0.234484	0.233142	-0.344461	-0.418673	-0.406155	3.125628	-0.359661
2	0.000000	0.066000	0.067198	1416307_at	1.289582	0.662755	1.948644	-0.763581	-0.365842	-0.337062	0.124570	0.830830	-0.932807	-1.477324	-0.615652	-0.364115
3	0.000000	0.001000	0.831335	1416308_at	-0.691455	-0.509759	2.030889	0.353930	0.456064	-0.902037	-0.787472	-0.341380	0.943776	0.605764	0.499132	-1.657452
0	0.000000	0.576000	0.000000	1416309_at	1.244211	-0.752671	-0.811140	-0.709066	-1.785301	0.434557	-0.552487	1.283851	-0.674381	1.071776	0.694201	0.556451
0	0.000000	0.533000	0.317873	1416310_at	0.255899	-0.685839	1.501786	-0.852558	-1.066589	1.305778	-0.321986	-0.396333	-0.913388	0.095939	-0.676827	1.754117
5	0.000000	0.550000	0.016199	1416311_s_at	-0.585420	-0.698485	0.673090	0.385708	0.433179	2.660265	-0.613495	-0.225044	-0.696953	-0.648461	-0.948604	0.264221
5	0.000000	0.864000	0.565994	1416312_at	1.070262	0.580256	-0.766572	0.629584	0.920833	-0.965198	-0.793466	0.779800	-1.324929	-0.136320	1.370825	-1.365075
3	0.000000	0.602000	0.000000	1416313_at	-0.995057	0.217911	0.285952	0.060830	1.767722	-2.284466	0.471593	-0.586814	0.268312	0.091071	-0.213851	0.916796
5	0.000000	0.571000	0.147326	1416314_at	0.082038	-0.208886	-0.316431	-0.829339	2.852016	-0.878975	-0.588052	0.370204	-0.829339	-0.035159	0.262658	0.119265
2	0.000000	0.162000	0.394982	1416315_at	-0.154071	0.249534	0.791410	-0.793730	-0.852292	-0.587318	0.401541	0.155728	1.558133	0.305927	-2.165589	1.090725
3	0.000000	0.008000	0.603501	1416316_at	-0.495029	-1.034063	0.718015	0.693205	-0.119022	-1.142827	-1.122992	-0.504750	1.116218	1.010870	1.704731	-0.824359
0	0.000000	0.159000	0.000000	1416317_a_at	-0.491185	1.048244	0.402064	-0.745294	-0.390528	-0.370349	2.336147	-0.127504	-0.378796	-1.688989	0.427404	-0.021215
2	0.000000	0.146000	0.271983	1416318_at	0.438109	-0.323320	-0.149225	0.654293	-0.891522	-1.011093	1.789263	0.329538	1.717998	-0.843694	-0.856129	-0.854216
3	0.000000	0.035000	0.520728	1416319_at	-0.319937	0.975350	0.280782	1.672788	0.292034	-1.180171	0.096888	-0.739037	0.396502	0.578880	0.076066	-2.130146
3	0.000000	0.272000	0.621068	1416320_at	-0.105461	-0.141869	0.649884	1.889343	-0.442672	-0.076684	0.107263	-0.204828	-0.722170	1.655314	-1.475448	-1.132673
5	0.000000	0.850000	0.173581	1416321_s_at	-1.276173	0.203029	0.948082	-0.046187	1.103323	0.093997	-0.066176	-0.969845	0.939775	-2.029533	-0.020746	1.120457
0	0.000000	0.661000	0.000000	1416322_at	-0.469577	-0.512453	0.242278	-0.352875	0.698864	2.486595	-0.101014	-0.132248	0.722716	-1.497181	-0.917930	-0.167174
0	0.000000	0.024000	0.505523	1416323_at	1.002762	0.993824	-1.570914	-0.790955	-0.916558	1.057802	0.949370	0.797659	-1.031811	-0.757555	0.742619	-0.476243
0	0.000000	0.041000	0.799327	1416324_s_at	-0.203826	0.488174	-0.307835	-1.598836	-0.347693	0.870426	0.297618	1.032703	0.507913	-1.461423	-0.938721	1.661501
2	0.000000	0.817000	0.000000	1416325_at	-1.347940	-0.091018	1.508199	-1.318495	-1.200716	0.288083	1.638860	-0.706597	0.181346	0.490515	0.385619	0.172144
3	0.000000	0.714000	0.000000	1416326_at	-1.181108	1.316561	-0.865275	-0.686336	-0.049679	1.039319	-0.089614	-0.422150	0.267498	1.138773	1.163348	-1.631337
5	0.000000	0.566000	0.000000	1416327_at	0.325186	0.146461	-0.744071	-1.354863	1.423329	-1.332989	0.612861	-0.614215	-0.849838	1.520882	-0.074580	0.941838
3	0.000000	0.800000	0.000000	1416328_a_at	-0.181666	0.910989	-1.833423	1.981808	0.561226	-1.435532	0.204657	-0.332855	-0.182223	0.189316	-0.290233	0.407933
0	0.000000	0.669000	0.154660	1416329_at	-0.079674	-0.834255	0.548818	-2.039957	0.635391	1.668548	0.394673	0.000415	1.112001	-0.750698	0.160592	-0.815854
3	0.000000	0.407000	0.769172	1416330_at	-0.372289	0.372562	0.059465	0.210775	2.310523	-1.067316	-0.125572	-0.401979	-0.699592	-0.295279	1.316401	-1.307696
2	0.000000	0.443000	0.000000	1416331_a_at	-0.559033	-0.350630	1.617234	-0.337155	0.713922	-0.107145	-0.500949	0.272488	0.962054	-0.023040	-2.366820	0.679072
2	0.000000	0.000000	0.827750	1416332_at	0.515295	1.368312	1.355948	-0.367818	-1.110607	-0.602506	-0.159491	1.290978	0.421396	-0.766274	-1.659301	-0.285934
3	0.000000	0.615000	0.000000	1416333_at	0.141065	-0.474415	0.131124	-1.566209	0.608266	0.488153	-0.845112	-0.280576	-0.107447	2.517663	0.109587	-0.722098
2	0.000000	0.011000	0.463951	1416334_at	-0.325157	0.556045	0.523614	1.502727	-0.362720	-0.306067	-0.272404	0.524845	1.152135	0.290843	-2.222420	-1.061442
0	0.000000	0.451000	0.810361	1416335_at	1.335118	-0.841249	-1.138174	0.527582	0.500247	-1.256990	1.583302	0.080180	-1.335652	0.070770	0.825101	-0.350236
0	0.000000	0.233000	0.000000	1416336_s_at	0.109762	-0.521868	-0.722268	-0.909489	0.123134	-0.722268	2.693065	0.784223	-0.480005	0.308030	-0.788164	0.125848
0	0.000000	0.905000	0.000000	1416337_at	-0.904562	1.113646	-1.407753	-0.149444	1.056640	-0.095801	1.145586	-0.925295	1.032135	0.418372	-1.530356	0.246831
5	0.000000	0.335000	0.000000	1416338_at	0.223464	-1.474997	-0.560063	0.095207	-0.811453	-0.543513	-0.531693	0.186228	-0.640444	0.961676	0.821796	2.273792
3	0.000000	0.312000	0.389132	1416339_a_at	0.677910	-0.334883	0.938785	0.320928	1.575374	-1.369748	-1.514153	0.037167	0.348132	-0.700254	1.054440	-1.033698
5	0.000000	0.033000	0.302848	1416340_a_at	-0.480199	-1.191238	-1.109564	1.143234	0.903964	0.317736	-0.621070	-0.655890	0.462590	-0.632795	2.099516	-0.236284
2	0.000000	0.010000	0.782677	1416341_at	-0.820237	0.938113	0.316864	0.721319	-0.932918	-1.315093	-0.710661	0.853923	1.156836	1.365918	-1.311237	-0.262826
3	0.000000	0.619000	0.000000	1416342_at	-0.400405	0.721445	0.105267	1.473511	-0.872496	-0.902172	-0.551521	-0.389862	-0.795181	-0.731923	2.218547	0.124791
0	0.000000	0.933000	0.458362	1416343_a_at	-0.265954	-0.440436	1.383744	0.384128	-0.738650	1.660062	-1.262891	-0.148723	0.575601	-1.519024	-0.537313	0.909453
3	0.000000	0.822000	0.077649	1416344_at	0.594044	0.579434	1.029111	0.547231	0.085047	-1.262633	0.313911	-0.498781	-0.516129	-1.353566	1.788613	-1.306281
3	0.000000	0.002000	0.923726	1416345_at	-0.499627	-0.425990	0.110971	1.662369	-0.192042	-0.713730	-0.601061	-0.511373	0.560773	2.229583	-0.694713	-0.925159
3	0.000000	0.086000	0.545728	1416346_at	-0.915184	0.777864	-0.118001	1.416913	-0.955818	-0.376927	0.323072	-0.541658	0.362738	1.935646	-0.516944	-1.391701
0	0.000000	0.132000	0.000000	1416347_at	0.664199	-2.252012	-0.921704	-0.578315	-0.059772	1.825407	0.232368	0.559539	0.355408	-0.497874	0.332054	0.340704
5	0.000000	0.049000	0.000000	1416348_at	0.118075	-1.934770	-0.140495	1.440379	-0.053432	0.224775	-1.090983	-0.087799	-0.529985	-0.451433	1.622359	0.883309
0	0.000000	0.000000	0.786815	1416349_at	0.555671	-0.382001	-1.158367	-1.054608	0.492105	0.687348	1.082672	-0.097754	-1.998240	-0.183217	1.192570	0.863821
2	0.000000	0.527000	0.000000	1416350_at	0.670437	-0.731012	1.687126	-0.688397	-0.903910	-1.994873	0.310030	0.656435	0.044594	-0.503322	0.551113	0.901779
0	0.000000	0.430000	0.000000	1416351_at	-0.692517	1.220980	-2.285792	0.900968	0.415309	0.989744	0.897103	0.053831	-0.269419	-0.868503	-0.446345	0.084642
5	0.000000	0.118000	0.616966	1416352_s_at	0.477481	-0.305653	-1.999228	-0.343024	1.573131	-0.990640	0.900787	-0.165147	-0.896128	0.136572	1.078399	0.533449
2	0.000000	0.651000	0.000000	1416353_at	0.666845	0.794112	1.975550	-0.480544	0.042409	-1.511245	-0.580705	0.412476	-1.530087	-0.583681	0.407683	0.387188
3	0.000000	0.633000	0.418503	1416354_at	-0.443180	-0.406879	0.612053	0.248682	-1.799501	0.173944	0.703874	-1.576710	1.800035	0.665438	-0.355274	0.377517
3	0.000000	0.805000	0.000000	1416355_at	0.239037	-0.256399	1.376512	-0.183805	-1.013460	-1.119052	-0.727323	-1.137437	0.579855	0.384697	-0.219631	2.077005
0	0.000000	0.065000	0.164929	1416356_at	-0.023955	0.794955	0.320880	-1.564410	1.066186	-0.194923	1.570398	0.283209	-0.539179	-1.411987	-1.090335	0.789160
3	0.000000	0.501000	0.310743	1416357_a_at	-0.059318	2.019184	-0.061830	0.751314	0.498410	-1.339749	-1.057953	0.291147	-1.285316	1.053627	-0.488082	-0.321434
2	0.000000	0.112000	0.204274	1416358_at	0.603172	-0.613560	0.154825	-1.284987	-0.813312	0.773762	1.926341	0.537196	0.814587	0.160657	-1.335289	-0.923393
5	0.000000	0.272000	0.393532	1416359_at	-0.089189	-1.285388	-1.108465	1.937557	0.481448	0.071479	0.149161	0.271673	-1.375389	0.669665	-0.768307	1.045754
5	0.000000	0.382000	0.000000	1416360_at	-0.014383	-0.376470	-0.162870	-0.155291	0.862411	-1.219846	-0.468456	-0.374059	-1.095131	0.719781	-0.252444	2.536760
5	0.000000	0.420000	0.000000	1416361_a_at	-0.930897	-1.182437	-0.045540	0.838248	0.653123	-0.011026	2.149287	-0.971688	-0.131304	-1.101903	-0.152223	0.886359
5	0.000000	0.000000	0.854326	1416362_a_at	0.259523	-0.927332	-1.295749	-0.617429	0.600546	1.099400	0.215818	-0.191900	-1.635272	-0.196982	1.468156	1.221222
0	0.000000	0.256000	0.000000	1416363_at	0.863697	-0.197913	-0.083395	-0.779787	0.497447	0.671803	1.376448	-0.034906	0.540778	0.121911	-2.553263	-0.422821
5	0.000000	0.000000	0.965549	1416364_at	0.002215	-1.015087	-1.176918	-0.644307	1.493775	0.992463	0.254840	-0.468276	-1.185305	-0.623083	1.369056	1.000628
5	0.000000	0.003000	0.950670	1416365_at	0.253637	-0.524803	-1.119316	-0.591876	1.939546	0.640528	0.137034	-0.346157	-1.458979	-0.733615	1.377566	0.426436
3	0.000000	0.002000	0.943368	1416366_at	-0.764796	0.251754	0.253125	1.780693	0.236295	-1.463312	-1.041971	-0.195594	-0.050362	1.612460	0.398662	-1.016953
2	0.000000	0.481000	0.737255	1416367_at	0.804132	1.282538	-1.084226	0.793501	0.237914	-1.848848	0.341051	0.927427	-0.822449	0.833264	-0.799806	-0.664499
0	0.000000	0.280000	0.466761	1416368_at	1.082600	-1.627473	0.366306	-0.499525	-0.394637	-0.422682	2.335431	-0.275727	-0.835550	-0.152766	-0.032491	0.456513
2	0.000000	0.022000	0.481939	1416369_at	0.376718	1.656416	0.994863	-0.268250	-1.286276	-0.704167	-0.120317	0.104193	1.142285	-1.385581	-1.127389	0.617506
3	0.000000	0.870000	0.000000	1416370_at	1.095278	-0.981245	-0.389348	-0.604717	-0.725831	-0.215979	-0.901398	1.146801	-0.613996	2.215586	0.395452	-0.420604
0	0.000000	0.196000	0.000000	1416371_at	0.292003	0.645411	-0.882489	-0.997935	0.079959	2.362973	0.597701	0.357973	0.210719	-0.499630	-1.025030	-1.141654
5	0.000000	0.000000	0.814827	1416372_at	-0.531727	-1.067509	-0.413560	-0.332188	1.126592	2.020952	-0.644889	-0.700311	-1.189846	0.070043	0.489141	1.173303
5	0.000000	0.737000	0.000000	1416373_at	0.056017	0.236463	0.667841	-1.223312	1.502054	-1.508858	-0.054035	-0.011509	-1.695469	0.794449	0.928436	0.307923
3	0.000000	0.004000	0.842175	1416374_at	-1.284976	0.040588	1.694877	1.164954	-0.138579	-0.381402	-1.244542	-1.044427	1.003217	0.990335	-0.346001	-0.454043
3	0.000000	0.002000	0.761115	1416375_at	-1.381503	-0.110268	0.938410	0.695850	0.022983	-0.433156	-0.967575	-0.840310	1.085836	2.003469	-0.209182	-0.804556
3	0.000000	0.002000	0.725949	1416376_at	-0.840471	-0.623524	0.311700	0.210494	1.613495	-0.259576	-1.075780	-1.051134	-0.527236	1.567045	1.304194	-0.629207
2	0.000000	0.459000	0.009940	1416377_at	1.914925	0.309112	-0.042653	-0.944599	-0.648659	-0.779141	-0.206093	1.201977	-0.814789	0.458427	0.970269	-1.418776
0	0.000000	0.000000	0.859523	1416378_at	1.147024	0.816235	-0.354168	-1.779301	-0.477178	0.331842	1.713423	0.763441	-0.641404	-0.805842	-0.883600	0.169529
3	0.000000	0.190000	0.657371	1416379_at	0.662496	-1.058772	-0.397180	1.677893	0.764514	-1.070059	-0.487910	0.300444	-1.000600	1.262878	0.567425	-1.221131
2	0.000000	0.500000	0.000000	1416380_at	0.208526	0.223291	0.747120	-1.647774	-0.531640	0.019151	0.301823	-0.138340	0.106028	1.105755	-1.918676	1.524734
5	0.000000	0.004000	0.621109	1416381_a_at	-0.608189	-0.304464	-1.194170	-0.804434	1.712571	1.650975	-0.501273	-0.904372	-0.752604	0.368277	0.404522	0.933162
2	0.000000	0.008000	0.366531	1416382_at	0.270282	1.761250	0.389008	-0.863039	-0.774167	-0.913615	1.178928	-0.163908	1.088927	-0.107561	-1.687875	-0.178231
5	0.000000	0.010000	0.491960	1416383_a_at	-1.221025	-0.782637	0.254188	-0.346870	1.749377	0.887512	-0.373953	-1.858251	0.303694	0.865845	0.643478	-0.121357
5	0.000000	0.081000	0.365268	1416384_a_at	0.635492	-0.336665	-2.583007	-0.088260	0.927895	-0.099947	0.155448	-0.272196	-0.110030	0.215142	1.662570	-0.106440
2	0.000000	0.117000	0.000000	1416385_a_at	0.266630	0.911611	1.720151	-0.686539	-1.882300	0.352309	0.757157	0.042317	0.028084	-0.253951	0.258827	-1.514296
2	0.000000	0.090000	0.000000	1416386_a_at	0.817001	1.205135	0.247485	0.724514	-1.591941	-0.543150	-1.231756	0.983345	0.968080	-1.197971	0.327177	-0.707921
2	0.000000	0.209000	0.167126	1416387_at	-0.385728	0.549273	2.230898	-0.167696	0.074299	-1.338760	-0.429619	-0.473036	0.938836	-0.761295	-1.080158	0.842987
2	0.000000	0.879000	0.000000	1416388_at	-1.376456	1.118927	-1.226513	-0.557959	0.401539	-0.099188	0.563175	-0.356086	1.114112	1.098293	-1.511267	0.831421
2	0.000000	0.006000	0.605863	1416389_a_at	0.115849	0.542574	0.265358	0.336149	-2.111506	-0.196479	-0.377986	0.894120	1.569604	0.877838	-0.941479	-0.974043
0	0.000000	0.581000	0.000000	1416390_at	0.739016	-1.068334	-0.945035	-0.475249	-0.690632	1.667662	-1.024633	0.238015	1.494419	-0.990296	0.698436	0.356632
3	0.000000	0.631000	0.000000	1416391_at	-0.963020	1.519901	-0.253895	-0.579922	-0.382469	0.054420	-0.271279	-1.215577	0.402750	0.450638	2.124068	-0.885614
5	0.000000	0.282000	0.498301	1416392_a_at	-0.299837	0.196305	-1.569572	-0.390485	1.947870	0.059605	-0.539295	-0.242213	0.506313	-1.261516	1.500667	0.092162
0	0.000000	0.006000	0.793086	1416393_at	1.085191	2.038569	-0.726903	-0.792772	-1.072719	-0.033804	0.969920	0.762766	-1.166489	-0.373012	-0.565481	-0.125267
5	0.000000	0.298000	0.000000	1416394_at	-0.693590	-0.953444	-0.037095	-0.028945	-0.923832	1.195210	-0.884982	-0.319362	0.304941	-0.453296	2.454953	0.339443
5	0.000000	0.077000	0.127194	1416395_at	0.372174	-0.153126	-1.802388	-1.113061	0.208839	-0.432040	0.015399	0.115753	-0.903356	0.525819	1.617253	1.548734
5	0.000000	0.047000	0.178571	1416396_at	-0.983084	-1.003047	-1.040516	0.856906	0.565751	1.558996	0.290567	-0.399852	-0.949607	0.493270	1.506170	-0.895553
0	0.000000	0.480000	0.509006	1416397_at	0.459172	-0.558829	0.650467	-2.407876	-0.342686	0.424069	0.404348	-0.125360	1.814010	-0.444447	-0.312710	0.439846
2	0.000000	0.365000	0.000000	1416398_at	0.992124	-0.496062	-1.033509	1.016955	0.479508	-1.036820	-0.067870	0.555104	1.842438	0.051317	-1.157111	-1.146075
2	0.000000	0.001000	0.843002	1416399_a_at	-0.360151	1.352198	1.467401	-0.594962	-1.184906	-1.026501	-0.249827	0.693107	1.343748	0.212179	-0.427155	-1.225132
5	0.000000	0.157000	0.824683	1416400_at	0.929866	-1.383557	-0.350264	-0.159393	1.441579	-0.441845	0.293116	-0.558711	-0.511533	-0.821120	2.054894	-0.493032
2	0.000000	0.020000	0.367498	1416401_at	0.036444	1.760530	1.608187	-0.389106	-0.215048	-0.757086	-0.139970	-0.654065	1.108401	-0.195352	-0.587068	-1.575866
5	0.000000	0.144000	0.252536	1416402_at	0.704555	-0.204928	-0.702885	0.617525	0.658796	-0.540189	-1.699997	-0.158422	-1.554946	1.539269	1.030246	0.310974
5	0.000000	0.775000	0.187744	1416403_at	-0.516390	-0.174333	-0.540829	-0.201530	-0.196585	2.746037	-0.579818	-0.627746	0.929911	-0.130019	-1.035324	0.326628
5	0.000000	0.711000	0.871822	1416404_s_at	0.762496	-0.143226	-0.456262	0.557161	1.616077	-1.144181	0.675027	-0.304709	-0.633224	-0.209230	1.174021	-1.893949
5	0.000000	0.046000	0.532899	1416405_at	-0.637391	-0.964957	1.321486	0.009073	1.194556	1.223925	-1.644085	-1.125409	-0.413403	-0.083330	0.889267	0.230268
0	0.000000	0.560000	0.298379	1416406_at	1.075708	-0.045240	1.010199	-1.999622	0.489758	-1.036989	0.007532	0.262293	-0.588731	-0.971479	1.414784	0.381788
5	0.000000	0.004000	0.366970	1416407_at	-0.518871	-0.340737	-1.407269	0.124059	0.001326	0.262703	0.619256	-0.372557	-1.186235	-0.510632	1.024674	2.304285
0	0.000000	0.311000	0.000000	1416408_at	0.920761	-1.648833	0.488113	0.630795	-0.971892	1.365547	0.489528	0.916683	-1.268288	-0.986429	-0.370801	0.434813
2	0.000000	0.286000	0.882281	1416409_at	1.185292	0.281307	-0.116019	1.124499	-1.720656	-1.085469	0.762618	0.197682	-0.300154	1.178785	-1.410426	-0.097458
0	0.000000	0.855000	0.000000	1416410_at	0.518861	-1.036411	-0.257902	-0.966527	1.691167	0.683438	0.105147	0.393768	1.448670	-0.426323	-1.607365	-0.546523
2	0.000000	0.086000	0.355411	1416411_at	0.845961	-0.789238	1.720436	-1.316346	-0.370891	0.293902	0.622836	1.141899	0.360911	-0.929977	-1.426330	-0.153163
2	0.000000	0.224000	0.018098	1416412_at	-0.805864	-0.295583	1.173309	1.354506	-0.360867	-0.638657	0.658697	-0.286256	1.738216	-1.527986	-0.247619	-0.761898
3	0.000000	0.636000	0.000000	1416413_at	0.340720	-0.387179	-0.417346	2.635026	-0.563707	-0.716773	0.312788	-0.776547	-0.358130	-0.702248	1.111075	-0.477678
5	0.000000	0.002000	0.666513	1416414_at	-0.198793	-1.006384	-0.195004	-1.091626	0.991440	1.400602	0.296558	-0.413793	-1.541199	-0.268250	0.301294	1.725154
0	0.000000	0.228000	0.226207	1416415_a_at	-0.094892	1.537612	-1.178006	-1.464414	-0.464196	1.681654	-0.541842	-0.018538	-0.824979	0.002605	0.951718	0.413279
5	0.000000	0.634000	0.853025	1416416_x_at	0.709932	-0.339285	-1.086365	-0.604379	1.578040	-1.540860	0.940939	0.105763	-0.371084	-0.257158	1.549576	-0.685118
0	0.000000	0.658000	0.651243	1416417_a_at	1.622271	0.026048	-0.535223	-1.348261	0.538082	-1.397002	0.775102	0.531805	-0.409831	0.183951	1.218274	-1.205216
2	0.000000	0.000000	0.885020	1416418_at	0.069956	1.360569	1.476925	-0.133023	-0.979987	-0.833538	-0.213473	0.415903	1.378473	-0.080228	-1.490542	-0.971035
2	0.000000	0.000000	0.912598	1416419_s_at	-0.134869	1.481115	1.357846	-0.043897	-1.313655	-0.646871	-0.257799	0.685845	1.164997	0.109864	-1.256008	-1.146567
3	0.000000	0.105000	0.643504	1416420_a_at	0.328873	-0.661407	0.127998	1.731162	-0.095981	-0.932080	-0.146597	-0.983078	-0.922710	1.252197	1.397864	-1.096241
2	0.000000	0.016000	0.162343	1416421_a_at	0.124162	2.522829	0.420140	-0.402873	-1.549298	0.392536	0.676075	0.002499	-0.397421	-0.422639	-0.687776	-0.678233
0	0.000000	0.183000	0.415587	1416422_a_at	-0.540146	0.147612	-0.806040	-0.657544	-0.588600	1.447433	0.054561	0.537413	0.622510	-2.128039	0.701097	1.209743
0	0.000000	0.465000	0.000000	1416423_x_at	-0.111576	-0.425193	-0.915966	-0.922698	-1.366351	0.722187	0.082407	1.097916	-0.952682	0.469457	2.080685	0.241817
2	0.000000	0.821000	0.000000	1416424_at	0.171299	0.227844	-0.727786	-0.874603	1.274739	-1.635139	0.436661	-0.415966	2.152993	-0.527071	-0.191774	0.108804
3	0.000000	0.014000	0.809378	1416425_at	-0.126849	-0.321858	0.939053	1.766965	-0.988690	-1.033710	-0.269986	0.752975	0.644786	0.967355	-1.414349	-0.915694
3	0.000000	0.013000	0.533665	1416426_at	-0.666532	0.697484	1.495899	1.539294	-0.196876	-0.396732	-0.714184	-0.184517	0.679998	0.520059	-1.653175	-1.120716
2	0.000000	0.026000	0.953209	1416427_at	0.763969	0.442881	1.667818	-1.233072	-0.443819	-1.047958	0.620895	0.661460	1.070067	-1.372780	-0.307355	-0.822106
3	0.000000	0.457000	0.000000	1416428_at	0.191346	0.281106	1.632964	0.487051	1.814761	-0.494835	-1.416577	-0.329213	-0.852961	0.186790	-1.218833	-0.281599
0	0.000000	0.757000	0.000000	1416429_a_at	-0.926502	2.129805	-0.680555	-0.143881	0.679794	0.945499	0.251275	0.097742	-0.197240	-1.435590	0.456408	-1.176756
0	0.000000	0.767000	0.000000	1416430_at	0.167269	-0.485170	0.487784	-0.628182	-1.827033	0.514305	-0.221748	0.797938	-0.088721	-1.045237	2.165301	0.163494
0	0.000000	0.053000	0.434480	1416431_at	1.415418	-0.621098	-1.043751	-1.236804	0.212168	0.641270	0.332343	1.254612	-0.823181	-1.301728	1.215270	-0.044519
3	0.000000	0.000000	0.879785	1416432_at	-0.977000	-0.617479	1.251512	1.826387	-0.305682	-0.542314	-0.712828	-0.920825	0.198403	1.611033	-0.240062	-0.571147
3	0.000000	0.744000	0.000000	1416433_at	-0.170947	-2.071710	0.620186	-0.666388	0.099580	-1.150033	0.453859	0.238775	1.902041	0.244280	-0.225209	0.725566
3	0.000000	0.437000	0.000000	1416434_at	-0.962161	0.150074	0.544959	1.147534	1.510992	-0.184689	0.094053	0.610546	-1.295559	0.919348	-1.299658	-1.235438
3	0.000000	0.076000	0.060960	1416435_at	-0.368251	-1.300230	0.324870	0.677293	1.434159	-0.670851	-1.555204	-0.621578	0.417189	0.940328	-0.633485	1.355761
3	0.000000	0.125000	0.082123	1416436_a_at	-0.382710	-0.868422	0.399370	1.294351	0.982304	-1.094617	-0.299013	-0.598516	1.635800	0.574995	-1.626980	-0.016563
3	0.000000	0.278000	0.000000	1416437_a_at	-1.699189	-0.258322	0.453539	0.884719	1.705168	0.247156	0.513866	-1.270231	0.603404	0.302403	-1.314365	-0.168149
2	0.000000	0.200000	0.000000	1416438_at	0.093615	0.789094	-0.978911	-0.866043	-0.207397	-1.584911	-0.308051	0.665811	2.050520	1.036039	-0.184862	-0.504905
3	0.000000	0.036000	0.446616	1416439_at	-1.252489	-0.347364	-0.927911	1.024978	0.941825	-1.174112	-0.005419	-0.780822	0.690196	1.933358	0.338915	-0.441155
0	0.000000	0.009000	0.739002	1416440_at	0.549942	1.199468	-0.179979	-0.954219	-0.485949	1.372847	0.422871	0.922449	-0.277821	-1.174053	-1.867383	0.471830
2	0.000000	0.128000	0.766688	1416441_at	-0.156446	0.370128	1.999861	0.484873	-1.341376	0.015341	-0.668292	-0.258992	1.079041	-0.368021	-1.655716	0.499601
2	0.000000	0.490000	0.000000	1416442_at	-0.267000	0.568944	-0.007521	-0.858605	0.183774	-1.878216	1.663548	0.337631	-0.244585	1.610150	-0.835602	-0.272516
2	0.000000	0.235000	0.000000	1416443_a_at	0.530201	0.653080	-0.860106	0.564885	-1.280767	-0.911636	1.217677	0.215326	1.365080	-1.775747	0.438043	-0.156034
5	0.000000	0.486000	0.643945	1416444_at	-0.682052	-0.539793	0.262677	-0.310567	-0.710007	2.192641	-1.546700	-0.063374	0.152846	-0.641171	0.661791	1.223710
3	0.000000	0.230000	0.333407	1416445_at	-0.350376	-0.228686	1.367532	-0.211145	0.404978	-0.110285	-1.326451	-0.692239	0.055988	-0.385823	2.358955	-0.882448
2	0.000000	0.383000	0.649618	1416446_at	-0.973891	0.521319	1.080414	0.963252	-0.711779	0.706074	-1.382886	0.432053	0.828816	-0.692252	-1.633947	0.862827
3	0.000000	0.380000	0.579993	1416447_at	-1.656377	0.684048	1.439669	0.539922	-0.336547	1.398975	-1.486471	-0.594587	0.658769	-0.353426	-0.454160	0.160186
5	0.000000	0.474000	0.000000	1416448_at	-0.994118	-0.519109	0.003111	-0.691251	1.130042	-0.925432	1.426262	-0.405598	-1.296985	1.765773	0.295240	0.212067
2	0.000000	0.032000	0.410157	1416449_x_at	0.438946	2.087060	0.025034	-0.420231	-0.780915	-1.128475	0.466654	0.231626	0.153364	1.184376	-1.398260	-0.859177
5	0.000000	0.628000	0.000000	1416450_at	-0.813150	-0.798226	1.139721	-0.348320	0.770623	-0.658449	0.228624	0.769530	-1.328213	-1.338405	1.527747	0.848519
2	0.000000	0.290000	0.000000	1416451_s_at	0.882122	-0.698390	0.723393	1.435737	-0.617090	-1.833688	0.072509	0.857442	0.837601	-1.378795	-0.031536	-0.249304
2	0.000000	0.002000	0.802905	1416452_at	-0.743624	1.253967	0.649059	0.001456	-0.251146	-1.216117	-1.222311	1.068297	1.516835	0.676171	-0.958680	-0.773904
0	0.000000	0.077000	0.446648	1416453_x_at	1.104831	0.385844	0.456764	-1.632368	-0.825284	0.559229	0.089644	-0.778105	-0.152453	-1.468535	0.674539	1.585894
2	0.000000	0.199000	0.286351	1416454_s_at	-0.709576	-0.668320	1.683853	0.919433	-0.160087	-0.441318	0.433541	0.070338	1.340288	-0.641476	-1.933045	0.106370
3	0.000000	0.617000	0.692837	1416455_a_at	0.813564	-0.391769	-0.784650	0.233851	1.004667	-2.030552	0.741500	0.426021	0.187944	1.134915	0.179403	-1.514896
5	0.000000	0.460000	0.000000	1416456_a_at	-0.415105	-0.535372	-0.417292	-0.412918	-0.342944	-0.471959	-0.428225	-0.248917	-0.520066	1.104638	-0.157077	2.845237
2	0.000000	0.026000	0.345037	1416457_at	-0.694889	1.204734	0.550569	0.226573	-1.114928	-0.689875	1.379461	-0.060782	1.021908	0.749596	-0.993815	-1.578552
3	0.000000	0.062000	0.662127	1416458_at	-1.020611	0.044094	-0.512076	1.447395	0.245577	0.439336	-2.002921	-0.754113	0.671717	1.231106	-0.517869	0.728364
0	0.000000	0.164000	0.000000	1416459_at	0.894214	0.783845	0.321792	-1.298198	-1.725644	-1.273880	0.947060	-0.170191	-0.181415	-0.228182	0.564042	1.366555
5	0.000000	0.039000	0.660523	1416460_at	-0.204694	-1.005896	0.107878	-0.688617	-0.416528	1.096436	0.517894	-1.061915	-0.735691	0.009023	-0.095482	2.477592
0	0.000000	0.000000	0.890906	1416461_at	1.116759	-0.181134	-1.512683	-1.012930	0.079122	1.029970	0.916408	0.753173	-1.054325	-1.225849	-0.054942	1.146430
0	0.000000	0.000000	0.948908	1416462_at	1.323512	0.156412	-0.793329	-1.483525	-0.407964	0.943387	1.245819	0.836098	-0.707438	-1.313266	-0.548275	0.748568
0	0.000000	0.152000	0.455616	1416463_at	-0.166640	1.068271	-1.242985	0.035056	-0.600476	0.750822	1.562204	-0.379118	-1.145308	0.300813	-1.386962	1.204321
2	0.000000	0.016000	0.480209	1416464_at	0.453196	0.714450	1.533078	-0.957216	-0.428368	-1.123840	0.084632	1.347890	0.167491	0.716262	-1.077656	-1.429920
2	0.000000	0.003000	0.608655	1416465_a_at	0.922500	0.672102	2.068615	-0.135868	-0.887439	-1.027304	0.582657	0.540735	0.094890	-0.547910	-1.210980	-1.071996
2	0.000000	0.538000	0.384749	1416466_at	-0.297863	0.119604	0.761152	0.346843	-1.047246	1.078093	-0.438166	0.189578	1.158571	-2.195503	-0.702131	1.027068
2	0.000000	0.045000	0.323625	1416467_at	-0.033494	1.429517	0.899145	1.558011	-1.019228	-1.571349	0.661734	-0.421541	0.310104	-0.092443	-0.785217	-0.935238
5	0.000000	0.005000	0.579833	1416468_at	0.215658	-1.954389	-1.057716	-0.342695	1.701086	0.943917	-0.026006	-0.009263	-0.586584	-0.511183	1.116062	0.511112
2	0.000000	0.808000	0.000000	1416469_at	0.284823	1.312447	-1.279699	0.152195	0.436118	1.207327	-0.256742	-0.758274	1.104171	0.235702	-1.926139	-0.511929
0	0.000000	0.005000	0.839414	1416470_a_at	1.827091	-0.484143	-1.458312	-0.201821	0.392094	0.576580	1.020534	0.329610	-1.846444	-0.421026	0.104035	0.161802
0	0.000000	0.199000	0.175133	1416471_at	0.260627	1.221401	0.509728	-0.092065	-0.560380	-0.029692	0.165977	1.403894	-2.398765	-0.390363	-0.733673	0.643310
2	0.000000	0.160000	0.497974	1416472_at	-0.260124	1.250269	0.903073	-0.936445	-1.303771	1.897398	-0.512514	0.716574	-0.004175	-0.447345	-1.176658	-0.126283
3	0.000000	0.890000	0.000000	1416473_a_at	-0.098531	-0.901111	0.895394	1.848247	-0.894347	1.773835	-0.313551	0.344556	-0.719431	-0.592835	-0.554180	-0.788045
2	0.000000	0.374000	0.154362	1416474_at	0.396853	0.052361	-0.192561	-0.886125	-0.348212	-0.483263	0.964523	-0.614880	2.645785	-0.904437	-0.725895	0.095851
3	0.000000	0.220000	0.437482	1416475_at	-0.852293	0.490344	1.231768	-0.554570	-0.445864	0.227230	-2.507518	0.465053	0.583965	0.437544	0.959336	-0.034997
5	0.000000	0.237000	0.924839	1416476_a_at	-0.942583	-0.596938	-0.088759	-0.454132	0.322604	1.864197	-0.718956	-0.451332	0.191677	-0.847082	-0.365207	2.086510
3	0.000000	0.505000	0.180974	1416477_at	-1.660904	-0.054169	2.134685	0.954623	-0.904711	0.371903	-0.291643	-0.052266	-0.177363	-0.282730	-0.916930	0.879504
5	0.000000	0.464000	0.000000	1416478_a_at	-0.059062	-0.813606	-0.258428	-0.810688	2.156312	0.400739	0.222015	-0.687659	0.572204	0.931076	0.100303	-1.753208
5	0.000000	0.218000	0.564464	1416479_a_at	0.732978	-0.344926	-2.084246	0.145332	1.660572	-1.085802	0.621332	0.377350	-0.927675	-0.141936	0.729424	0.317598
5	0.000000	0.007000	0.327931	1416480_a_at	0.026183	-1.493272	-0.709429	-0.825388	0.143723	0.360635	0.298521	-0.616744	-0.793540	0.409529	2.323763	0.876017
0	0.000000	0.015000	0.386258	1416481_s_at	0.337622	-0.722225	-1.659535	-1.146215	-0.200153	0.728661	1.557205	-0.049427	-0.037456	-0.959063	1.254852	0.895734
3	0.000000	0.561000	0.128632	1416482_at	0.936445	0.229352	-0.505617	1.748241	-0.989023	-0.878200	-1.013160	0.802165	-0.865282	0.615533	1.010553	-1.091008
3	0.000000	0.920000	0.000000	1416483_at	-0.258164	0.916320	1.051245	0.674708	0.211567	-1.330354	0.785159	-0.292366	-1.846838	-0.646938	1.346827	-0.611168
3	0.000000	0.729000	0.000000	1416484_at	-0.484158	-0.040999	0.141430	0.909087	-2.096963	-1.289753	0.536963	-0.526536	-0.178225	1.151250	0.646744	1.231163
2	0.000000	0.066000	0.130617	1416485_at	2.115063	0.987627	-1.169477	-0.598893	-0.552832	-1.238489	0.160962	0.673661	0.570439	-0.106888	-1.058919	0.217748
3	0.000000	0.009000	0.624828	1416486_at	-0.373864	0.450023	0.455180	1.701604	-1.210082	-1.683629	-0.387766	-0.338101	1.263259	0.915274	-0.046394	-0.745504
0	0.000000	0.803000	0.000000	1416487_a_at	0.679203	-0.407155	-0.544903	-1.212517	-0.653605	-1.138142	0.063960	1.244496	-0.393512	-0.022078	2.272102	0.112149
0	0.000000	0.000000	0.978423	1416488_at	1.486771	0.655190	-0.824332	-1.180750	-0.622401	0.493089	1.479158	0.850436	-1.048172	-0.870752	-0.841786	0.423551
3	0.000000	0.000000	0.833287	1416489_at	-0.716529	-1.101326	1.026322	2.008119	0.118432	-0.950151	-0.476609	-0.532600	0.011490	1.361426	0.185341	-0.933914
0	0.000000	0.292000	0.010276	1416490_at	-0.169793	0.394290	0.735072	-1.358942	-0.239743	1.635453	0.375009	-0.044690	-1.476422	0.566475	-1.426201	1.009491
2	0.000000	0.509000	0.000000	1416491_at	1.063936	1.243117	-0.648893	1.301625	-1.568935	0.840142	-1.001405	-0.400964	0.847455	-0.446308	-0.933389	-0.296381
3	0.000000	0.005000	0.428071	1416492_at	-0.466577	0.141896	0.733413	0.350667	-0.289739	-1.210267	-0.443674	-0.254063	-0.160248	2.614551	0.167883	-1.183841
5	0.000000	0.375000	0.720509	1416493_at	1.321133	-0.813019	-1.173640	-0.740712	1.797710	-0.463734	0.530236	0.167924	-0.386399	-0.367477	1.208285	-1.080308
3	0.000000	0.002000	0.696431	1416494_at	-0.928455	-0.681806	-0.389990	0.998058	0.631065	-1.322125	-0.531704	-0.878792	0.010854	2.045182	1.067879	-0.020166
5	0.000000	0.109000	0.147892	1416495_s_at	-0.093495	-1.330676	-1.277796	0.945945	2.023770	0.073825	-0.880747	0.566702	-0.515731	1.002583	-0.043209	-0.471172
2	0.000000	0.342000	0.000000	1416496_at	0.736523	0.837898	-1.300149	-0.533945	-0.465072	-1.184725	-0.963491	0.705678	1.481213	1.459240	-0.622748	-0.150421
5	0.000000	0.006000	0.691360	1416497_at	0.299847	-0.830740	-0.888086	-1.094105	2.274621	-0.005187	0.538807	-0.314342	-1.055690	-0.525072	0.822901	0.777048
2	0.000000	0.215000	0.204067	1416498_at	-0.047684	0.617913	0.154748	-0.139993	0.133156	-1.299526	1.348830	0.953142	-0.566451	1.439519	-1.733541	-0.860113
0	0.000000	0.252000	0.000000	1416499_a_at	0.593203	-1.213595	-0.609186	0.647398	-0.071280	-0.354930	1.144888	0.869872	0.096632	-2.067852	-0.364850	1.329700
3	0.000000	0.632000	0.755512	1416500_at	-1.326495	-0.404414	0.759399	-0.408402	0.038570	1.944984	-1.211340	-0.700276	1.259576	0.062644	-0.714458	0.700211
5	0.000000	0.175000	0.406457	1416501_at	0.645323	-2.300876	0.002486	0.498311	-0.299132	0.027440	1.254526	-0.525887	-1.244129	0.566664	0.309529	1.065744
5	0.000000	0.826000	0.237760	1416502_a_at	0.697605	-0.609894	-1.822037	0.180644	0.016725	-1.340041	1.138168	-0.328255	0.536410	1.244307	1.068581	-0.782214
3	0.000000	0.131000	0.000000	1416503_at	0.967559	0.999280	1.506805	-0.572758	-0.329748	-1.712539	-1.141036	-0.614693	0.357346	0.962721	0.336916	-0.759854
2	0.000000	0.016000	0.225917	1416504_at	-0.222982	1.512174	0.431624	0.264524	-0.030898	-1.601954	-0.903973	0.055850	1.588128	0.475198	-1.506011	-0.061679
5	0.000000	0.344000	0.000000	1416505_at	-0.390671	-0.670188	-0.832860	1.619968	0.877018	-0.239228	1.143484	0.640900	-1.399177	-1.332409	-0.270791	0.853953
0	0.000000	0.369000	0.000000	1416506_at	0.091276	-0.469151	0.721432	-1.539342	1.293499	1.027130	0.014577	-0.785182	-0.762207	0.504625	-1.407813	1.311156
5	0.000000	0.815000	0.000000	1416507_at	-1.089051	-0.921632	0.190065	-0.870411	0.265000	0.383569	0.212356	-0.172754	0.243184	1.690667	-1.540085	1.609092
0	0.000000	0.001000	0.823597	1416508_at	1.437741	0.769386	-0.365218	-1.335959	-0.733516	0.099380	0.964407	1.418714	-0.996976	-0.588876	-1.161419	0.492336
3	0.000000	0.026000	0.146536	1416509_at	-1.957447	-0.233833	1.061986	0.069335	1.558129	-0.276412	-0.177913	-0.616310	0.513944	1.348890	-0.371985	-0.918381
5	0.000000	0.009000	0.594817	1416510_at	0.442810	-0.498400	0.052013	-0.934144	1.622231	0.460806	0.778950	-0.855550	-1.467148	-1.295060	0.504832	1.188663
3	0.000000	0.877000	0.000000	1416511_a_at	0.485876	-1.387618	1.248716	0.620858	0.193510	-1.369135	0.807927	0.517801	-0.903142	-0.879058	1.393219	-0.728955
5	0.000000	0.049000	0.034089	1416512_at	0.643650	-1.108566	-1.078045	0.746361	1.928020	0.862761	0.613802	-0.229877	-0.967779	-1.256236	-0.408518	0.254426
2	0.000000	0.002000	0.289045	1416513_at	0.108129	0.669259	0.168761	0.208449	-0.435363	0.012218	-0.024712	0.727135	1.993260	-0.039595	-1.829919	-1.557622
0	0.000000	0.275000	0.074803	1416514_a_at	-0.529959	-0.303456	-0.471715	-1.689703	-1.464315	1.371556	0.686020	0.549225	1.167145	-0.660506	0.518206	0.827501
5	0.000000	0.905000	0.042592	1416515_at	0.315186	-0.366817	-0.337935	-0.680800	2.479520	-0.736701	0.406026	-0.536386	1.309307	-0.910929	-0.298803	-0.641668
5	0.000000	0.576000	0.000000	1416516_at	-0.816332	-0.968056	-0.659714	-0.209436	0.837949	2.247514	-0.214330	-0.138468	0.754746	0.950519	-0.762495	-1.021894
5	0.000000	0.012000	0.540699	1416517_at	-0.371920	-0.931346	-1.036036	0.248798	0.790522	-0.181764	0.167521	-0.133607	-1.467360	-0.363354	2.137028	1.141519
2	0.000000	0.724000	0.000000	1416518_at	-0.372861	-0.308801	-0.002044	-1.087773	1.185450	0.241019	-0.120647	0.227841	2.473975	-0.729768	-1.117058	-0.389334
5	0.000000	0.085000	0.081052	1416519_at	0.885066	-1.095806	-1.126076	-0.322915	1.996584	-0.730974	-0.463596	-0.395118	-0.892154	1.082203	0.199748	0.863038
5	0.000000	0.736000	0.397290	1416520_x_at	0.692436	0.703863	-1.626479	0.187664	0.857825	-1.591782	1.055135	-1.048102	-0.578446	0.995688	0.663430	-0.311232
3	0.000000	0.082000	0.830468	1416521_at	-1.521926	-0.422983	0.978248	-0.431008	1.727475	-0.183809	-1.419672	-0.535104	1.339969	-0.047778	0.493981	0.022606
5	0.000000	0.525000	0.189902	1416522_a_at	0.543572	1.173210	-1.070488	1.585706	1.098282	-0.337024	-0.105609	-0.894369	-1.612197	-0.300483	0.609364	-0.689965
3	0.000000	0.031000	0.796099	1416523_at	-0.799194	-0.791704	-0.071010	1.676181	-0.041051	0.278881	-0.467533	-0.462587	-0.045291	2.279303	-0.777856	-0.778138
0	0.000000	0.045000	0.516936	1416524_at	-0.610473	0.262582	-1.203851	-0.304248	-0.022588	2.324986	0.789588	-0.550586	-0.389234	-0.696985	-0.791126	1.191937
0	0.000000	0.195000	0.082024	1416525_at	1.612180	-0.296723	-0.202110	-1.317103	-0.603076	2.009912	-0.996737	0.246402	0.288678	-0.656251	-0.572657	0.487485
3	0.000000	0.012000	0.766235	1416526_a_at	0.536662	-0.287280	0.545433	1.077491	-0.141168	-1.878218	-0.610250	0.333902	1.069645	0.663201	0.506798	-1.816214
0	0.000000	0.004000	0.830489	1416527_at	0.858323	0.371075	1.105284	-1.394750	-0.813437	0.317989	1.082000	0.781952	-0.083420	-1.702713	-1.089114	0.566812
0	0.000000	0.745000	0.452352	1416528_at	0.402902	-0.680927	0.082325	0.571912	-1.035787	0.758966	-0.523044	-0.203368	1.065108	-0.948576	-1.464026	1.974514
2	0.000000	0.132000	0.087069	1416529_at	0.060451	-1.019673	1.852826	-1.008397	-1.296869	-0.804494	0.093808	0.643031	0.993989	1.050368	0.219721	-0.784761
0	0.000000	0.003000	0.797801	1416530_a_at	0.863833	-0.833161	-1.150883	-0.293299	-0.117674	1.477533	0.729676	0.281578	-2.001322	0.061993	-0.160824	1.142550
5	0.000000	0.007000	0.475449	1416531_at	0.330113	-1.442006	-0.020616	0.269212	1.567756	-0.132853	-0.684759	-0.278526	-1.806090	0.551558	1.453813	0.192397
2	0.000000	0.106000	0.000000	1416532_at	0.147411	0.670818	-0.227678	0.140539	-0.433261	-2.350511	1.014697	1.452206	0.402815	-0.953805	-0.443569	0.580339
5	0.000000	0.466000	0.000000	1416533_at	-0.367791	-0.107393	-1.026250	1.846752	2.181124	-0.776135	-0.510430	-0.054650	-0.026123	-0.546587	-0.679937	0.067421
0	0.000000	0.618000	0.219754	1416534_at	0.426587	-1.079369	0.415814	-0.968373	-0.482602	0.173255	-0.379930	0.779816	1.221514	-2.040138	0.924110	1.009316
0	0.000000	0.090000	0.585431	1416535_at	0.952171	-0.211769	-0.387147	-1.950060	1.288687	0.212935	-0.321443	0.791033	-0.176294	-1.552337	0.287883	1.066342
5	0.000000	0.824000	0.226544	1416536_at	-0.995471	-0.489018	0.309403	-1.229657	-0.293790	0.746257	0.359304	-1.490107	1.662865	0.630697	-0.525787	1.315307
5	0.000000	0.247000	0.376474	1416537_at	-0.002011	-0.454520	0.115267	-0.055172	1.992510	-1.217730	-0.546057	-0.267683	-0.710715	-1.208993	1.504852	0.850249
3	0.000000	0.417000	0.000000	1416538_at	0.067295	-0.580418	-0.902805	0.120373	-0.305037	0.016958	-1.335853	0.715986	2.490291	0.665258	-0.889094	-0.062953
2	0.000000	0.308000	0.000000	1416539_at	0.335511	-0.104814	1.835353	-0.302578	0.311890	-1.451040	-0.893262	1.766609	-0.981229	0.230113	-0.385984	-0.360571
0	0.000000	0.013000	0.565844	1416540_at	1.026479	0.670801	0.144949	-0.980103	0.094110	0.555540	-0.114679	0.377216	-0.694474	-2.516134	0.404188	1.032106
5	0.000000	0.155000	0.417713	1416541_at	-0.880052	-1.327625	-0.802661	0.468845	1.348689	-0.772646	1.143588	-0.648614	0.430591	0.017448	1.682970	-0.660533
3	0.000000	0.493000	0.000000	1416542_at	-0.759976	-0.730822	-0.757955	-1.083556	0.898337	-1.581771	-0.320068	0.159385	1.262617	1.229133	0.543293	1.141383
3	0.000000	0.607000	0.678572	1416543_at	-0.995217	-1.045798	1.997976	-0.624145	-0.464257	0.813769	-1.192256	0.248344	1.121191	-0.731035	0.469643	0.401785
2	0.000000	0.096000	0.000000	1416544_at	0.784871	0.109513	-0.165095	-0.399517	-1.459995	-2.038235	0.002070	0.976873	1.512693	0.569426	0.457796	-0.350400
5	0.000000	0.008000	0.494251	1416545_at	-0.870148	-1.676134	1.272903	0.351253	1.046869	-0.332960	-0.885217	-0.983572	-0.519489	1.242358	0.706799	0.647338
5	0.000000	0.107000	0.592491	1416546_a_at	0.324901	-0.988825	-2.097879	-0.069142	1.341235	-0.610731	0.830755	-0.159678	-0.346284	0.279121	1.556229	-0.059702
3	0.000000	0.088000	0.243699	1416547_at	-1.009915	0.161831	-0.207879	0.854234	1.838518	-0.762446	0.192972	-0.940238	-0.660728	1.730353	-0.323153	-0.873549
5	0.000000	0.006000	0.525249	1416548_at	-0.842544	-1.726368	-0.706570	-0.002300	2.009985	0.422470	-0.307077	0.062781	-0.521206	-0.411962	0.954160	1.068633
5	0.000000	0.004000	0.624943	1416549_at	-0.086745	-0.295090	-1.592616	-0.371230	2.246768	0.898655	-0.749849	-0.720384	-0.461453	-0.010343	1.034248	0.108040
0	0.000000	0.299000	0.000000	1416550_at	0.377283	0.062120	-1.168712	-1.434052	1.448457	-0.619914	1.407883	0.633376	-0.826373	0.716224	-1.070200	0.473907
5	0.000000	0.000000	0.958974	1416551_at	-0.693317	-0.577915	-1.109443	0.260889	2.098691	-0.182448	-0.359872	-0.779770	-0.722317	0.332196	1.754568	-0.021261
5	0.000000	0.422000	0.000000	1416552_at	-0.493723	-1.084051	1.631798	-0.362601	0.222663	-1.013144	-0.595018	-0.547184	-0.416625	-0.392990	1.331288	1.719588
3	0.000000	0.004000	0.603810	1416553_at	-0.627809	0.995977	1.230443	0.449606	0.188520	-2.095104	-0.327869	-0.542304	0.379697	0.985491	0.617928	-1.254576
5	0.000000	0.055000	0.549706	1416554_at	0.449547	-0.753379	-1.869589	-0.502968	0.656714	-0.289989	0.808183	0.480942	-0.826435	-0.480175	2.018203	0.308945
5	0.000000	0.075000	0.342697	1416555_at	0.316747	-0.848728	-1.497735	-0.923161	0.236970	2.079059	-0.731734	-0.310978	0.636397	-0.175989	-0.058995	1.278147
5	0.000000	0.028000	0.930687	1416556_at	0.798422	-0.660324	-1.293186	-0.846748	1.455069	0.361632	0.823347	-0.125391	-0.879837	-1.132841	1.590562	-0.090706
2	0.000000	0.242000	0.032107	1416557_a_at	-0.767900	1.931529	1.790197	-0.228428	-1.026089	0.321040	0.033896	-0.648286	-0.013329	-0.441459	-1.249461	0.298290
2	0.000000	0.865000	0.000000	1416558_at	0.057738	0.564714	-0.760894	-0.661301	-0.819275	-0.791802	-0.070187	0.195536	1.328827	-0.715390	2.359951	-0.687917
5	0.000000	0.109000	0.299661	1416559_at	-0.248773	-0.594737	-0.232586	0.344112	1.997933	-0.092664	-1.724537	-0.769776	0.705714	-1.002431	0.679375	0.938368
3	0.000000	0.651000	0.625909	1416560_at	-0.825740	1.046255	-0.431397	-0.272300	1.805931	-1.753578	0.457914	0.847724	0.119776	-0.286352	0.467885	-1.176116
2	0.000000	0.805000	0.000000	1416561_at	0.246968	-0.182863	0.172422	-1.082179	-1.023494	-0.933087	1.904438	-0.513564	0.243796	1.001949	1.270000	-1.104385
2	0.000000	0.482000	0.000000	1416562_at	0.972659	-0.965787	-0.994891	1.374658	-0.916068	-0.783888	0.622199	1.723906	0.217775	-0.868774	-0.717191	0.335403
3	0.000000	0.209000	0.000000	1416563_at	-0.647242	-1.273172	0.204304	0.112048	0.557346	0.081448	-0.607280	0.149727	0.512130	2.448149	-1.385067	-0.152391
5	0.000000	0.308000	0.000000	1416564_at	-0.498193	0.940676	0.649548	0.306903	0.909527	0.050518	0.007388	-1.288913	-2.300075	-0.387972	1.052096	0.558495
2	0.000000	0.396000	0.381203	1416565_at	1.720269	-0.937997	0.652307	-0.130488	-0.486924	-1.679904	0.962567	0.993739	0.052313	-0.801151	0.549120	-0.893850
3	0.000000	0.001000	0.717871	1416566_at	-0.963758	-0.022992	0.513929	1.630007	-0.215723	-0.164164	-1.599993	-1.186074	-0.045931	1.549828	0.789947	-0.285076
0	0.000000	0.048000	0.598899	1416567_s_at	1.850605	-1.010893	-0.410672	-1.349202	-0.465096	0.149949	1.519187	0.307206	-0.479466	-0.810429	0.978853	-0.280043
0	0.000000	0.034000	0.580157	1416568_a_at	-0.489752	2.025352	-1.181496	-0.775866	-0.550663	0.237550	0.888798	1.030702	-0.054819	-1.062968	-0.843691	0.776854
0	0.000000	0.829000	0.559710	1416569_at	-0.351134	-0.561218	0.310374	0.812827	-1.433728	0.574702	-0.125652	-0.393656	-0.214603	-0.045894	-1.043903	2.471885
0	0.000000	0.181000	0.199268	1416570_s_at	-0.496522	0.564513	-1.650631	-0.200973	-1.482497	1.250312	1.191703	-0.611676	-0.408889	0.323071	0.175453	1.346138
3	0.000000	0.029000	0.355430	1416571_at	-1.094446	0.523978	1.428832	1.153384	0.867290	-1.255124	-0.822325	1.123111	0.096169	-0.085468	-0.943083	-0.992317
5	0.000000	0.184000	0.127903	1416572_at	0.509238	-0.086351	-0.195861	0.269040	0.214285	0.887874	-0.689689	0.872894	-2.822034	-0.040894	0.552113	0.529384
3	0.000000	0.266000	0.000000	1416573_at	0.230869	1.414906	-0.279614	0.411665	0.000443	-1.162323	-2.258621	-0.085523	0.354059	0.459523	1.318304	-0.403689
3	0.000000	0.445000	0.300351	1416574_at	-0.495709	0.716275	0.392124	-0.619587	0.406448	-1.754910	-0.516664	0.258963	-0.697043	0.907264	2.085559	-0.682719
2	0.000000	0.769000	0.000000	1416575_at	-0.431239	-0.417773	-0.717120	-0.802056	-1.394534	-0.828987	0.655835	0.836065	1.587539	-0.376341	1.742909	0.145703
3	0.000000	0.000000	0.793002	1416576_at	-0.878654	0.038479	2.153991	0.239545	-0.882149	-1.382552	-0.705342	0.159572	1.315188	0.605494	-0.319246	-0.344327
2	0.000000	0.053000	0.660498	1416577_a_at	0.464288	1.726337	0.341125	0.848189	-1.217755	-1.591939	0.952472	0.265597	-0.414664	0.377005	-0.623346	-1.127310
0	0.000000	0.627000	0.655407	1416578_at	-0.030194	1.030579	0.658919	-1.544378	-0.363199	0.992369	-1.712102	0.613601	0.577612	-1.316450	0.426327	0.666917
3	0.000000	0.085000	0.637489	1416579_a_at	-0.478236	-0.140554	0.718038	-0.375463	1.167889	-1.124823	-0.170505	-1.210564	1.857347	0.608806	0.519540	-1.371477
2	0.000000	0.921000	0.165463	1416580_a_at	0.478986	-1.277347	0.058680	1.404986	0.429080	-1.199752	2.073000	0.149373	-0.522951	-0.276239	-0.647302	-0.670514
0	0.000000	0.084000	0.039523	1416581_at	0.111651	0.360888	-1.125281	-0.894429	-1.851928	0.555700	0.534758	1.966015	0.502857	-0.694504	0.375499	0.158771
2	0.000000	0.145000	0.000000	1416582_a_at	0.718796	0.438482	1.245519	-0.230517	-1.484361	1.157732	1.219789	0.311039	-1.274882	-0.149390	-1.026656	-0.925550
2	0.000000	0.374000	0.222921	1416583_at	-0.436121	-0.422080	2.295067	-0.250089	0.378205	0.625467	0.222594	-0.596411	0.976859	-0.238779	-1.486787	-1.067924
3	0.000000	0.114000	0.537910	1416584_at	-0.452166	-1.087295	1.255411	-0.343218	-0.256322	-0.780756	-0.534914	0.066155	2.345762	0.513081	-1.042755	0.317018
0	0.000000	0.680000	0.000000	1416585_at	0.751286	0.414564	-0.646707	-0.908991	1.303156	-1.391557	-0.905258	0.439299	-0.601437	0.241885	-0.593504	1.897263
2	0.000000	0.242000	0.000000	1416586_at	1.052785	-0.961679	0.218543	0.967658	-0.960463	0.668499	-0.049607	1.679684	0.030656	-1.316780	-1.429877	0.100581
0	0.000000	0.056000	0.164734	1416587_a_at	1.197407	-0.915061	-0.444548	-1.140065	-1.036962	1.258073	-0.355686	1.275447	-0.800566	-0.580689	0.200272	1.342378
5	0.000000	0.041000	0.158250	1416588_at	0.840983	-1.258869	-0.511490	-0.483346	-0.245686	0.554227	0.118621	0.204617	-1.192574	-1.012453	2.157808	0.828162
0	0.000000	0.018000	0.524905	1416589_at	1.095730	0.697635	0.372948	-1.055461	-0.866295	0.455042	1.937855	-0.668007	-0.716873	-1.530873	0.185736	0.092565
5	0.000000	0.097000	0.377418	1416590_a_at	-1.207138	0.162762	-0.747909	0.811615	1.252571	0.823598	-0.849760	-0.836879	0.075889	-0.955805	1.881653	-0.410601
3	0.000000	0.000000	0.757362	1416591_at	-1.696197	-0.716697	1.185361	1.319451	1.115102	-0.148192	-1.102894	-1.083837	0.108049	0.862535	0.217801	-0.060482
5	0.000000	0.000000	0.906720	1416592_at	-0.938337	-1.248755	-0.563462	0.955481	1.050203	0.453746	-1.164201	-1.260618	0.226900	0.803557	1.535112	0.150373
5	0.000000	0.000000	0.813885	1416593_at	-0.555593	-1.063610	-0.987057	0.994271	1.171926	0.144623	-0.772015	-0.611102	-0.502166	0.448586	2.146667	-0.414530
5	0.000000	0.061000	0.000000	1416594_at	-0.518479	-0.574433	-0.502973	-0.194212	2.836773	-0.106572	-0.191515	-0.494883	-0.509715	1.070496	-0.279155	-0.535332
2	0.000000	0.013000	0.206747	1416595_at	1.285770	0.913952	0.223046	-1.404565	0.029061	0.261598	0.148759	0.935591	0.540156	-0.135056	-2.204426	-0.593884
2	0.000000	0.085000	0.000000	1416596_at	-0.219066	2.353274	-0.692109	-0.395435	-0.832270	-0.318347	0.963735	-0.355723	1.322313	-0.814360	-0.558956	-0.453057
0	0.000000	0.096000	0.000000	1416597_at	0.824650	-0.342664	-1.515739	-0.050171	0.615030	-0.207940	0.821326	1.304605	0.152359	-2.161440	-0.075432	0.635416
5	0.000000	0.235000	0.560956	1416598_at	-1.071010	0.702435	-1.445710	0.213385	1.059779	-0.408393	0.728470	0.146511	-1.537598	-0.384910	1.660116	0.336924
3	0.000000	0.129000	0.833137	1416599_at	-0.221340	-0.153119	0.120896	1.973325	-1.554896	-0.770218	-0.687561	0.422085	-0.005355	1.667606	-0.758329	-0.033096
3	0.000000	0.038000	0.585275	1416600_a_at	-0.837488	-1.080534	1.469870	0.922480	1.377092	0.080684	-1.080285	-0.802614	0.368793	-0.491061	1.042925	-0.969863
3	0.000000	0.237000	0.368001	1416601_a_at	-0.101298	-0.222017	0.232949	-0.216435	0.382744	-0.971921	-1.345942	-0.448337	1.013091	-0.298775	2.515690	-0.539749
2	0.000000	0.022000	0.678427	1416602_a_at	0.794859	1.395196	-0.284155	-0.049933	-2.020357	-0.244360	0.500944	0.456601	0.119480	-0.361472	-1.484829	1.178028
3	0.000000	0.208000	0.000000	1416603_at	-0.720435	-0.659214	1.954597	1.921711	0.483530	-0.688047	-0.416815	-0.627858	0.001714	-0.569887	-0.932243	0.252947
5	0.000000	0.010000	0.595973	1416604_at	0.085609	-0.808173	-2.045660	0.225220	1.109967	-0.170304	-0.050082	-0.197619	-0.478038	-0.246339	2.060979	0.514442
5	0.000000	0.027000	0.575314	1416605_at	-1.269655	-1.011119	-0.457329	-0.634098	1.322314	0.303546	-0.011350	-0.756640	0.138732	-0.646480	1.100286	1.921792
3	0.000000	0.555000	0.000000	1416606_s_at	-0.493109	-0.598008	-1.245414	-0.387941	0.017410	-1.360999	0.445140	-0.448354	1.800499	1.728326	0.084342	0.458109
5	0.000000	0.030000	0.487095	1416607_at	0.309301	-2.118201	-0.207077	-0.559231	-0.000207	1.458183	0.092018	0.193800	-0.469131	-0.455689	-0.101603	1.857836
0	0.000000	0.000000	0.985123	1416608_a_at	1.021467	0.950872	-0.202258	-1.604016	-0.671399	0.380473	1.312885	0.828850	-0.354262	-1.647990	-0.550908	0.536287
2	0.000000	0.002000	0.982719	1416609_at	0.977018	1.206166	0.163625	-1.445889	-1.267963	0.191579	0.997467	1.137036	0.271429	-1.217654	-0.992080	-0.020734
5	0.000000	0.122000	0.211133	1416610_a_at	-0.504286	-0.762422	-0.339206	0.690363	2.128276	-1.936463	-0.237439	-0.253586	-0.330283	0.118852	0.840358	0.585834
2	0.000000	0.931000	0.125647	1416611_at	0.167472	-2.290552	0.869497	-0.171372	-0.700544	0.584319	0.173088	0.400545	1.652022	-1.057484	0.199297	0.173712
0	0.000000	0.236000	0.241935	1416612_at	1.001965	-1.114059	-1.171523	0.876922	0.840502	-0.021448	1.669268	0.633715	-1.178807	-1.090589	-0.081339	-0.364609
5	0.000000	0.486000	0.000000	1416613_at	-0.485978	-0.772601	-0.842767	-0.166259	0.869025	-0.698463	0.361312	0.045564	-0.841443	2.531832	-0.683900	0.683680
3	0.000000	0.260000	0.527032	1416614_at	-0.949783	-0.052517	0.826635	-0.742585	0.131708	0.253199	-1.473740	-0.712765	2.271715	0.606184	-0.607399	0.449351
2	0.000000	0.585000	0.429896	1416615_at	0.492063	0.406324	-0.829677	0.839999	-0.520703	-2.191113	1.925603	0.105425	0.135630	0.265262	-0.068254	-0.560557
0	0.000000	0.791000	0.781378	1416616_s_at	0.850081	-0.829720	-0.021616	-1.553032	1.410445	-0.881500	0.912865	0.159780	0.942153	-1.060143	0.912056	-0.841370
2	0.000000	0.090000	0.075748	1416617_at	0.661040	0.152001	-0.245477	-1.200154	0.579959	-1.233074	0.245273	1.986980	1.062784	-0.066246	-1.247705	-0.695382
0	0.000000	0.019000	0.347041	1416618_at	0.821701	0.712868	-0.350640	-1.995560	-1.106269	0.240703	1.420080	1.022402	0.336295	-0.340295	0.270912	-1.032196
3	0.000000	0.537000	0.000000	1416619_at	0.024240	-1.153098	0.380740	1.154044	2.090522	0.080641	-0.909401	-0.225133	0.507732	-0.884925	-1.348198	0.282835
2	0.000000	0.269000	0.000000	1416620_at	0.817942	0.245991	1.744023	-0.332125	-1.399996	1.530997	0.319967	-0.248901	-0.110880	-1.304100	-0.367059	-0.895857
5	0.000000	0.101000	0.349537	1416621_at	-1.278227	0.788226	-1.907562	0.821017	0.535424	1.027300	0.209985	-0.923238	-0.803700	-0.046058	0.399681	1.177151
0	0.000000	0.572000	0.000000	1416622_at	1.517454	-2.241754	-0.581048	-0.781439	-0.053151	0.856088	-0.644231	1.182098	0.279588	0.037324	0.258652	0.170420
5	0.000000	0.323000	0.002129	1416623_at	-0.639228	-0.168471	0.662144	-1.267282	0.699488	-1.042088	-0.003819	-0.875739	-0.699205	0.292102	2.219264	0.822835
0	0.000000	0.638000	0.613045	1416624_a_at	1.145590	-0.810802	-1.214033	0.165077	0.018597	-1.278614	1.524098	0.435596	-0.838149	0.102419	1.467558	-0.717337
3	0.000000	0.274000	0.000000	1416625_at	-0.058356	-0.523283	0.625284	1.549558	1.691735	0.149012	-0.233431	-0.315231	-1.602948	0.530325	-0.459644	-1.353021
3	0.000000	0.072000	0.602259	1416626_at	-0.355379	-0.635730	-0.488095	0.921513	-0.619239	-0.173191	-0.525396	-0.247008	-0.396215	2.895749	-0.093090	-0.283917
5	0.000000	0.402000	0.165493	1416627_at	-0.245860	-1.315692	-1.308333	-0.036145	1.111768	0.121652	1.752359	-0.125672	0.004735	0.128193	1.209062	-1.296069
2	0.000000	0.100000	0.000000	1416628_at	1.451052	1.351170	-0.088266	0.071514	0.185666	-1.978976	-0.118372	0.375082	0.640076	-0.417863	-1.536796	0.065713
5	0.000000	0.021000	0.217075	1416629_at	0.029796	-1.309120	-0.186268	0.874771	1.744130	0.943956	-0.961489	-0.217742	-1.519513	-0.482292	0.066657	1.017112
0	0.000000	0.084000	0.865446	1416630_at	0.528137	-0.011566	-1.265523	-0.996884	1.816518	0.241477	0.678774	0.566894	-1.500372	-0.717675	1.037690	-0.377472
2	0.000000	0.523000	0.000000	1416631_at	1.416302	-1.084972	1.165038	0.340653	-2.299415	-0.362289	-0.113717	0.575465	0.109131	0.176134	0.556022	-0.478349
3	0.000000	0.010000	0.838589	1416632_at	-0.382695	-0.566211	0.353698	1.643303	-0.884269	-1.314621	-0.396407	-0.523502	1.195274	1.723755	-0.479886	-0.368439
0	0.000000	0.020000	0.695982	1416633_a_at	-0.003889	-0.297223	-0.816264	-1.138059	0.269245	2.497124	-0.332524	0.162170	-0.101941	-1.275339	0.111577	0.925122
0	0.000000	0.048000	0.524081	1416634_at	1.513177	-0.115710	-0.113138	-1.624941	-0.652419	1.401689	-0.444497	0.060748	-0.017384	-1.481384	0.444446	1.029412
3	0.000000	0.364000	0.034430	1416635_at	-0.787116	1.287669	0.236992	0.616852	-0.334617	0.836686	-0.555967	-1.174957	0.491377	1.550541	-1.712014	-0.455445
0	0.000000	0.785000	0.961176	1416636_at	-0.574762	-0.094328	-0.192203	0.463231	-1.314965	1.859073	-0.936912	0.326281	-0.271718	0.239633	-1.163238	1.659910
5	0.000000	0.228000	0.000000	1416637_at	-0.295803	-0.591872	-0.321389	1.167181	-1.228329	0.305474	0.106038	-1.055394	-0.521053	0.298620	2.433243	-0.296716
5	0.000000	0.549000	0.630379	1416638_at	-0.115517	-0.633673	-0.697478	-0.894037	1.812515	-0.877571	0.876028	1.021646	-0.813767	-0.595596	1.457473	-0.540024
2	0.000000	0.027000	0.548168	1416639_at	-0.006804	1.414789	1.434582	-0.291815	-0.534767	-1.016219	-0.114178	-0.519428	1.842306	-1.004343	-0.852931	-0.351192
0	0.000000	0.321000	0.000000	1416640_at	-0.281317	-0.398078	-0.502356	-0.049997	-0.474451	-0.528792	2.752278	-0.452420	-0.390735	-0.461232	-0.486200	1.273299
0	0.000000	0.233000	0.419109	1416641_at	0.182804	-1.012499	0.205593	-1.143803	0.416656	1.639088	-0.332918	0.939431	0.353174	-1.460670	-1.001647	1.214790
0	0.000000	0.353000	0.612347	1416642_a_at	1.388302	-1.028836	-0.950977	-0.418094	0.817505	-0.545765	1.012488	0.883456	-1.161911	-0.391347	1.333785	-0.938606
0	0.000000	0.288000	0.306701	1416643_at	-0.752486	1.239223	0.532174	-1.211987	-0.053528	2.023933	-0.054337	0.408400	-1.030776	-0.472579	-1.148887	0.520848
2	0.000000	0.089000	0.646889	1416644_a_at	-0.622613	-0.930043	1.594119	-0.177649	-0.290912	-0.622613	0.429121	0.408895	2.217069	-0.622613	-0.905772	-0.476988
2	0.000000	0.169000	0.000000	1416645_a_at	0.468820	1.213116	0.718465	-2.347812	-1.152483	-0.440669	0.411745	-0.288933	1.111030	0.432626	0.131010	-0.256915
3	0.000000	0.439000	0.000000	1416646_at	-0.939452	0.183074	1.771200	0.854716	0.227226	0.006467	0.319543	-0.824389	-1.843894	1.199902	-0.267809	-0.686582
3	0.000000	0.004000	0.649670	1416647_at	-1.230527	0.263827	1.334256	1.435061	-0.058384	-1.449204	-0.114029	-0.936354	0.564955	1.261810	-0.314461	-0.756951
3	0.000000	0.473000	0.000000	1416648_at	-0.130415	0.308690	0.835341	2.021907	-1.724313	-0.683811	-0.349967	0.019534	-1.290694	0.548014	0.708936	-0.263221
0	0.000000	0.334000	0.783898	1416649_at	1.000390	-0.179868	-1.919411	0.155025	0.719055	-1.116874	0.987232	0.595718	-1.203139	-0.134328	1.289155	-0.192955
0	0.000000	0.281000	0.088519	1416650_at	1.782357	1.236814	-0.110862	-0.684144	1.382447	-0.795102	0.769866	-0.648314	-0.792790	-0.869074	-0.815906	-0.455293
5	0.000000	0.029000	0.423261	1416651_at	-0.091420	-1.128137	-0.740366	-0.023280	1.094832	-0.708760	-0.082074	-0.132202	-1.715400	0.754640	1.598830	1.173337
3	0.000000	0.605000	0.000000	1416652_at	-0.572029	1.127331	0.711138	1.499296	0.812067	0.754232	-0.731361	-1.279670	0.018239	-1.483230	0.155458	-1.011469
2	0.000000	0.035000	0.888148	1416653_at	-0.166511	-0.451922	1.796174	-0.509742	-1.168551	-0.243604	0.566458	0.224484	1.812095	-0.117741	-1.450443	-0.290698
0	0.000000	0.075000	0.235654	1416654_at	0.268311	1.471821	-0.091375	-0.853825	0.202323	0.338402	0.528673	-0.161636	1.244795	-1.934933	-1.443614	0.431058
5	0.000000	0.161000	0.000000	1416655_at	-1.180844	-0.221675	-1.030974	0.618289	1.111273	2.123760	-0.702365	-0.675981	0.481127	-0.184794	0.570359	-0.908177
2	0.000000	0.240000	0.282199	1416656_at	0.738907	-0.405297	0.206993	-0.513604	-0.503053	-1.181134	1.264614	0.748217	1.020070	-2.136965	0.754114	0.007138
3	0.000000	0.304000	0.083959	1416657_at	-1.152213	0.332367	-0.927634	0.220214	-0.698119	-0.634502	-0.743912	-0.012591	-0.627373	2.107337	1.283606	0.852820
2	0.000000	0.170000	0.731046	1416658_at	0.359088	-0.670150	1.369620	-1.074507	-1.309062	0.636454	0.380313	0.423123	1.844487	-1.057958	-0.554311	-0.347097
2	0.000000	0.656000	0.744901	1416659_at	-0.330311	-0.558077	1.987217	-0.814673	-1.132660	0.826084	-1.082304	-0.157251	1.417918	-0.752350	0.138665	0.457741
2	0.000000	0.002000	0.781266	1416660_at	0.066598	0.800721	1.427196	0.764158	-0.803359	-1.462925	-0.141648	-0.622382	1.448031	0.576644	-1.070331	-0.982702
0	0.000000	0.240000	0.000000	1416661_at	0.288359	2.019236	-0.108415	-1.001108	0.933196	-0.915130	0.849891	-0.684551	-0.386096	-1.288661	-0.586026	0.879305
5	0.000000	0.187000	0.845729	1416662_at	0.781512	-1.350312	-0.814980	0.859390	0.355833	-0.720262	0.618420	-0.789541	-0.819907	1.516489	1.293869	-0.930513
5	0.000000	0.041000	0.805989	1416663_at	0.009596	-0.977486	-0.305588	-0.641935	1.973518	-0.549087	-0.076254	-0.524565	-0.922983	0.595473	1.902971	-0.483661
0	0.000000	0.072000	0.012192	1416664_at	0.515716	-0.554437	-1.368224	0.533748	-0.519941	0.035127	1.915148	1.200667	-0.322375	-1.591924	-0.266972	0.423466
3	0.000000	0.093000	0.345714	1416665_at	-0.735684	-0.122034	0.972933	0.326500	2.316127	-1.257502	-0.290359	-0.503697	-0.281035	0.736737	0.055415	-1.217401
0	0.000000	0.166000	0.578036	1416666_at	0.333257	0.751307	-0.969317	-1.365416	0.552773	-0.339175	0.097438	0.061282	-1.216274	-0.625838	2.230786	0.489178
0	0.000000	0.084000	0.895109	1416667_at	1.233312	0.105993	-1.002034	-1.125484	0.615997	-0.671666	1.593591	0.564682	-1.461925	-0.641201	0.963807	-0.175074
2	0.000000	0.074000	0.274021	1416668_at	0.038410	0.901658	2.206298	-0.479513	-0.917742	0.672187	0.106074	-0.131646	0.129145	-0.092388	-1.841335	-0.591148
3	0.000000	0.095000	0.689554	1416669_s_at	-1.182164	0.296740	-0.477582	1.221567	-0.647555	0.929437	-1.744538	-0.797787	-0.045316	1.558312	0.497425	0.391461
3	0.000000	0.506000	0.000000	1416670_at	-1.112635	-0.011310	-0.255481	0.043203	-1.089637	1.374219	-0.010742	-1.419268	1.296425	1.667225	-0.122606	-0.359395
3	0.000000	0.127000	0.000000	1416671_a_at	-0.464477	0.005481	-0.354093	1.868125	1.679084	-0.333602	-0.848672	-0.349962	0.721653	0.396120	-1.277153	-1.042504
3	0.000000	0.054000	0.497032	1416672_s_at	-1.033445	-0.178875	-0.616074	1.230738	0.087765	-0.998463	0.196259	-1.102443	0.542053	2.314065	-0.198542	-0.243036
2	0.000000	0.289000	0.000000	1416673_at	0.642706	1.311512	1.114710	-1.979719	0.623506	-1.487714	0.790308	-0.315703	-0.110901	0.212302	-0.416504	-0.384504
5	0.000000	0.149000	0.767994	1416674_at	-0.761588	0.755920	-1.274509	0.622731	1.394946	-0.711996	-0.410195	-0.561804	-0.697827	0.387524	1.946123	-0.689326
5	0.000000	0.851000	0.000000	1416675_s_at	-1.122822	-0.943524	0.926899	-0.973828	-1.019284	1.225729	0.450454	-0.111430	0.655006	-0.710353	1.820022	-0.196870
2	0.000000	0.557000	0.478142	1416676_at	0.993055	-0.742768	1.628450	-0.425664	-0.118828	-1.479753	0.810047	0.264108	-0.121533	-0.517825	1.154320	-1.443611
5	0.000000	0.682000	0.694162	1416677_at	0.946137	-0.658722	-1.017243	0.720284	0.856276	-1.375565	0.240281	0.830376	-1.329068	0.380098	1.376368	-0.969220
2	0.000000	0.079000	0.170666	1416678_at	-0.113075	0.618925	1.594254	0.126827	-1.819194	-1.114700	0.531267	-0.835201	0.767642	0.753336	0.528446	-1.038528
2	0.000000	0.132000	0.713385	1416679_at	0.710988	-0.487015	0.269128	1.136517	-1.492735	-0.114334	0.476920	1.042548	0.404514	0.729679	-2.066258	-0.609949
3	0.000000	0.448000	0.204477	1416680_at	-1.616189	0.541201	1.607981	1.305660	-1.443661	0.358982	-0.084093	-0.600246	-0.010220	-0.059787	-0.781035	0.781405
2	0.000000	0.002000	0.637083	1416681_at	-0.860187	0.742531	0.479741	1.194670	-1.492681	-0.864683	0.002123	0.641612	1.659797	0.284397	-0.553932	-1.233388
2	0.000000	0.212000	0.000000	1416682_at	0.989977	0.623622	-1.435405	0.002547	-0.274766	-0.380198	0.339221	0.434908	2.096128	-1.381361	-0.846226	-0.168448
0	0.000000	0.246000	0.125233	1416683_at	1.009267	-1.245041	0.447496	-0.636829	0.484925	0.773757	-0.574149	0.187354	-0.288001	-0.999004	-1.191238	2.031464
5	0.000000	0.316000	0.309739	1416684_at	0.067078	-0.280907	-1.834866	1.137356	0.447588	-0.762605	0.860473	0.103365	-0.828370	-0.682204	1.886485	-0.113394
3	0.000000	0.125000	0.198488	1416685_s_at	0.266170	-0.421072	0.270484	0.161091	0.031683	-0.561868	-0.890305	0.768101	0.222517	1.333528	1.202740	-2.383070
3	0.000000	0.026000	0.105233	1416686_at	-0.843869	-0.865248	0.234012	1.780148	1.942899	0.014712	-0.845249	-0.698359	0.424348	0.312629	-0.712151	-0.743874
2	0.000000	0.049000	0.135159	1416687_at	-0.786183	1.455127	0.847904	1.106071	-0.822926	-0.839363	-0.304659	-0.778448	1.808051	-0.669186	-0.572495	-0.443895
3	0.000000	0.700000	0.000000	1416688_at	0.544501	0.888871	-1.727740	1.675358	-0.169804	-0.232964	-1.183365	0.499387	0.854283	-0.455526	0.431716	-1.124717
2	0.000000	0.019000	0.560797	1416689_at	-0.791935	0.324270	0.756959	1.199659	-0.262660	-0.276749	-1.012915	0.728781	1.492198	0.235656	-2.035315	-0.357948
3	0.000000	0.117000	0.827913	1416690_at	-0.531159	-0.441242	0.946502	1.178217	-1.233785	-0.570787	0.150300	0.123881	0.462065	1.731087	-1.772332	-0.042744
2	0.000000	0.050000	0.201824	1416691_at	0.292540	2.861633	0.052059	-0.231279	-0.040204	-1.075639	-0.469230	0.084649	-0.023835	0.112775	-0.627119	-0.936351
0	0.000000	0.598000	0.061265	1416692_at	1.026315	-0.345903	-0.715916	-0.665171	0.827566	-0.947791	-0.626408	1.916108	-0.155611	-1.503867	0.934693	0.255984
2	0.000000	0.940000	0.000000	1416693_at	-0.385399	3.034738	-0.214071	-0.098424	0.571897	-0.411098	-0.423948	-0.452859	-0.550302	-0.239770	-0.419665	-0.411098
5	0.000000	0.776000	0.000000	1416694_at	-0.591597	-0.236920	1.394312	-0.673229	-0.705600	-0.688711	-0.341071	-0.543744	-0.632413	-0.249587	0.924224	2.344339
0	0.000000	0.851000	0.267060	1416695_at	0.050602	1.207161	-0.728652	1.388025	-0.343907	-0.361343	1.390931	-0.811064	-1.893114	0.590872	0.062226	-0.551739
0	0.000000	0.128000	0.616360	1416696_at	1.351141	-1.299295	-0.223021	-0.446951	0.406990	-0.319086	1.493243	-0.031822	-0.477021	-1.763254	1.176575	0.132500
3	0.000000	0.000000	0.776815	1416697_at	-0.657614	0.321676	0.527541	1.052338	-0.196622	-1.035655	-0.884683	-0.589175	1.239155	1.944140	-0.717301	-1.003800
3	0.000000	0.016000	0.786340	1416698_a_at	-0.622938	-0.639038	1.973117	0.309826	0.525463	-1.754927	-0.703178	-0.568717	0.965670	0.399987	0.743489	-0.628755
5	0.000000	0.108000	0.514930	1416699_at	-1.047992	-0.533355	0.476540	-0.880924	1.282901	1.929733	-1.098773	-1.219921	0.228941	0.105113	0.693801	0.063934
2	0.000000	0.220000	0.553497	1416700_at	-0.375973	0.564012	2.339361	-0.890947	0.571615	-0.485847	0.348249	-0.012686	0.720405	-1.368090	-0.384843	-1.025257
2	0.000000	0.166000	0.360748	1416701_at	0.812160	0.347779	0.344738	-2.335482	-0.379492	0.073674	-0.855849	1.186440	1.271980	-0.751301	-0.115652	0.401003
2	0.000000	0.590000	0.000000	1416702_at	1.205438	-0.829285	1.457888	0.557768	-0.720553	-0.129613	0.651373	0.623953	-0.690296	-1.534631	0.720395	-1.312438
5	0.000000	0.000000	0.880978	1416703_at	-0.411826	-1.299685	-0.893761	0.625955	1.208871	0.175330	-0.861689	-1.022047	-0.343918	1.196385	1.761668	-0.135284
5	0.000000	0.001000	0.881819	1416704_at	-0.212585	-0.225128	-1.067733	-0.132287	1.886541	0.066525	-0.027724	-1.288934	-1.112512	0.218212	1.796044	0.099581
0	0.000000	0.369000	0.593261	1416705_at	0.035039	-0.773579	0.836053	-0.775145	-0.874223	1.739164	0.106944	0.552796	1.328984	-1.386836	-1.099442	0.310244
0	0.000000	0.640000	0.000000	1416706_at	-0.061429	1.490736	0.008600	-1.356307	0.445180	-0.747568	0.062697	-1.172733	1.484316	-1.112573	-0.190192	1.149272
3	0.000000	0.531000	0.008083	1416707_a_at	-0.607559	0.161687	0.207213	1.696893	-1.025270	1.162316	0.428506	-0.987019	-1.044043	1.237411	-0.004928	-1.225208
5	0.000000	0.002000	0.631710	1416708_a_at	-0.950214	-0.598152	0.120858	0.598710	1.683180	-1.084935	-1.178347	-0.936072	-0.477572	1.195652	1.048277	0.578613
0	0.000000	0.432000	0.361786	1416709_a_at	1.454921	0.200975	-0.531839	-0.564910	0.401764	-1.164914	0.111341	0.282209	-0.397455	-1.765181	1.826183	0.146906
3	0.000000	0.391000	0.000000	1416710_at	-0.297046	-0.104385	-0.745753	-0.196009	-0.672956	0.334909	-0.925236	-0.789055	2.060705	0.474228	1.738138	-0.877541
3	0.000000	0.862000	0.000000	1416711_at	0.040932	-0.693197	-0.663312	-0.622821	-0.570762	-0.671988	-0.212615	-0.483515	2.429385	0.670944	-0.606432	1.383382
5	0.000000	0.494000	0.000000	1416712_at	-0.106346	-1.908519	-1.157780	1.317764	-0.545424	1.414872	0.437914	0.022166	0.934120	-0.885998	0.182783	0.294446
3	0.000000	0.869000	0.000000	1416713_at	0.210691	-0.579899	-0.993765	0.063185	-0.839891	-0.962990	-0.669039	0.391625	0.789042	1.601918	-0.868544	1.857666
2	0.000000	0.731000	0.000000	1416714_at	-0.498066	0.209353	1.090440	0.618241	-1.092052	0.002711	2.114857	-0.635241	-1.002360	0.707932	-0.303295	-1.212520
0	0.000000	0.487000	0.000000	1416715_at	-0.571187	-0.885474	-0.749777	-0.673350	1.006483	-0.834003	1.097728	0.650084	0.641506	-0.823085	-0.807487	1.948563
5	0.000000	0.594000	0.794864	1416716_at	-1.034233	0.025038	-0.913567	0.533617	-0.602588	1.304584	-0.071738	0.518635	-1.353310	1.361273	-1.058528	1.290817
2	0.000000	0.456000	0.000000	1416717_at	-0.409467	-0.062700	-0.965068	0.324888	0.356686	-1.021788	0.247972	-0.039926	2.787922	-0.190750	-0.845612	-0.182157
5	0.000000	0.661000	0.000000	1416718_at	-0.250906	-0.423375	0.721697	0.699444	-0.028871	-1.469316	1.049945	-1.084422	-1.512812	0.912880	-0.090576	1.476312
5	0.000000	0.708000	0.884496	1416719_a_at	1.025226	0.098252	-0.906740	-0.296725	1.038395	-1.663097	1.244383	-0.292407	-0.982478	0.148890	1.386673	-0.800372
5	0.000000	0.372000	0.497773	1416720_at	-0.477628	0.520772	-0.315442	-0.658778	-0.009601	0.847541	-1.484530	-0.308576	-0.817040	0.273134	-0.060610	2.490759
0	0.000000	0.147000	0.735791	1416721_s_at	0.591278	-0.108578	-0.481211	0.508441	-1.946240	1.368928	1.458646	0.276715	-0.882281	-0.001613	-1.165564	0.381478
5	0.000000	0.621000	0.000000	1416722_at	0.270141	-0.890817	1.114980	-0.129093	0.366087	1.308618	-0.719342	-0.250700	-1.349252	1.835294	-0.932228	-0.623688
3	0.000000	0.759000	0.000000	1416723_at	-0.659786	0.682056	0.725474	1.603567	-2.217221	0.380376	-0.598776	-0.738013	-0.033593	-0.433338	0.550305	0.738949
5	0.000000	0.761000	0.316230	1416724_x_at	-0.913764	-0.680017	-0.213737	-1.746147	1.332637	-0.803873	0.499647	0.632306	0.907642	-0.844551	1.318066	0.511790
5	0.000000	0.120000	0.009510	1416725_at	0.112512	-1.139876	-0.071902	0.245083	2.395844	0.899792	0.475416	-0.491834	-1.236157	-0.347413	0.128065	-0.969533
3	0.000000	0.390000	0.000000	1416726_s_at	-1.017806	0.387968	1.596115	-0.040565	1.947699	-1.212678	0.337482	-1.062348	0.048770	0.109953	-0.815801	-0.278791
5	0.000000	0.078000	0.560263	1416727_a_at	-0.144478	-1.376614	-0.365413	0.374056	1.328031	-0.391122	-0.777624	0.332367	-0.070893	0.340556	2.074936	-1.323798
5	0.000000	0.099000	0.733183	1416728_at	-0.054061	-0.010627	-0.171718	1.248902	1.588252	-0.811763	-0.720372	-0.568431	-1.198299	0.242574	1.603569	-1.148028
5	0.000000	0.135000	0.302389	1416729_at	0.560847	-1.335292	-1.114232	0.638779	0.381266	-0.847372	0.008818	0.175425	-0.935875	0.044490	2.339619	0.083527
2	0.000000	0.000000	0.774593	1416730_at	0.023879	1.607026	1.280640	0.041709	-1.135985	-1.175210	-0.509967	0.326973	0.983968	0.687928	-1.176445	-0.954516
3	0.000000	0.919000	0.167589	1416731_at	-0.465453	-0.200112	-0.239208	0.688215	-2.550286	1.351486	-0.742355	0.052143	0.305755	0.861938	0.307796	0.630082
2	0.000000	0.051000	0.496868	1416732_at	0.328858	0.989054	0.582565	-0.732247	-1.554062	0.288163	0.930220	1.098350	-1.124318	0.749067	-1.624291	0.068640
2	0.000000	0.016000	0.669158	1416733_at	1.577452	1.674114	-0.590416	-1.090265	-0.134222	-1.204219	0.163513	1.311654	-0.112301	-0.281059	-0.681126	-0.633126
3	0.000000	0.800000	0.000000	1416734_at	-0.205321	0.491318	-0.751620	-0.675013	-0.616601	-0.806202	0.549251	-0.133981	-0.737256	2.214960	1.491030	-0.820565
2	0.000000	0.001000	0.598458	1416735_at	-0.392214	0.277731	2.432817	-0.751619	-0.814261	-0.262502	-0.067807	0.444946	0.974321	0.235134	-0.729735	-1.346810
3	0.000000	0.358000	0.044914	1416736_at	-1.231028	0.619294	0.431902	0.230307	-0.229696	1.825657	-0.979034	-1.076854	-0.477567	1.675377	-0.471152	-0.317207
0	0.000000	0.217000	0.001169	1416737_at	0.148751	-0.886436	-0.446855	-0.309373	-0.768853	0.039760	0.188548	1.168109	-0.626848	-0.517405	-0.610567	2.621169
3	0.000000	0.097000	0.375519	1416738_at	-0.823009	-0.018129	0.162830	0.355069	-1.374960	-0.305262	-0.238077	-0.643091	1.151366	2.462834	-0.535753	-0.193818
3	0.000000	0.084000	0.361564	1416739_a_at	-0.023276	0.547272	1.357551	1.116810	-1.448133	-1.211835	-0.807705	-0.186463	-0.473858	1.710181	-0.430234	-0.150312
3	0.000000	0.838000	0.000000	1416740_at	-1.257427	-0.013889	-0.575034	0.327474	0.720944	-1.338593	1.562661	-0.808177	0.679526	0.893963	-1.166909	0.975463
5	0.000000	0.389000	0.000000	1416741_at	-0.107991	-0.412372	-0.561325	0.160124	0.947630	-0.859230	-0.703801	0.010524	-0.528944	-0.455115	-0.278962	2.789463
2	0.000000	0.306000	0.181674	1416742_at	0.999968	1.334324	-0.473963	0.246486	-1.951566	-1.216784	0.367783	-0.456835	0.288782	1.390255	-0.533739	0.005288
3	0.000000	0.003000	0.725397	1416743_at	-0.691121	-0.632200	1.012280	1.029433	0.007490	-0.743069	-0.885245	-1.019682	-0.077439	2.190135	0.553465	-0.744045
5	0.000000	0.812000	0.000000	1416744_at	0.167069	-0.626988	0.209439	-0.199304	-1.184273	-1.247080	0.124700	-0.445047	0.069868	-0.176374	2.607062	0.700927
0	0.000000	0.513000	0.000000	1416745_x_at	1.186188	0.108816	-1.816581	-0.036066	-0.102651	-1.291921	-0.069975	0.715782	-0.148890	0.508322	-0.821515	1.768492
5	0.000000	0.002000	0.836479	1416746_at	-1.113764	-1.085379	-0.312148	0.592027	1.820246	-0.605528	-0.606495	-0.957612	0.592027	0.011482	1.678666	-0.013519
5	0.000000	0.256000	0.000000	1416747_at	-0.174514	-0.708799	-0.433136	-0.903807	-0.133997	0.075022	-0.776389	-0.147250	0.221940	-0.247216	2.935775	0.292371
3	0.000000	0.380000	0.611224	1416748_a_at	-0.692768	0.190132	-0.352252	1.193805	-1.312325	-0.130764	-0.715876	-0.765580	0.914765	1.696949	-1.103917	1.077829
2	0.000000	0.055000	0.033551	1416749_at	0.725573	1.635267	0.165335	0.994996	-1.621848	-1.272872	-0.330490	-0.085342	1.119012	-0.702299	-0.799878	0.172546
0	0.000000	0.000000	0.943783	1416750_at	1.435753	0.269930	-0.739505	-1.414163	-0.688475	0.572660	1.402779	1.006215	-0.530193	-1.257212	-0.609187	0.551399
2	0.000000	0.085000	0.525496	1416751_a_at	0.326127	0.068954	-0.514137	1.501997	-1.400961	-1.026608	0.306128	0.530178	1.549494	0.685794	-1.174099	-0.852868
0	0.000000	0.921000	0.000000	1416752_at	2.270752	-0.104178	-0.578942	-0.090867	-0.632187	-0.645498	-0.556757	-0.456924	-0.629968	1.908023	-0.246164	-0.237290
2	0.000000	0.117000	0.135723	1416753_at	0.868497	1.282213	-0.782259	-0.871206	-1.216531	-0.921659	0.200271	0.611185	0.337430	1.171964	-1.516634	0.836730
0	0.000000	0.013000	0.631888	1416754_at	0.096903	-0.405731	-0.607183	-0.359855	-0.651064	0.922659	-0.251151	-0.306999	-0.443628	-0.431660	-0.445622	2.883332
5	0.000000	0.000000	0.959798	1416755_at	-0.788799	-0.945991	-0.389123	0.963937	1.378593	-0.348181	-0.894356	-1.042394	-0.462517	0.721868	1.934628	-0.127664
5	0.000000	0.002000	0.948262	1416756_at	-0.826202	-0.872200	-0.792145	1.093000	1.155390	-0.601087	-0.626453	-0.707886	-0.463587	1.617138	1.458158	-0.434123
2	0.000000	0.403000	0.000000	1416757_at	-0.074658	0.787146	1.482401	-1.706608	-0.392106	0.902277	-1.640101	0.732375	0.280794	0.668662	-0.563125	-0.477057
5	0.000000	0.069000	0.122419	1416758_at	-0.337920	-0.793445	0.305024	0.606834	-0.123946	-0.505933	-0.717609	-0.540659	-1.728496	1.655767	1.642490	0.537893
2	0.000000	0.237000	0.391916	1416759_at	-0.805008	1.160014	1.082559	-0.779751	-0.517074	0.715485	-0.272920	-0.774699	2.123162	-0.727552	-0.673670	-0.530545
0	0.000000	0.148000	0.423863	1416760_at	0.447602	-0.777491	-0.577639	-0.573642	-0.678364	0.680629	-0.490104	-0.620007	0.046699	0.051495	-0.316232	2.807054
2	0.000000	0.814000	0.000000	1416761_at	0.121609	-0.832018	0.110918	-0.880127	-1.046905	-0.777495	0.813309	-0.906855	1.828943	1.103032	-0.675931	1.141520
0	0.000000	0.000000	0.963603	1416762_at	1.444502	0.557962	-0.545535	-1.189999	-0.708351	0.034089	1.751268	0.940062	-0.691522	-1.340035	-0.380239	0.127796
2	0.000000	0.003000	0.593152	1416763_at	-0.017790	2.319985	0.705948	-0.846510	-0.901226	-0.501705	-0.319380	0.446463	1.170943	-0.646935	-0.348685	-1.061108
5	0.000000	0.028000	0.639144	1416764_at	-0.589767	-0.334692	0.097160	0.583064	1.602222	0.099726	-0.356512	-1.327252	-0.549192	0.542418	1.713608	-1.480781
5	0.000000	0.239000	0.000000	1416765_s_at	-0.400823	-1.180549	0.876411	0.947836	-0.306374	2.023258	-0.588145	-0.509757	-1.481298	0.556793	0.521081	-0.458434
5	0.000000	0.002000	0.884807	1416766_at	-0.538098	-1.251556	-0.764734	0.994731	0.774609	-0.242108	-0.088397	-1.064535	-0.796675	1.609419	1.580983	-0.213640
5	0.000000	0.071000	0.402574	1416767_a_at	-0.069310	-1.636470	-0.661368	0.106518	1.247970	-1.100986	-0.569968	-0.103107	0.383834	-0.061311	2.119818	0.344382
5	0.000000	0.001000	0.740589	1416768_at	-0.541819	-0.729025	-1.509981	0.541329	0.691124	0.821432	-0.971307	-0.786072	-0.504928	0.022552	1.823956	1.142739
5	0.000000	0.017000	0.213432	1416769_s_at	-0.621336	-0.391444	-0.518304	-0.166874	2.944701	-0.684382	-0.394320	-0.638452	-0.407937	0.167585	0.270569	0.440195
2	0.000000	0.126000	0.315636	1416770_at	-0.602994	2.279891	-0.393840	0.807764	-1.039014	-1.243337	0.593601	-0.043342	0.067407	0.876110	-0.526239	-0.776006
2	0.000000	0.663000	0.000000	1416771_at	-0.120553	0.594308	0.355152	-0.431077	0.051820	-0.557215	0.555582	-0.134621	-0.338292	1.187537	-2.515201	1.352559
0	0.000000	0.023000	0.349427	1416772_at	1.007865	-0.431061	-0.474565	-1.072881	-1.440794	1.352037	0.885027	0.880136	-1.534562	-0.172027	0.306753	0.694072
3	0.000000	0.000000	0.922857	1416773_at	-1.238406	-1.067822	0.869600	1.329727	0.242321	-0.774713	-0.662025	-0.722759	0.680267	1.482487	0.800151	-0.938828
3	0.000000	0.002000	0.872204	1416774_at	-0.926036	-1.491036	0.880214	0.774386	0.350436	-0.243094	-0.884597	-1.079996	0.834313	1.353572	1.162635	-0.730796
5	0.000000	0.296000	0.052846	1416775_at	-0.762048	0.377091	-0.604173	0.084583	-1.147809	0.577766	-0.331222	-1.310219	-0.878542	1.643496	0.866874	1.484203
3	0.000000	0.681000	0.000000	1416776_at	0.381755	0.870199	1.411293	-0.536229	-0.238053	1.260120	-1.423977	0.046568	-0.985577	0.949434	-0.249522	-1.486010
2	0.000000	0.266000	0.000000	1416777_at	0.870373	-0.007321	-0.136699	0.492622	-1.165334	1.944531	-0.236527	1.272084	0.018235	-0.906578	-1.221238	-0.924148
5	0.000000	0.022000	0.259495	1416778_at	0.014688	-1.979303	-1.026814	0.657785	0.320551	0.581712	-1.355617	0.182522	-0.361366	0.884437	1.360094	0.721311
0	0.000000	0.419000	0.000000	1416779_at	0.516159	2.061822	-0.443944	0.616527	0.072583	0.706123	-0.461814	-0.352144	-1.579812	-0.688743	-1.221916	0.775157
3	0.000000	0.864000	0.000000	1416780_at	-0.737987	0.999621	0.476430	1.487462	0.296848	-0.244725	-0.439862	0.509424	-2.502931	0.264797	-0.248025	0.138948
0	0.000000	0.012000	0.671066	1416781_at	1.023281	1.000833	-0.767220	-0.708272	0.122857	1.059001	0.328005	1.166942	-1.085775	-1.284090	-1.442977	0.587416
0	0.000000	0.447000	0.000000	1416782_s_at	-0.111574	2.147551	0.606147	-0.402475	0.372931	-0.311863	-0.134103	0.445470	-2.019637	-0.793644	-0.475757	0.676953
3	0.000000	0.787000	0.000000	1416783_at	-0.817812	1.385273	-0.456459	1.543166	-0.674754	-0.837946	0.110472	-0.081331	-0.740455	-0.697008	1.818684	-0.551831
2	0.000000	0.923000	0.059304	1416784_at	-0.079873	-0.917633	-0.517670	-0.796923	1.123619	-0.445604	1.447013	-0.217698	2.004619	-0.811336	0.179563	-0.968078
0	0.000000	0.605000	0.000000	1416785_at	-0.661168	0.328840	0.749883	-0.986121	0.690873	1.817640	1.340379	-1.004063	-0.046749	-1.051510	-0.073064	-1.104938
2	0.000000	0.019000	0.612574	1416786_at	0.661096	0.253428	1.070348	-0.963766	-1.928545	1.127379	0.361682	1.184410	0.093952	-0.397150	-1.307538	-0.155295
0	0.000000	0.664000	0.102371	1416787_at	-0.713587	1.055580	-1.559529	-1.090986	0.705559	0.517032	0.413065	0.043637	0.467821	-0.695913	1.797209	-0.939888
2	0.000000	0.002000	0.916803	1416788_a_at	1.076689	1.071632	0.163969	0.442482	-0.637107	-1.796404	0.554260	1.108292	0.494778	-0.036433	-1.030060	-1.412100
2	0.000000	0.012000	0.840915	1416789_at	0.406149	1.133707	0.836247	1.158244	-1.245464	-1.074309	0.430938	0.669567	-0.106310	0.540699	-1.167227	-1.582242
2	0.000000	0.339000	0.176614	1416790_a_at	0.491266	1.466868	0.562273	0.898809	0.159135	-1.019269	-0.319415	0.319650	-0.088950	-1.452008	0.828683	-1.847041
5	0.000000	0.030000	0.557562	1416791_a_at	-0.449325	-1.387461	0.630008	0.301751	1.725059	-0.697193	-0.728112	-0.243584	-0.922129	-0.245001	1.842037	0.173952
3	0.000000	0.019000	0.565583	1416792_at	-1.497995	0.291794	-0.290659	0.372027	0.980453	-1.482309	-0.829396	-0.656202	0.618122	0.968623	1.681196	-0.155653
3	0.000000	0.000000	0.841856	1416793_at	-1.010038	-0.916765	0.799606	1.899781	0.692698	-0.314114	-1.202923	-0.817009	-0.288494	1.283377	0.416298	-0.542417
3	0.000000	0.000000	0.743772	1416794_at	-1.022220	-0.625482	0.045035	0.875228	0.538132	-0.853454	-0.782727	-0.782193	0.472049	2.430482	0.288343	-0.583192
2	0.000000	0.007000	0.631829	1416795_at	-0.195919	0.665622	1.243045	-0.587812	-0.655397	-0.261372	0.070811	-0.332565	2.297006	-0.112258	-0.588796	-1.542364
0	0.000000	0.162000	0.000000	1416796_at	0.198565	-0.450305	0.109716	-0.343686	1.762852	1.450533	0.320261	0.485037	-1.435725	-1.287104	-1.123406	0.313261
0	0.000000	0.627000	0.000000	1416797_at	-0.395014	0.334057	-0.772008	1.020525	-0.745482	-0.486650	0.257291	0.164851	-0.631339	-0.660277	-0.707702	2.621747
2	0.000000	0.757000	0.000000	1416798_a_at	-1.110777	0.825023	-0.075349	1.234006	-2.024121	1.258422	0.870041	-0.317229	-0.118079	0.377889	0.008584	-0.928413
3	0.000000	0.589000	0.737349	1416799_at	-0.808233	0.132014	1.190676	1.111478	-1.240766	1.406082	-1.401459	-0.047618	0.241056	0.133353	-1.322834	0.606250
2	0.000000	0.032000	0.778490	1416800_at	-0.804888	0.113373	0.703884	0.346742	-1.443992	-0.262971	-0.332390	0.931345	1.191890	1.435894	-1.759188	-0.119700
2	0.000000	0.233000	0.000000	1416801_at	-0.524498	1.190012	0.376620	0.087277	-0.761513	0.082660	1.107672	-1.407916	1.654037	0.412018	-1.079328	-1.137042
0	0.000000	0.048000	0.098369	1416802_a_at	-0.013835	0.701223	-1.104626	-1.749780	0.388112	1.002683	1.493466	1.087150	-0.350247	-0.042962	-1.224045	-0.187138
0	0.000000	0.027000	0.624391	1416803_at	-0.161430	0.854992	-0.858572	0.119771	-0.352802	1.507220	0.817889	-0.331321	-1.579148	-0.956211	-0.640837	1.580449
5	0.000000	0.181000	0.000000	1416804_at	-0.849002	-1.863110	0.714119	0.877211	1.539060	0.908502	-1.006878	0.115800	-0.278654	-0.346925	-0.643715	0.833594
2	0.000000	0.012000	0.551684	1416805_at	-0.406697	1.969023	0.706642	-0.616845	-0.792714	-1.360561	-0.557974	0.605294	1.450359	-0.454390	-0.752473	0.210334
5	0.000000	0.641000	0.000000	1416806_at	-1.233670	0.487117	0.115592	-1.299414	-0.424878	1.450330	-0.263578	0.665617	-1.392677	0.591083	1.547415	-0.242937
0	0.000000	0.797000	0.362857	1416807_at	1.205227	-0.031133	-1.444929	1.541663	0.403957	-0.349994	0.660627	0.114225	-0.796186	0.525471	-1.853676	0.024748
0	0.000000	0.464000	0.000000	1416808_at	1.037364	-0.110939	-0.900534	1.021358	-0.343172	-0.474353	-0.679284	0.986837	-1.189885	-0.670811	-0.668300	1.991719
5	0.000000	0.084000	0.687811	1416809_at	0.611699	-0.628720	-2.108413	0.001713	1.329942	-0.693497	0.431367	0.076533	-0.800530	-0.169061	1.596914	0.352055
5	0.000000	0.717000	0.645456	1416810_at	-0.504413	1.333063	-1.115663	0.882401	1.402988	-0.738916	-0.236675	0.367663	-1.310286	-0.791826	1.262073	-0.550409
3	0.000000	0.282000	0.000000	1416811_s_at	-0.094966	-0.791219	-0.818990	1.383828	-0.167369	-1.256380	-0.657325	-0.988590	1.215220	0.783781	-0.226877	1.618887
0	0.000000	0.064000	0.359195	1416812_at	0.141656	-0.889530	0.319973	-0.998045	-0.439046	0.970476	0.731450	1.105680	-0.853749	-0.812689	-1.145860	1.869684
3	0.000000	0.369000	0.552539	1416813_at	-0.820714	0.672774	0.999651	-0.689963	1.368232	0.590491	-2.082006	-0.158507	0.413527	-0.382248	0.909478	-0.820714
0	0.000000	0.354000	0.330711	1416814_at	-0.153201	-0.767766	-0.183556	-0.369201	-0.956051	0.617094	0.056640	0.960230	0.901281	-1.272791	-0.978926	2.146247
5	0.000000	0.839000	0.000000	1416815_s_at	0.692586	-0.936254	-0.176098	-1.318843	-0.420121	-0.386084	0.426057	-0.229198	0.759824	-0.297924	2.503330	-0.617274
2	0.000000	0.006000	0.918120	1416816_at	-0.163908	0.602679	1.140467	0.413922	-1.834750	-0.229396	-0.661451	0.274482	1.409918	0.947857	-1.457437	-0.442382
0	0.000000	0.793000	0.000000	1416817_at	-0.501716	-0.354683	-0.397405	1.355894	0.200714	-0.273121	2.421745	-0.615458	-0.338037	-1.269062	0.393799	-0.622671
0	0.000000	0.063000	0.683512	1416818_at	1.153975	0.668897	-0.404336	-1.508018	1.302725	0.691524	0.558696	-0.315366	-1.204373	-1.350748	0.851028	-0.444003
5	0.000000	0.210000	0.332893	1416819_at	0.211300	-0.553203	-0.986729	-0.022666	0.755496	-0.971077	-0.004135	0.012625	-0.473172	-1.085513	2.533453	0.583620
5	0.000000	0.819000	0.000000	1416820_at	0.303286	-0.906592	-0.159212	2.242091	-1.005781	-0.978100	-0.076747	0.048393	-0.457933	-0.838543	0.429003	1.400135
3	0.000000	0.808000	0.000000	1416821_at	1.026929	-1.178700	1.688888	0.004112	1.382775	-0.585752	-0.878756	0.815657	-0.125427	-1.245012	-0.318193	-0.586523
3	0.000000	0.602000	0.154633	1416822_at	-0.088795	-0.465157	-0.191439	0.023624	-0.709548	-0.455381	0.390211	-0.416279	-0.064356	3.024743	-0.514035	-0.533587
2	0.000000	0.052000	0.475777	1416823_a_at	-0.073873	1.143566	0.623708	-0.046888	-1.360579	-0.389980	-0.851971	-0.239684	1.230773	1.618572	-1.536463	-0.117183
2	0.000000	0.282000	0.384122	1416824_at	-0.753667	1.768494	-0.373409	1.460484	-0.435740	-0.305413	0.419483	0.062297	-0.207870	0.850535	-1.840201	-0.644993
5	0.000000	0.141000	0.000000	1416825_at	0.033790	-0.263521	-1.198258	-0.121501	1.583058	-1.101698	-0.810360	-0.808037	0.096836	-0.167293	0.825513	1.931470
2	0.000000	0.029000	0.493399	1416826_a_at	-0.687343	0.724925	1.839707	0.361365	-0.423354	-0.923555	-0.789467	-0.096354	0.706134	0.939385	-1.844915	0.193473
2	0.000000	0.575000	0.000000	1416827_at	1.498710	-0.709426	0.096036	-1.353107	-0.512535	-1.249154	-0.810969	1.826058	0.133899	0.074006	0.683954	0.322529
3	0.000000	0.346000	0.000000	1416828_at	-0.449722	-0.502175	-0.288981	1.166148	-1.282192	-1.178979	0.125561	-0.345664	-0.911641	1.697440	1.359038	0.611169
0	0.000000	0.417000	0.673277	1416829_at	1.215748	-0.096156	-1.946790	-0.308740	1.207075	-0.098887	0.766523	0.285114	-0.750144	0.082831	1.017244	-1.373820
3	0.000000	0.507000	0.000000	1416830_at	-0.470140	2.077046	-0.052496	-0.924516	-0.164896	-0.965472	-0.599896	-0.169947	-0.331844	2.000643	-0.015948	-0.382534
2	0.000000	0.006000	0.673600	1416831_at	-0.432424	0.514134	1.854166	0.754006	-1.220572	-1.337802	0.554264	-0.250117	1.075036	0.042809	-0.262591	-1.290910
2	0.000000	0.003000	0.832912	1416832_at	0.047845	1.176839	0.977214	-0.535138	-1.539589	-0.182429	0.708101	0.394068	1.251435	-1.173745	-1.493697	0.369095
3	0.000000	0.003000	0.975337	1416833_at	-0.366627	-1.383657	0.197159	1.476945	0.686448	-0.641954	-0.402887	-1.395026	0.246132	1.814527	0.308335	-0.539397
5	0.000000	0.821000	0.451532	1416834_x_at	-0.003406	0.340296	-2.449943	1.666853	-0.664239	-0.008155	0.547391	-0.019440	-0.324629	1.072090	0.139784	-0.296603
3	0.000000	0.001000	0.712635	1416835_s_at	-0.923959	-0.410606	0.289420	1.172513	0.174365	-1.043147	-1.148996	-0.851213	1.924092	1.034612	0.420482	-0.637560
5	0.000000	0.460000	0.760731	1416836_at	-0.602965	-0.006578	0.598654	-1.073642	1.193165	0.809065	-1.102189	-0.861355	0.816570	-1.156466	1.723883	-0.338143
2	0.000000	0.046000	0.107271	1416837_at	1.244938	0.152244	1.644240	-0.515402	-1.278491	-0.961980	-0.253049	1.614497	-0.195784	-0.880301	0.068788	-0.639698
2	0.000000	0.219000	0.791833	1416838_at	0.319857	0.096794	0.126772	-0.196603	-1.265531	1.218583	-0.181880	0.521367	1.018669	-0.478469	-2.245056	1.065499
2	0.000000	0.078000	0.375876	1416839_at	0.730306	1.687147	0.055218	-0.024570	-2.046092	-0.829938	1.062551	-0.246483	-0.346219	0.634310	-0.970815	0.294585
5	0.000000	0.101000	0.914701	1416840_at	0.004851	-0.148084	-0.662978	-1.161090	1.962387	-0.076461	0.134711	0.277332	-1.329858	-0.870354	1.629347	0.240197
3	0.000000	0.003000	0.602392	1416841_at	-1.182201	-0.012067	0.139742	1.457605	0.787234	-0.567871	-1.304747	-0.091607	1.438984	1.082340	-0.739011	-1.008401
0	0.000000	0.009000	0.643178	1416842_at	0.259862	0.031628	-0.515291	-1.142746	1.745409	0.747131	0.756597	-0.482536	-1.884993	-0.772824	0.562921	0.694843
2	0.000000	0.260000	0.000000	1416843_at	1.559532	0.544886	-0.612103	-0.190185	-0.528157	-0.710648	-1.557768	1.996779	0.331007	-0.135438	-0.730357	0.032453
2	0.000000	0.733000	0.000000	1416844_at	-0.038402	1.567265	-1.230845	-1.185834	-0.274529	-1.013903	0.666660	-0.740881	0.862572	1.656551	-0.138756	-0.129901
0	0.000000	0.214000	0.000000	1416845_at	1.039756	-0.879759	-0.807508	-0.670053	-0.110544	2.392712	0.296533	0.463945	-0.245355	-0.676221	0.360854	-1.164360
3	0.000000	0.471000	0.000000	1416846_a_at	-0.228639	-0.191766	2.059801	0.727799	0.856173	-0.575069	-1.283862	-0.613764	-0.260050	-0.097078	-1.399945	1.006399
3	0.000000	0.642000	0.000000	1416847_s_at	-0.569565	0.289503	-0.611214	1.518964	2.355264	-0.652307	-0.462390	0.531064	-0.611214	-0.628984	-0.605660	-0.553461
3	0.000000	0.803000	0.000000	1416848_at	-0.280275	0.156081	1.677565	-0.982761	0.091820	0.720147	-0.877283	0.062124	-1.885006	1.482511	0.078514	-0.243439
2	0.000000	0.006000	0.599560	1416849_at	0.951996	1.077435	1.067365	0.249437	-1.715792	-1.362750	0.387185	0.210049	1.139931	-0.908719	-0.619908	-0.476229
2	0.000000	0.010000	0.821302	1416850_s_at	0.349051	1.060052	0.370085	1.022089	-1.756577	-1.277565	0.877938	0.228106	0.788204	0.435848	-1.153171	-0.944060
0	0.000000	0.885000	0.000000	1416851_at	-0.146711	-1.861283	0.292575	1.198725	0.097122	0.787499	0.936024	0.196300	0.770082	-1.288953	-1.415707	0.434328
5	0.000000	0.100000	0.320588	1416852_a_at	-0.505677	-1.125481	-0.699863	-0.536792	1.674424	-0.788893	-0.008063	-1.268338	1.333747	0.899044	1.038041	-0.012151
5	0.000000	0.001000	0.535571	1416853_at	-1.003212	-0.753322	-0.149915	0.004638	0.328548	0.537580	-0.952583	-1.519869	0.207156	0.805827	2.243583	0.251568
0	0.000000	0.000000	0.852181	1416854_at	1.073128	0.470402	-0.689647	-1.703006	-0.061973	0.833634	1.588539	-0.060227	-1.051383	-0.850807	-0.514018	0.965356
0	0.000000	0.083000	0.055678	1416855_at	0.998009	-0.620314	-0.930371	-0.723965	0.570604	2.102440	-0.653690	0.651725	-0.208172	-1.540981	0.451859	-0.097142
2	0.000000	0.724000	0.000000	1416856_at	-0.224401	-0.049662	-0.645179	0.223620	-2.448331	0.431349	1.030059	-0.541315	1.507451	0.817860	-0.054770	-0.046682
5	0.000000	0.224000	0.733270	1416857_at	0.511760	0.663442	-1.675579	-0.548698	0.605500	0.111348	-0.107419	0.440380	-2.084692	0.830657	1.252549	0.000752
2	0.000000	0.033000	0.770999	1416858_a_at	-0.713710	1.062311	2.064474	-0.298555	-0.193777	-0.122953	-1.541728	0.590288	1.026066	-0.709336	-0.564979	-0.598100
2	0.000000	0.524000	0.000000	1416859_at	-0.109372	0.948372	-1.862018	0.320806	0.242697	-1.099396	0.786574	0.580336	0.779071	0.368132	-1.721961	0.766759
5	0.000000	0.027000	0.224720	1416860_s_at	-0.339023	-1.459522	-1.097164	2.243818	0.221441	0.186726	-0.296418	-0.190982	-0.789030	-0.162435	1.190311	0.492277
2	0.000000	0.200000	0.081947	1416861_at	1.092237	-0.450457	1.831607	-1.587815	-0.384773	-0.838507	-0.172815	0.296476	0.765981	0.663567	-1.312551	0.097049
2	0.000000	0.389000	0.000000	1416862_at	0.569021	-0.268523	1.551584	-1.311845	-0.477322	1.185011	-0.809654	0.526389	0.976212	-0.027499	-0.206085	-1.707287
0	0.000000	0.030000	0.537381	1416863_at	0.278045	0.895682	-1.608142	0.025634	1.164326	0.724432	1.017424	-0.462145	-1.410920	-1.401181	0.661126	0.115722
2	0.000000	0.532000	0.000000	1416864_at	0.062473	-0.734388	1.685886	1.817901	-1.487775	-0.074314	0.149157	-0.383144	0.460639	-1.264569	-0.320318	0.088452
0	0.000000	0.502000	0.000000	1416865_at	0.341417	0.613249	-0.496866	1.772195	-0.392691	-0.301538	1.467809	-0.565230	-0.421990	-1.935782	-0.526165	0.445592
0	0.000000	0.002000	0.938396	1416866_at	0.125447	0.343256	-1.990972	-0.710583	0.506189	0.810442	0.596396	0.551353	-1.601732	-0.586745	0.969004	0.987943
5	0.000000	0.467000	0.000000	1416867_at	-0.609150	0.132244	-0.771019	-0.031283	1.603154	1.492111	-0.240111	0.034183	-1.359383	1.351235	-1.120170	-0.481810
2	0.000000	0.000000	0.800157	1416868_at	0.000322	1.013461	1.395124	-0.084618	-0.690361	-1.346657	-0.705618	1.537451	0.924649	-0.266796	-1.314321	-0.462638
3	0.000000	0.296000	0.000000	1416869_x_at	-0.245313	-0.748756	1.704500	-0.473294	1.720981	-0.770730	-0.765236	0.137665	-0.948093	1.323877	-0.455244	-0.480357
5	0.000000	0.453000	0.000000	1416870_at	-0.626190	-0.202021	-1.062005	-0.039587	0.064003	-1.712969	0.779328	-0.015682	-0.873826	0.603408	1.499557	1.585985
3	0.000000	0.327000	0.000000	1416871_at	0.494370	0.288816	1.569126	-0.575980	1.222620	-0.047412	-0.425485	-0.458521	0.153737	0.945122	-1.409944	-1.756450
2	0.000000	0.888000	0.000000	1416872_at	-0.168687	1.453598	-0.119208	0.976327	0.177663	-0.882843	-1.483592	0.143510	0.111984	-1.595685	-0.124463	1.511396
2	0.000000	0.784000	0.252587	1416873_a_at	0.048590	-0.313125	0.987621	-0.621283	-1.176078	-0.286209	-0.577064	-0.298019	1.451232	-1.443588	0.414151	1.813771
0	0.000000	0.347000	0.000000	1416874_a_at	-0.008798	1.867209	-1.407275	0.047239	-0.404302	1.267861	-0.133053	-1.189626	-0.070519	-1.138462	0.998236	0.171494
5	0.000000	0.309000	0.000000	1416875_at	0.566298	-0.810940	0.785336	-0.476082	2.115166	1.500660	-0.791737	-0.732327	-0.708923	-0.723325	-0.336858	-0.387267
0	0.000000	0.437000	0.000000	1416876_at	0.534064	-0.183536	0.479964	-1.147489	2.022468	0.071313	0.689208	0.587716	-0.052982	-0.952552	-1.802047	-0.246130
3	0.000000	0.208000	0.000000	1416877_a_at	0.277958	-0.395164	-0.285241	1.894989	1.549133	-1.355874	-0.469609	-0.977668	0.734094	0.301731	-0.981956	-0.292391
5	0.000000	0.259000	0.467545	1416878_at	-0.442736	1.355459	-1.370746	0.606510	1.073905	-0.181521	-1.404645	-0.388100	-1.273439	0.178995	0.762043	1.084274
3	0.000000	0.523000	0.077039	1416879_at	-1.099278	0.336394	0.833142	-1.012906	-0.196450	0.232403	0.300298	0.005085	1.232776	-0.466311	1.653035	-1.818188
3	0.000000	0.406000	0.194199	1416880_at	0.138075	-0.551390	0.531938	0.294622	-0.112841	0.586895	-1.571432	0.041067	2.347197	-0.425653	-1.336058	0.057582
2	0.000000	0.059000	0.234189	1416881_at	-0.007154	0.984338	-0.022628	-1.074526	-1.994900	-0.357985	0.373434	0.208433	1.916615	0.142224	-0.746310	0.578457
5	0.000000	0.283000	0.100196	1416882_at	-0.149501	-1.011240	0.343385	0.755204	1.462917	0.481199	-0.122748	-0.374055	-0.245970	-2.136446	1.398064	-0.400808
5	0.000000	0.791000	0.690964	1416883_at	-0.879956	0.798277	-0.132625	-0.897481	1.965581	-1.397024	-0.344786	0.657112	-0.591488	-0.602617	1.291806	0.133201
2	0.000000	0.806000	0.000000	1416884_at	-0.396608	-0.209723	0.527740	-0.751540	-1.113567	2.222877	0.286242	-0.607082	1.383432	0.243227	-0.575078	-1.009921
0	0.000000	0.039000	0.327153	1416885_at	0.986250	1.195440	-1.152290	-0.016688	0.591610	-0.136225	0.761420	1.075345	-0.518855	-1.695233	-1.390246	0.299471
0	0.000000	0.497000	0.000000	1416886_at	1.026984	-0.114613	-0.374194	-0.526314	-2.158464	1.243302	0.555971	0.442230	-0.087399	0.290807	1.006051	-1.304359
0	0.000000	0.701000	0.000000	1416887_at	0.328437	-0.890806	0.352773	-1.085495	-1.062782	-0.166399	1.717222	0.390494	-1.013298	1.848637	-0.261310	-0.157476
2	0.000000	0.353000	0.000000	1416888_at	0.737104	-0.932019	-0.118208	0.378185	0.319175	-0.052714	-0.279511	1.387667	1.898812	-1.114235	-1.143416	-1.080840
0	0.000000	0.571000	0.000000	1416889_at	0.363877	-0.281965	-0.656869	0.874250	-0.699400	-0.637966	-0.324496	0.482019	-0.697825	-0.666320	-0.444213	2.688909
5	0.000000	0.810000	0.812370	1416890_at	0.729486	0.162454	-0.788062	0.246222	1.389649	-0.939336	-0.038342	0.776174	-1.380348	0.459829	1.111491	-1.729215
0	0.000000	0.146000	0.000000	1416891_at	-0.009533	0.863632	-1.604807	0.327682	-0.514219	0.272338	0.423754	1.311895	0.457058	-2.134289	-0.134956	0.741444
2	0.000000	0.411000	0.725780	1416892_s_at	-0.318066	-0.015289	1.468675	-0.023892	-0.769939	1.223050	-0.235718	-0.096738	1.181072	-1.274048	-1.777968	0.638862
0	0.000000	0.932000	0.000000	1416893_at	-0.202730	0.908695	0.602491	-0.620921	-0.088870	0.498002	-0.219950	-0.827438	-1.094870	1.844879	-1.717587	0.918301
0	0.000000	0.637000	0.117080	1416894_at	0.586652	-0.199595	0.858407	0.042403	0.463931	-0.408637	2.413438	-0.682360	-0.833117	-0.020556	-1.260056	-0.960510
0	0.000000	0.004000	0.799628	1416895_at	1.393402	0.173589	-1.786640	-0.962652	-0.109050	0.462151	1.632627	0.463513	-0.532890	-1.164859	0.402567	0.028242
2	0.000000	0.241000	0.006955	1416896_at	-0.618678	0.188841	1.070316	0.596876	0.255747	0.229045	0.295350	0.328203	1.683268	-1.860333	-1.330488	-0.838146
0	0.000000	0.064000	0.247907	1416897_at	0.331725	0.725246	-1.053329	-0.960286	-0.915553	-0.654057	1.006552	1.221397	-0.240726	0.407260	-1.405313	1.537083
2	0.000000	0.543000	0.000000	1416898_a_at	0.231319	1.034114	-0.008128	-1.855813	-0.924850	-0.861262	0.428540	-0.291291	0.698622	1.368942	1.136119	-0.956313
3	0.000000	0.641000	0.750072	1416899_at	0.136520	-0.290924	-1.280933	1.719122	-1.003625	-0.803150	0.075141	-0.037902	-0.313886	1.991132	-0.624754	0.433258
5	0.000000	0.254000	0.673631	1416900_s_at	-0.615731	-0.121617	-0.472427	-0.802600	1.407726	-0.791135	-0.646685	0.297978	-0.506820	-0.834700	2.217109	0.868902
3	0.000000	0.101000	0.658369	1416901_at	0.225717	0.314463	-0.645695	1.086475	0.449489	-2.013381	-0.204988	-0.574151	0.553423	1.751244	0.164321	-1.106917
5	0.000000	0.391000	0.637712	1416902_a_at	0.439915	-0.976968	-0.584289	0.785118	1.350906	-0.294399	0.897318	-0.209313	-1.245307	0.966904	0.661758	-1.791642
3	0.000000	0.896000	0.803604	1416903_at	-1.037353	-0.392794	1.153495	-1.351819	1.601040	-0.292908	-0.203950	0.424165	0.913687	-1.512576	0.781936	-0.082924
3	0.000000	0.002000	0.704160	1416904_at	-1.482627	-0.299947	1.205794	1.212205	0.163634	-1.429553	-1.041959	-0.705766	0.775746	1.205412	0.180377	0.216684
5	0.000000	0.110000	0.000000	1416905_at	-0.613740	-0.685906	-0.473374	-0.457513	-0.113337	-0.646255	0.040511	-0.544747	-0.649427	0.164224	1.431488	2.548076
3	0.000000	0.028000	0.446026	1416906_at	-0.889411	-1.319058	0.254084	1.641143	-0.870126	-1.054704	-0.451958	0.518062	0.241854	1.710007	0.535560	-0.315453
2	0.000000	0.026000	0.458976	1416907_at	0.083830	2.358932	0.354675	-1.495360	-0.541983	-0.355259	-0.697799	0.981125	0.340655	0.241238	-0.306188	-0.963865
2	0.000000	0.019000	0.508021	1416908_s_at	0.815372	1.046792	0.319629	-0.622969	-1.038412	0.014228	0.368608	0.625960	0.657745	0.988984	-2.174884	-1.001051
0	0.000000	0.238000	0.000000	1416909_at	0.331400	0.954177	-1.433548	0.081717	-1.899725	0.723760	0.670543	-0.273637	0.484949	-1.275231	0.993471	0.642121
2	0.000000	0.077000	0.293518	1416910_at	-0.087446	-0.221786	1.405342	0.887883	-2.202300	-1.258644	0.767378	-0.233800	0.889097	0.293973	0.193491	-0.433187
5	0.000000	0.167000	0.612694	1416911_a_at	-0.696667	-1.100543	-0.286990	1.976190	-0.122268	1.454959	-1.449900	-0.302263	-0.053828	0.519991	-0.567325	0.628645
3	0.000000	0.569000	0.249234	1416912_at	0.054787	0.184060	-0.914901	2.644506	-0.237568	-0.186807	-1.004303	-0.533144	-0.551233	0.383131	-0.720755	0.882228
5	0.000000	0.054000	0.906080	1416913_at	0.074193	-0.818689	-1.053064	0.214128	1.908200	-0.348036	-0.338191	0.055436	-1.136489	0.213619	1.878827	-0.649934
3	0.000000	0.722000	0.000000	1416914_s_at	0.243863	0.603074	0.868628	0.411244	-1.185085	1.961683	-1.552947	-0.333885	-0.098799	0.721181	-0.866872	-0.772085
5	0.000000	0.200000	0.000000	1416915_at	0.130562	-0.777691	-0.308837	0.768602	0.497417	-1.260177	-0.636742	0.305104	-1.643829	0.030510	1.929295	0.965784
5	0.000000	0.065000	0.130578	1416916_at	0.242956	-0.432379	-1.723592	-1.091243	0.737505	0.974536	-0.853811	-0.719628	0.514938	0.168633	1.858377	0.323707
5	0.000000	0.011000	0.649229	1416917_at	-0.520448	-0.225451	-1.480240	-0.119134	0.952228	0.393750	-0.189311	-0.976392	-1.158979	1.437798	1.728174	0.158004
0	0.000000	0.386000	0.000000	1416918_at	0.919173	-0.794415	-0.788586	-1.360615	-1.288175	-0.438875	1.756816	0.436238	0.921671	0.419585	0.769296	-0.552114
5	0.000000	0.632000	0.000000	1416919_a_at	0.232958	-0.181786	0.358562	-1.434246	-1.053498	-0.143854	-0.415459	-0.425121	-1.074253	1.744857	1.499374	0.892468
5	0.000000	0.032000	0.211735	1416920_at	-1.630121	-0.264648	0.923036	0.610206	-0.133736	0.156506	-0.792063	-1.166949	-0.871121	0.873246	1.803720	0.491924
3	0.000000	0.107000	0.746034	1416921_x_at	0.211523	-0.947115	0.223109	0.154079	1.335647	-0.974747	-0.602059	-0.236546	0.913028	0.550035	1.344760	-1.971716
3	0.000000	0.000000	0.922139	1416922_a_at	-0.789159	0.038282	1.648333	1.004313	-0.598199	-1.191389	-0.987213	-0.246720	1.040308	1.234633	-0.044653	-1.108535
3	0.000000	0.102000	0.777088	1416923_a_at	-0.882734	0.095474	0.477368	1.925522	-0.696989	-0.288705	-0.361911	-0.972435	0.668442	1.417006	-1.472197	0.091160
3	0.000000	0.000000	0.929539	1416924_at	-0.929895	-0.002955	0.903716	1.155515	-0.795505	-1.068832	-0.842309	-0.234412	1.489312	1.546251	-0.398916	-0.821967
0	0.000000	0.104000	0.362875	1416925_at	0.023394	2.058869	-1.553699	-1.078289	-0.492314	0.088439	0.325463	0.532518	0.160409	-1.315994	0.669193	0.582012
3	0.000000	0.886000	0.447515	1416926_at	-0.708893	0.498479	-0.045113	1.702961	-0.391002	1.070599	-0.007329	-0.583635	-0.816468	0.804757	-2.033211	0.508853
2	0.000000	0.088000	0.510054	1416927_at	-0.258289	-0.060548	-0.258796	1.952358	-1.638422	-1.293643	0.188150	0.802163	0.885569	0.760839	-0.724756	-0.354625
2	0.000000	0.177000	0.000000	1416928_at	-0.265218	0.396813	2.266724	-0.326228	-1.961833	-0.933090	0.105714	0.059307	-0.108148	0.433809	-0.352840	0.684991
2	0.000000	0.624000	0.000000	1416929_at	1.000178	0.912158	0.663743	1.471579	0.937586	-0.065853	-0.630165	0.024124	-0.413046	-1.434089	-1.310860	-1.155356
5	0.000000	0.624000	0.000000	1416930_at	-0.879436	-0.792720	0.296881	-0.729883	-0.851787	-0.599181	1.729259	-0.492986	-0.033016	-0.513722	1.811262	1.055328
0	0.000000	0.067000	0.000000	1416931_at	1.187414	0.490744	-0.958205	-0.144443	0.762450	-0.796809	0.527363	0.455480	-0.374557	-1.942405	-0.717241	1.510207
0	0.000000	0.093000	0.419175	1416932_at	0.221616	1.722319	-1.417021	-1.330862	0.037568	0.313034	1.038913	-0.158615	-1.257242	-0.375833	1.128510	0.077614
3	0.000000	0.000000	0.983857	1416933_at	-0.958481	-0.965822	-0.080926	1.571237	0.679317	-0.669347	-0.726071	-0.877443	0.085060	1.773866	0.890076	-0.721467
2	0.000000	0.058000	0.701264	1416934_at	-0.018625	-0.626038	1.419049	-0.554385	-1.138789	0.263388	-0.258567	0.767593	2.020545	0.001096	-1.397795	-0.477472
5	0.000000	0.043000	0.088603	1416935_at	-1.736231	-0.193846	0.162617	0.826795	0.977606	0.724731	0.546499	-1.848958	-1.024068	0.586106	0.199177	0.779571
0	0.000000	0.081000	0.348389	1416936_at	0.550163	0.610767	-0.898474	-1.192698	1.342905	1.229517	0.379102	1.185530	-1.396993	-0.839825	-0.711774	-0.258220
5	0.000000	0.320000	0.566631	1416937_at	0.089547	-0.418940	0.552535	-0.935286	1.840810	-0.358233	-0.354275	-0.310283	-1.197019	0.141200	1.888077	-0.938133
0	0.000000	0.305000	0.431675	1416938_at	0.967163	-0.556411	-1.251947	-1.759805	0.931267	-0.336163	0.150534	0.730739	0.253901	-0.763366	1.703469	-0.069381
0	0.000000	0.000000	0.811316	1416939_at	1.473545	-0.696027	-1.065194	-0.789096	0.225926	0.589581	1.175531	0.535039	-1.618351	-0.981263	0.203288	0.947021
3	0.000000	0.003000	0.727017	1416940_at	-0.439982	-0.722355	0.492428	1.710840	-0.224755	-0.643837	-0.837772	-0.848540	1.895459	0.830694	-0.281495	-0.930686
2	0.000000	0.019000	0.530871	1416941_s_at	-0.816018	0.550246	1.926237	0.792836	-1.245782	0.605660	-1.084097	0.549075	0.583124	0.107795	-0.927337	-1.041737
3	0.000000	0.004000	0.469488	1416942_at	-0.728538	-1.172243	0.054270	1.613012	1.164635	-0.250111	-1.577438	-0.275756	1.193716	0.839280	-0.370489	-0.490338
0	0.000000	0.355000	0.874997	1416943_at	-0.230093	0.002368	0.840494	-1.317842	-0.773721	1.880624	-0.468533	0.455614	0.781974	-0.958424	-1.199114	0.986652
2	0.000000	0.085000	0.411064	1416944_a_at	1.265764	1.237691	-0.226274	0.425372	-2.211678	0.007864	0.445680	0.616506	-0.231053	0.368032	-0.332593	-1.365313
0	0.000000	0.163000	0.107082	1416945_at	0.404719	0.399952	-1.506667	-1.316958	0.374858	-0.697144	0.394431	0.953769	-1.325992	0.593173	0.032078	1.693782
3	0.000000	0.032000	0.806579	1416946_a_at	-0.631875	-1.985569	0.427342	1.614712	-0.421546	0.207599	-0.288410	-0.795695	0.836285	1.454406	-0.087153	-0.330095
3	0.000000	0.215000	0.489578	1416947_s_at	0.430313	-1.351181	0.351999	0.924049	0.243260	-1.915552	0.316640	-0.291196	0.015686	1.960033	-0.446571	-0.237481
2	0.000000	0.748000	0.000000	1416948_at	0.306535	0.309609	-0.707768	-0.173075	-0.905813	-2.318253	0.335101	0.774615	0.180740	0.563761	1.735372	-0.100826
5	0.000000	0.054000	0.588208	1416949_s_at	0.107164	0.075262	-0.576192	0.722097	1.365631	-0.939432	-0.584443	-1.530493	-1.005656	1.583222	1.052333	-0.269496
2	0.000000	0.247000	0.000000	1416950_at	-0.002048	-0.332126	0.600767	-0.682925	-0.949880	0.324176	1.127448	0.689913	0.927473	0.501503	0.270207	-2.474505
3	0.000000	0.003000	0.708552	1416951_a_at	-1.158462	-0.552751	-0.826463	1.608196	0.941200	0.061513	-0.750804	-1.431027	0.541214	1.260060	0.725511	-0.418188
5	0.000000	0.000000	0.836271	1416952_at	-0.941897	-1.071027	-0.251410	0.480119	0.980902	0.275074	-1.062706	-0.818542	-0.953502	1.124921	1.879209	0.358859
3	0.000000	0.002000	0.583494	1416953_at	-1.214102	-0.635323	0.315902	0.693978	0.198859	-0.480875	-0.590275	-0.375496	1.800456	1.782357	-0.398422	-1.097059
2	0.000000	0.200000	0.056309	1416954_at	-0.012771	-0.970786	0.304121	-0.255859	0.200009	-1.214214	0.531104	0.092362	2.102991	1.074095	-1.559989	-0.291062
2	0.000000	0.922000	0.000000	1416955_at	-0.512524	0.426842	0.345818	-1.011646	1.460208	1.426282	-0.349876	-0.640248	1.031934	0.136271	-1.847437	-0.465626
2	0.000000	0.520000	0.036061	1416956_at	0.434549	-0.949083	0.774932	-0.098127	1.137417	-1.090541	1.931458	0.572692	0.115165	-0.741317	-1.138062	-0.949083
2	0.000000	0.752000	0.115489	1416957_at	-0.526415	0.973400	0.579182	1.123046	-1.088147	1.504979	-0.715706	-1.004390	0.929846	-0.942968	-1.160737	0.327910
3	0.000000	0.000000	0.965750	1416958_at	-1.005718	0.152721	1.553481	0.743879	-0.275282	-0.988586	-1.010592	-0.327598	1.554892	1.076996	-0.460855	-1.013337
3	0.000000	0.000000	0.872610	1416959_at	-1.079979	0.696271	1.734447	0.653347	-0.594939	-1.252184	-1.025124	0.056268	0.957452	1.072692	-0.355874	-0.862377
0	0.000000	0.001000	0.838445	1416960_at	0.996518	0.227361	-0.996684	-1.502116	-0.130278	1.469756	1.134969	0.858900	-0.936967	-1.061740	-0.527617	0.467900
2	0.000000	0.920000	0.000000	1416961_at	1.713758	-1.082923	1.770514	0.494491	-0.088721	0.709771	-0.033923	-1.026168	-0.386199	-0.198318	-0.981154	-0.891128
5	0.000000	0.688000	0.000000	1416962_at	-0.060513	0.378467	-1.489615	0.769102	0.829695	-1.111873	0.163489	-0.580714	0.819381	-1.140880	-0.464684	1.888146
3	0.000000	0.001000	0.743855	1416963_at	-0.416472	-0.881184	0.927276	1.032368	0.250651	-0.560723	-1.104038	-1.270891	0.120221	2.198466	-0.043608	-0.252067
5	0.000000	0.331000	0.002281	1416964_at	1.117448	-0.169901	-1.820987	-1.140878	1.373096	0.467094	-0.931380	0.123093	0.526604	-0.434657	1.237682	-0.347215
2	0.000000	0.870000	0.000000	1416965_at	0.578076	-1.228577	0.906240	-1.224582	0.007159	-0.913899	0.397760	1.497136	-0.942870	0.784365	1.091051	-0.951860
5	0.000000	0.838000	0.000000	1416966_at	-0.632337	-0.706598	0.642550	1.939768	-0.587158	-0.578849	0.230224	0.087416	-1.108538	-0.505108	-0.606891	1.825521
0	0.000000	0.718000	0.000000	1416967_at	-0.126260	-0.671833	0.776894	-0.748082	-0.738880	0.085397	1.583423	-0.107855	-0.749397	-0.725733	2.159890	-0.737565
2	0.000000	0.000000	0.963467	1416968_a_at	0.963991	0.978300	0.410599	-1.342553	-1.013046	0.096250	0.644594	1.326105	0.290066	-1.419058	-1.303632	0.368384
3	0.000000	0.722000	0.000000	1416969_at	-0.390985	-0.099161	1.737315	0.605240	0.776310	-0.209853	-0.242557	0.474423	-1.206078	-1.271487	1.224107	-1.397273
5	0.000000	0.112000	0.713001	1416970_a_at	0.257044	-0.591409	-1.018043	-0.247074	1.016533	-0.006548	0.329335	0.043243	-1.212204	-0.346595	2.496716	-0.720997
3	0.000000	0.837000	0.526701	1416971_at	0.739659	-0.297533	0.194940	-0.632307	1.835538	-0.610920	0.813320	-0.597113	-0.249915	0.364280	0.590105	-2.150053
5	0.000000	0.150000	0.321619	1416972_at	-0.742975	0.828344	-1.306036	1.124692	1.674283	-0.936274	-0.911804	-0.681797	-0.571901	-0.151401	1.014234	0.660637
5	0.000000	0.911000	0.000000	1416973_at	0.275950	1.046051	-2.057532	0.388920	-0.163311	-1.660671	0.250422	-0.097363	0.325246	0.308080	1.537542	-0.153334
2	0.000000	0.071000	0.252265	1416974_at	0.174575	1.342183	-0.665234	-0.452064	-2.388692	0.191066	0.129930	0.873008	0.787941	0.960086	-0.516819	-0.435976
3	0.000000	0.000000	0.595755	1416975_at	-0.763085	-0.008720	2.234663	0.668595	-0.828666	-0.966279	-0.558457	-0.363863	0.642792	0.791874	0.444973	-1.293827
5	0.000000	0.410000	0.000000	1416976_at	-1.540185	0.112328	-0.577303	0.297387	-0.226463	1.209666	0.250158	-1.449101	1.186534	-1.090069	1.267979	0.559071
5	0.000000	0.830000	0.000000	1416977_at	0.252248	-0.058839	-0.403863	-0.722492	-0.557521	0.137240	0.516200	0.294669	-1.095796	0.530341	2.486418	-1.378603
3	0.000000	0.010000	0.751884	1416978_at	-1.136659	0.597876	0.191512	1.094582	0.688705	-1.524146	-0.629226	-0.829657	0.194089	1.504846	0.903937	-1.055860
0	0.000000	0.120000	0.304849	1416979_at	1.126806	0.931160	-1.972028	-0.624572	-0.305716	-0.404235	1.191406	0.873901	0.364074	0.587774	-1.110447	-0.658124
5	0.000000	0.001000	0.919088	1416980_at	0.060812	-1.004650	-1.545391	-0.390731	1.406723	0.881756	0.093374	-0.146995	-1.240892	-0.499178	1.306334	1.078836
3	0.000000	0.302000	0.625551	1416981_at	0.231001	-1.333210	-0.032442	1.377491	-0.126654	-0.760214	-0.171517	-0.566308	0.033855	2.126698	-1.255199	0.476500
3	0.000000	0.321000	0.417176	1416982_at	-0.612423	-0.504768	0.729513	0.436869	-0.523962	1.349019	-0.724251	-0.398086	1.094207	1.480597	-1.785227	-0.541487
5	0.000000	0.424000	0.075007	1416983_s_at	0.334611	-1.929422	-0.408793	0.206880	-0.516166	-0.376942	-0.476763	-0.454599	0.530313	1.774136	-0.294852	1.611598
0	0.000000	0.658000	0.000000	1416984_at	0.186763	1.037193	0.094892	-0.784900	1.857575	-1.674507	1.065607	0.252631	-0.909231	-0.233674	-0.961409	0.069061
2	0.000000	0.707000	0.473048	1416985_at	-0.059622	0.999631	0.297980	-1.000543	0.928214	-2.389249	-0.016355	0.292507	0.467398	-0.637728	1.266529	-0.148762
5	0.000000	0.636000	0.290325	1416986_a_at	-1.189766	0.604591	-1.189443	-0.097619	-0.916972	0.820108	-0.926356	-0.334494	0.581292	0.023407	0.438908	2.186344
0	0.000000	0.014000	0.458920	1416987_at	0.997609	0.458164	0.235792	-1.087326	-1.159789	-0.415224	0.121730	1.672204	-0.220456	-0.637980	-1.355707	1.390979
0	0.000000	0.098000	0.326995	1416988_at	1.069280	0.607763	-1.236544	-1.509339	-0.083632	0.296753	0.115674	1.608403	0.791782	-1.280638	0.378474	-0.757976
0	0.000000	0.457000	0.000000	1416989_at	-0.273977	-1.072021	-0.487658	0.014848	1.319918	0.134664	-0.106388	0.631748	0.498245	-1.656901	-0.893330	1.890853
0	0.000000	0.602000	0.000000	1416990_at	1.092049	-0.163759	-0.060626	-0.423408	-0.442713	-1.123188	-0.976650	0.255966	-0.686036	-0.327141	0.317315	2.538188
5	0.000000	0.601000	0.000000	1416991_at	1.482235	-0.894425	-1.244486	0.579401	-0.003557	1.114850	-1.105355	1.116815	-0.732611	-0.271103	0.926604	-0.968366
2	0.000000	0.677000	0.000000	1416992_at	-0.096761	1.235594	-0.261968	0.149377	2.160618	-0.444564	0.162754	0.030321	0.537312	-0.819791	-1.326113	-1.326782
0	0.000000	0.626000	0.000000	1416993_at	0.477627	-0.548255	0.848241	0.649750	-1.090991	1.820764	-0.055142	0.044519	-0.598501	-1.906963	0.795919	-0.436967
5	0.000000	0.013000	0.159183	1416994_at	-1.092846	-0.589434	0.199228	0.718858	-0.360688	0.023060	-0.383904	-1.034635	-0.603432	1.160986	2.380511	-0.417704
2	0.000000	0.366000	0.000000	1416995_at	0.925270	0.973756	-0.056298	-1.644476	0.344518	-0.006734	0.033940	1.414169	-1.273291	0.888636	-0.217378	-1.382114
3	0.000000	0.021000	0.949842	1416996_at	-0.945046	-0.590221	1.429095	0.982433	-0.520575	-0.166848	-0.821682	-0.803226	1.446012	1.306499	-1.141683	-0.174758
2	0.000000	0.115000	0.327349	1416997_a_at	0.293504	-0.949508	0.954026	0.262365	-1.198623	-0.197766	1.611251	1.091406	0.697584	-0.007266	-1.193495	-1.363479
3	0.000000	0.448000	0.720498	1416998_at	-1.164723	-0.479669	1.332870	-0.385185	-0.842610	1.552550	-1.535975	-0.637112	1.073084	0.437350	0.167808	0.481611
0	0.000000	0.576000	0.000000	1416999_at	1.652758	-0.650183	-1.645572	-1.089543	0.352320	-1.523211	0.615538	0.655234	0.414639	0.509966	0.441956	0.266098
2	0.000000	0.034000	0.431176	1417000_at	0.529645	0.664920	1.382321	0.241359	-0.568495	-0.888853	-1.517565	0.538603	1.634236	-1.074117	-0.062516	-0.879536
2	0.000000	0.038000	0.260813	1417001_a_at	0.941926	0.387615	0.831548	0.531394	0.108295	-0.518357	0.339588	0.830458	1.013603	-1.159001	-1.832773	-1.474296
3	0.000000	0.778000	0.000000	1417002_at	0.892661	-0.180398	-1.508798	0.293386	-0.790041	-0.929330	-0.867479	1.092728	-0.178682	1.820995	0.871280	-0.516324
0	0.000000	0.326000	0.000000	1417003_at	-0.615209	1.521864	-1.115876	-1.148360	-1.111003	0.522154	0.934707	0.074680	1.184837	-0.998932	0.955010	-0.203874
0	0.000000	0.755000	0.000000	1417004_at	-0.578421	1.389791	0.149437	1.529094	0.032144	-0.550978	1.000578	-0.571037	-1.483751	-1.401005	-0.237546	0.721694
0	0.000000	0.089000	0.433419	1417005_at	1.662121	0.919661	-0.470860	-0.965013	0.312231	0.004412	-0.469219	0.672585	-0.505336	-2.133904	0.791608	0.181716
2	0.000000	0.004000	0.700227	1417006_at	-0.378986	1.471873	1.130185	0.520483	-1.400079	-0.938039	0.312168	0.134974	0.601141	0.598284	-1.851005	-0.200998
2	0.000000	0.039000	0.703169	1417007_a_at	0.166475	0.951797	0.382740	0.696068	-1.671847	0.478518	-0.438429	1.084708	0.897053	-0.885335	-1.849029	0.187278
0	0.000000	0.816000	0.000000	1417008_at	-0.506285	-0.391541	-0.005033	-0.707661	0.471855	2.615142	-0.131647	0.270896	0.356902	-0.019194	-1.648108	-0.305326
3	0.000000	0.428000	0.538078	1417009_at	0.011683	0.083958	-0.563649	1.448797	-0.377720	-0.845245	0.976251	-0.375843	-0.221252	0.987339	1.014044	-2.138361
5	0.000000	0.142000	0.463171	1417010_at	-1.397908	-0.269411	-0.031429	0.561993	1.122129	0.289769	-1.458456	-0.657182	0.079718	-0.275915	-0.121342	2.158036
2	0.000000	0.087000	0.434174	1417011_at	0.259054	0.421060	0.204202	-0.681200	-1.381173	0.146391	1.858380	0.512146	-0.403545	1.050466	-1.819613	-0.166168
0	0.000000	0.223000	0.000000	1417012_at	1.060294	-0.465567	-1.826235	0.816321	-0.542597	0.790186	1.214418	-0.552976	0.885849	-1.059679	-0.866851	0.546839
5	0.000000	0.002000	0.907636	1417013_at	-0.871497	-1.444049	0.602056	0.673872	1.521730	0.038445	-1.063641	-1.065687	-0.204939	0.273714	1.621985	-0.081990
5	0.000000	0.000000	0.916303	1417014_at	-0.850383	-0.869031	-0.442373	0.012882	1.693716	-0.477070	-0.637604	-0.615556	-0.523465	0.714513	2.152771	-0.158401
2	0.000000	0.059000	0.792413	1417015_at	-1.059872	0.946112	1.727099	-0.294215	-1.843279	0.245806	-0.538676	0.357145	0.962786	0.299593	-0.991831	0.189330
5	0.000000	0.113000	0.000000	1417016_at	0.506836	-0.996977	-0.430557	0.580606	0.882895	2.100530	-0.475286	0.281709	-1.152998	-1.431120	0.481398	-0.347035
3	0.000000	0.008000	0.885526	1417017_at	-1.075752	-0.563730	0.825312	0.698178	1.235011	-1.562348	-0.742128	-0.654159	0.390595	0.528802	1.590577	-0.670359
5	0.000000	0.667000	0.000000	1417018_at	0.332146	0.301246	-1.811684	1.003607	0.447397	-0.427840	-1.186992	1.148505	-0.333468	-1.183651	1.315118	0.395618
5	0.000000	0.836000	0.000000	1417019_a_at	-0.716014	1.087123	0.413578	-0.797018	0.817960	-0.742165	-0.751095	-0.642664	-0.856974	0.995276	-0.794467	1.986459
5	0.000000	0.616000	0.000000	1417020_at	-0.167241	-0.592746	-0.551654	-0.653722	1.768077	-0.863161	1.756809	-0.544363	-0.730605	1.341246	-0.457539	-0.305100
2	0.000000	0.173000	0.157635	1417021_a_at	0.133714	0.164571	-0.575997	-1.052077	-0.073469	-0.999179	1.592809	0.671507	2.024807	-0.902200	-0.240979	-0.743507
0	0.000000	0.786000	0.000000	1417022_at	0.053385	0.760189	0.189402	-1.034754	0.274413	0.156612	-1.117336	0.423182	-0.926669	1.029795	-1.614042	1.805823
2	0.000000	0.433000	0.092631	1417023_a_at	0.895750	-1.012506	1.041075	2.020447	-1.080949	-0.362456	0.471284	0.399465	-0.346496	-0.111091	-0.533102	-1.381420
5	0.000000	0.586000	0.000000	1417024_at	0.335376	-1.712680	-0.733195	-0.428622	0.842376	0.300395	0.346105	-0.728298	0.870829	1.636693	-1.384319	0.655341
2	0.000000	0.169000	0.266710	1417025_at	-0.201645	0.683984	1.065677	-0.607900	0.118221	1.143597	0.127819	0.262202	1.167876	-1.252713	-2.120557	-0.386563
3	0.000000	0.471000	0.000000	1417026_at	0.091792	-0.608043	0.733635	-0.764909	2.457971	-1.457496	-0.716543	0.095357	0.162501	0.723890	-0.389145	-0.329013
0	0.000000	0.000000	0.915449	1417027_at	0.969066	0.157314	-1.041499	-1.253922	-0.112246	0.839278	0.958775	0.181505	-0.692684	-1.527629	-0.171227	1.693269
0	0.000000	0.000000	0.871999	1417028_a_at	0.719206	0.320323	-1.112311	-1.097850	-0.746791	1.523506	1.188911	0.527125	-1.122939	-1.160571	0.095053	0.866337
0	0.000000	0.027000	0.423182	1417029_a_at	1.799069	0.032867	0.037453	-1.271291	-1.392248	0.433000	0.877846	0.699564	0.580900	-1.222564	0.329813	-0.904407
0	0.000000	0.058000	0.043903	1417030_at	1.694990	-0.721372	-0.597514	-0.797650	-0.194220	2.150017	-0.542759	0.290638	-1.162426	-0.012210	-0.383028	0.275533
3	0.000000	0.100000	0.000000	1417031_at	-0.426031	0.240345	1.003115	2.219915	1.035246	-0.801828	-1.507321	-0.011817	-0.409267	-0.300300	-0.660730	-0.381327
5	0.000000	0.013000	0.561757	1417032_at	-1.205907	-0.204984	-0.710003	1.207097	0.645090	1.437025	-0.067110	-1.228900	-1.560898	0.645746	0.794871	0.247972
3	0.000000	0.275000	0.000000	1417033_at	-0.281984	1.311990	0.510488	0.446591	1.591196	-0.695237	-1.764832	-1.439786	0.139603	-0.500071	0.471594	0.210446
0	0.000000	0.796000	0.218270	1417034_at	0.726936	-1.036936	-0.611638	-0.301701	1.170306	-1.833696	1.957837	0.044383	-0.400912	0.412000	-0.176342	0.049766
5	0.000000	0.017000	0.383452	1417035_at	-0.378791	-0.298067	-0.811331	0.625913	0.828905	-0.587304	-0.934388	-1.245187	-0.056160	-0.275454	2.365541	0.766324
2	0.000000	0.755000	0.168344	1417036_at	0.853415	-0.981259	-1.257212	1.740015	-0.828256	-0.915687	0.986610	0.612981	0.578829	0.298778	-1.180710	0.092497
2	0.000000	0.014000	0.147733	1417037_at	-0.206199	1.308650	0.029095	-0.078978	-0.206986	-0.363323	0.124051	0.165497	2.098732	-0.565303	-2.057855	-0.247382
0	0.000000	0.009000	0.516779	1417038_at	1.425949	-0.487132	-0.597500	-1.652829	0.309370	1.440200	0.081592	0.972132	-0.714910	-1.086310	-0.469741	0.779178
0	0.000000	0.530000	0.491222	1417039_a_at	1.446207	0.237958	-1.753581	0.993519	-1.187451	1.035295	-0.192041	-0.235978	-0.248942	0.642749	-1.225625	0.487891
0	0.000000	0.000000	0.680785	1417040_a_at	1.203731	1.019188	-0.762734	-0.651410	-0.923742	0.909733	0.905904	1.249774	-0.395329	-1.711598	-0.398691	-0.444827
3	0.000000	0.396000	0.108031	1417041_at	0.775370	-0.797028	-0.467772	2.031944	-1.216480	-0.045303	0.080669	0.145232	1.049658	0.348652	-0.293411	-1.611532
3	0.000000	0.000000	0.978524	1417042_at	-0.846894	-0.825855	0.065416	1.776122	0.950974	-0.626038	-1.038591	-1.012222	-0.092616	1.464563	0.752740	-0.567599
5	0.000000	0.145000	0.697248	1417043_at	0.125116	-1.183791	0.124482	0.060807	2.419818	-1.188707	-0.243429	-0.195924	-0.389403	0.296687	1.072755	-0.898411
0	0.000000	0.152000	0.000000	1417044_at	1.856490	0.352588	1.093876	0.250650	0.004976	-0.458649	0.198615	0.806830	-1.493808	-1.210173	-1.244295	-0.157101
3	0.000000	0.190000	0.000000	1417045_at	-0.101540	-1.191263	0.709443	0.979006	1.999904	-1.179792	-1.063364	-0.540010	0.641766	-0.365368	-0.554062	0.665281
0	0.000000	0.276000	0.000000	1417046_at	1.333258	-1.053886	0.301942	-0.924131	0.529075	-0.966719	0.382634	1.754526	-1.247896	-0.783418	-0.068147	0.742760
3	0.000000	0.770000	0.000000	1417047_at	-0.574295	0.023886	-0.597558	2.743947	-0.393179	0.613758	-0.561833	0.814814	-0.133968	-0.688946	-0.585926	-0.660699
5	0.000000	0.650000	0.000000	1417048_at	0.474913	-0.874420	-0.338030	2.542978	-0.064516	-0.417045	-0.474786	-0.296243	-0.652570	-0.745261	-0.471747	1.316726
2	0.000000	0.586000	0.419437	1417049_at	0.058626	-0.631985	1.342741	-0.875091	-0.877807	1.618443	0.335685	-0.422832	1.644247	-0.778663	-0.568153	-0.845212
5	0.000000	0.896000	0.013381	1417050_at	-0.841666	2.214197	-1.191739	0.882293	0.583004	0.119174	-0.080916	-0.623970	-1.103036	0.616860	-0.869428	0.295226
5	0.000000	0.759000	0.000000	1417051_at	-0.785457	-0.749258	-0.829335	-0.677957	0.745876	-0.817268	1.647014	0.281869	-0.702089	1.827462	-0.612140	0.671283
2	0.000000	0.046000	0.990387	1417052_at	1.453583	1.223946	-0.459574	-0.746401	-0.199119	-1.120510	1.368206	1.053072	-0.605225	-0.838219	-0.000300	-1.129461
3	0.000000	0.340000	0.774235	1417053_at	0.230207	0.517715	-0.890157	0.609710	1.084112	-1.714213	0.314899	-0.243332	0.285913	1.103164	0.596283	-1.894302
5	0.000000	0.104000	0.611070	1417054_a_at	-1.127216	-0.145616	-0.546408	0.697440	1.195944	1.889590	-1.497899	0.040932	-1.180972	0.218108	-0.027594	0.483693
0	0.000000	0.717000	0.000000	1417055_at	0.912808	-1.148067	-0.420767	0.678554	1.151741	-1.683327	1.190056	0.245656	-0.905495	-0.083683	-0.903000	0.965523
3	0.000000	0.100000	0.830092	1417056_at	-0.228597	0.072869	2.152000	-0.380527	0.858200	-1.225721	-0.248456	-0.452075	1.054553	-0.392418	0.307122	-1.516948
5	0.000000	0.029000	0.248527	1417057_a_at	-0.206275	-1.512180	-1.201124	0.584976	0.363026	0.666538	0.208314	-0.344675	-0.349212	0.091935	2.361697	-0.663020
5	0.000000	0.014000	0.848159	1417058_a_at	1.078221	-0.098232	-1.521143	-0.100764	0.803113	0.281815	0.811309	-0.766379	-1.532070	-0.534247	1.698996	-0.120619
5	0.000000	0.213000	0.668999	1417059_at	0.132909	-0.870517	-0.741367	-0.383937	1.558834	-1.136074	1.013865	-0.359196	-1.239575	0.937085	1.450467	-0.362495
5	0.000000	0.076000	0.000000	1417060_at	0.230201	0.229769	-1.332951	-0.249073	0.358555	2.273492	-0.804841	-0.737855	-0.391688	-0.593079	1.387116	-0.369648
2	0.000000	0.001000	0.883870	1417061_at	-0.834155	0.821002	1.343391	0.267197	-1.121302	-0.686732	-0.560729	-0.010885	1.894911	0.557970	-1.289761	-0.380908
0	0.000000	0.049000	0.528084	1417062_at	0.208195	0.530224	-0.010785	-1.438756	-0.175787	0.380557	1.010815	0.160043	1.341738	-1.355949	-1.654056	1.003761
2	0.000000	0.071000	0.242726	1417063_at	0.943554	0.896195	0.485386	-0.383060	-0.479643	0.511460	-0.024134	0.076572	1.846856	-1.332391	-1.192439	-1.348355
5	0.000000	0.055000	0.595832	1417064_at	-0.687343	-0.401636	0.265168	-0.983487	1.817169	-0.730877	-0.868544	-1.002116	-0.117448	0.769334	1.759433	0.180348
2	0.000000	0.002000	0.877710	1417065_at	1.352452	0.487331	-0.188677	-1.006420	-0.915948	-0.448489	1.952071	0.703147	0.581183	-0.612308	-1.035376	-0.868966
0	0.000000	0.000000	0.983241	1417066_at	1.481652	0.922896	-0.433057	-1.284296	-0.723573	-0.038612	1.301230	1.177702	-0.555700	-1.213487	-0.831175	0.196420
0	0.000000	0.001000	0.739140	1417067_s_at	1.663090	0.567072	-0.665265	-1.135230	-0.243278	0.635954	0.354000	1.423637	-1.053124	-1.317322	-0.704177	0.474640
5	0.000000	0.284000	0.092266	1417068_a_at	0.066849	-1.521633	-1.052269	0.584180	0.444400	0.024179	0.597716	0.003286	-0.559363	0.731316	-1.332121	2.013460
0	0.000000	0.234000	0.408919	1417069_a_at	0.420408	-0.046835	0.101623	-1.089017	0.201698	1.253159	-0.605703	-0.126199	-0.385502	-0.176403	-1.690467	2.143239
0	0.000000	0.180000	0.683730	1417070_at	-0.127356	-0.624510	0.301002	-0.829267	-0.308375	2.721330	-0.200636	-0.243405	-0.209102	-0.773515	-0.727735	1.021569
5	0.000000	0.246000	0.692498	1417071_s_at	0.373403	0.771954	-0.967553	-0.517152	1.759272	-0.677635	-0.148090	-0.651122	-0.792723	-1.102342	1.786005	0.165983
5	0.000000	0.025000	0.307335	1417072_at	-0.038134	-0.499608	-0.578453	-1.057706	1.644662	-0.009534	-0.957217	-0.928617	-0.963401	1.016995	1.046369	1.324644
0	0.000000	0.176000	0.062997	1417073_a_at	1.499099	-1.642571	-0.572190	-0.894888	-0.119145	1.868188	-0.276194	-0.241118	0.538019	-0.790340	0.610887	0.020254
3	0.000000	0.756000	0.011506	1417074_at	-0.236757	-0.276055	0.490585	0.612990	0.285718	-0.064746	0.473191	-0.562095	0.730241	-1.609622	1.879557	-1.723007
5	0.000000	0.012000	0.349372	1417075_at	0.905030	-1.822450	-0.900079	-0.518937	0.008797	0.395677	0.224886	-0.167734	-0.237231	-0.873708	1.126935	1.858814
5	0.000000	0.596000	0.000000	1417076_at	0.784169	-0.929748	-0.104237	-0.338525	-0.904589	-0.819680	-0.664798	-0.371545	0.409938	-0.706467	1.903719	1.741762
2	0.000000	0.005000	0.405976	1417077_at	0.968920	0.789214	1.202763	-0.100736	-0.534619	0.149348	1.154437	0.638953	-0.350555	-1.356172	-1.867959	-0.693595
5	0.000000	0.567000	0.000000	1417078_at	-0.897389	-0.949369	-0.897389	-0.701885	1.774511	-0.892735	1.597238	-0.487760	0.919565	0.400546	0.417614	-0.282945
0	0.000000	0.577000	0.000000	1417079_s_at	-0.111279	1.543076	0.308212	0.074556	0.498284	-1.057403	1.301551	-0.732948	-1.881856	-0.933917	0.534603	0.457122
2	0.000000	0.352000	0.000000	1417080_a_at	-0.554142	1.308274	0.207461	-0.003975	0.007531	0.594855	2.121658	-0.617910	-0.183768	-0.272946	-1.615401	-0.991638
5	0.000000	0.007000	0.368796	1417081_a_at	-0.426473	-2.206791	-0.280493	0.425306	2.046266	-0.067522	0.073680	-0.530942	-0.109564	-0.343132	0.520007	0.899660
3	0.000000	0.595000	0.099655	1417082_at	1.139750	-0.395893	0.434577	-0.913003	-0.041094	-1.094407	0.600801	-0.835991	0.513359	2.132859	-0.408092	-1.132867
0	0.000000	0.372000	0.462241	1417083_at	0.724474	-0.643320	0.093929	-0.842107	0.750333	0.116281	0.773993	0.841522	-0.782661	-1.711564	1.697307	-1.018186
3	0.000000	0.045000	0.461701	1417084_at	-1.071801	-1.274595	2.040045	0.063412	1.273965	-0.217421	-1.140119	-0.772876	-0.072954	0.250544	0.446318	0.475481
2	0.000000	0.368000	0.710216	1417085_at	0.480831	1.475616	-0.644396	0.031908	-0.139527	-1.985652	0.592619	0.502807	-0.508901	1.301261	0.169313	-1.275883
0	0.000000	0.250000	0.689936	1417086_at	-0.176457	0.094597	1.518823	-1.346518	-1.017764	1.810424	0.142446	0.212813	0.404774	-1.012134	-1.048162	0.417159
5	0.000000	0.415000	0.000000	1417087_at	-0.275462	-0.249157	-1.080991	-0.187529	-0.897910	-0.646285	-0.638619	-0.068631	-0.568423	2.157060	1.350478	1.105467
2	0.000000	0.116000	0.000000	1417088_at	1.179904	-0.694500	0.383292	-0.427239	-0.416103	-1.073914	-0.487293	1.927995	0.851794	0.393235	-1.623150	-0.014019
5	0.000000	0.587000	0.000000	1417089_a_at	0.083099	0.382368	-0.875782	-0.865788	-0.864678	-1.075665	0.164163	-0.864678	-0.468244	1.352910	1.471729	1.560565
5	0.000000	0.277000	0.149709	1417090_at	-0.117018	-0.324572	-0.119121	0.367474	0.184250	0.942377	-0.642961	-0.691621	-1.234084	2.626836	-0.456132	-0.535429
2	0.000000	0.005000	0.597129	1417091_at	-0.115625	0.593148	1.930014	0.234025	-1.632800	-1.192841	-0.010746	0.673546	0.198756	0.796317	-1.262607	-0.211186
0	0.000000	0.008000	0.483942	1417092_at	1.358334	0.798157	-0.789470	-2.085818	0.016302	1.024435	0.905164	0.764430	-0.755743	-0.329555	-0.462624	-0.443614
0	0.000000	0.627000	0.000000	1417093_a_at	1.473261	-0.004032	-0.768989	-0.932152	-1.110854	-0.557090	0.226938	0.580105	0.197979	-0.302810	2.113551	-0.915906
5	0.000000	0.012000	0.206915	1417094_at	-0.853564	-1.961376	-0.639609	-0.389731	1.234743	-0.312073	-0.471879	-0.092703	0.024972	1.253497	1.129351	1.078371
0	0.000000	0.506000	0.000000	1417095_a_at	-1.052877	0.845978	0.185055	-0.347835	0.929026	0.549255	1.175142	-0.570594	0.379699	-1.301156	-1.809824	1.018130
2	0.000000	0.160000	0.000000	1417096_at	0.630307	0.533817	-0.067974	-0.364741	0.466645	-0.450082	-0.088621	1.388465	-0.048979	0.604017	-2.727859	0.125006
3	0.000000	0.427000	0.204558	1417097_at	0.096157	-1.019037	0.239615	-1.312369	0.498216	-0.714000	0.098234	-0.466347	0.489156	1.021836	2.167232	-1.098693
5	0.000000	0.785000	0.000000	1417098_s_at	-0.021172	-0.219812	0.209830	1.062045	0.804260	-1.121500	0.369411	-0.416963	0.057316	-2.175703	1.667635	-0.215348
5	0.000000	0.510000	0.045014	1417099_at	-0.862026	1.233261	-1.100031	-0.393478	1.513171	-0.133960	-1.435587	-0.777220	1.118486	-0.499299	0.717335	0.619348
3	0.000000	0.109000	0.381754	1417100_at	0.118428	-0.857855	0.231649	0.894910	0.475328	-0.786945	-0.252771	0.383654	0.429883	2.099593	-1.325233	-1.410638
5	0.000000	0.208000	0.000000	1417101_at	-0.895615	0.219353	0.506451	0.556589	2.266047	0.704017	-0.313063	-0.834734	-1.081841	-0.732071	0.631198	-1.026332
5	0.000000	0.053000	0.577919	1417102_a_at	-0.202726	0.081021	-0.103144	-0.407827	1.030862	0.391496	-0.995158	-1.283018	-0.507728	-1.055476	2.194693	0.857006
2	0.000000	0.275000	0.300825	1417103_at	0.728817	0.816537	-0.074121	0.590184	-1.929005	-0.661158	1.719046	0.092286	-0.503898	0.208753	0.384190	-1.371628
0	0.000000	0.677000	0.343674	1417104_at	0.615618	-0.550001	-0.169663	-0.147183	0.180296	-0.560937	1.524541	0.659667	-1.756632	-0.001367	1.526667	-1.321005
2	0.000000	0.003000	0.833397	1417105_at	-0.078574	1.200674	0.555365	0.636448	-0.861818	-1.494453	-0.653332	0.428987	0.774570	1.454176	-0.427698	-1.534342
2	0.000000	0.278000	0.000000	1417106_at	1.785568	0.372778	0.552167	-0.515151	0.737134	0.450885	-0.878434	0.814811	0.323854	-0.705697	-1.439559	-1.498354
3	0.000000	0.656000	0.101803	1417107_at	-1.130639	-0.398499	0.166208	1.007774	-0.877510	-0.337414	1.432512	-0.762811	-1.074828	1.904712	-0.293468	0.363965
5	0.000000	0.227000	0.490099	1417108_at	0.948354	-1.185072	-0.900342	0.484725	0.924860	-0.924483	-0.258569	0.495934	-1.401475	0.406052	1.824098	-0.414082
2	0.000000	0.423000	0.493096	1417109_at	-1.342305	0.860743	1.306578	-1.075682	-1.138580	0.707197	-0.135450	-0.709394	1.724664	-0.221935	-0.342181	0.366346
5	0.000000	0.039000	0.502590	1417110_at	-0.346365	-0.956037	0.849100	0.092246	0.717018	0.208518	-0.999786	-1.063693	-0.362215	-0.530350	2.475563	-0.084000
5	0.000000	0.427000	0.664425	1417111_at	-1.032595	-0.691692	-0.018398	0.248083	-0.236273	0.810107	-1.059042	-0.293547	-0.307259	1.169576	-0.878109	2.289148
2	0.000000	0.000000	0.510774	1417112_at	0.586095	1.645743	0.651875	0.264055	-1.600228	0.067027	0.270913	0.972045	0.265925	-0.739166	-0.739166	-1.645120
2	0.000000	0.603000	0.092087	1417113_at	-0.443299	0.466070	0.896114	1.311194	-0.514051	0.142074	-0.837886	1.098449	-0.865699	-0.551786	-1.862411	1.161232
0	0.000000	0.510000	0.000000	1417114_at	-1.416026	1.469523	-0.235076	0.041538	-1.924339	1.088836	0.964497	-0.148532	-0.064178	-0.454724	-0.158939	0.837419
5	0.000000	0.256000	0.000000	1417115_at	-0.212112	-0.734180	-0.925132	-0.954248	2.180196	0.838797	-0.160311	1.365267	-1.064621	-0.229040	-0.288627	0.184011
0	0.000000	0.440000	0.000000	1417116_at	-1.134999	0.470345	-0.968795	-0.865099	0.236788	1.239825	2.060183	-1.277943	0.403476	-0.111126	0.253263	-0.305918
5	0.000000	0.067000	0.000000	1417117_at	-0.135628	-0.855436	-0.112433	-0.964724	-0.839711	0.461527	0.483542	-0.812586	-0.886886	0.060541	2.130728	1.471067
0	0.000000	0.631000	0.000000	1417118_a_at	-0.814360	1.646088	-1.300653	-0.313426	-0.252770	-0.749969	1.359093	-0.921031	-0.891898	0.653483	0.927181	0.658264
2	0.000000	0.246000	0.059055	1417119_at	0.024628	0.440430	0.377218	-0.694097	-2.216104	0.802460	-1.104563	0.990864	0.786042	1.258898	-0.340276	-0.325499
2	0.000000	0.820000	0.000000	1417120_at	1.577200	-1.142791	1.477801	-0.317560	0.988318	0.277948	-0.802626	0.820886	-0.300773	-1.218775	-0.522543	-0.837084
0	0.000000	0.026000	0.348682	1417121_at	1.264977	1.636512	0.567755	-0.938412	-0.819310	-0.522082	-0.117872	0.862876	-0.964762	-0.964762	-0.991112	0.986194
5	0.000000	0.296000	0.000000	1417122_at	-0.852081	-0.285013	-0.905937	0.524723	1.911031	1.075951	0.055862	-0.492198	-0.386388	1.366138	-1.035190	-0.976899
2	0.000000	0.200000	0.330702	1417123_at	1.236040	-0.327052	-0.483123	1.510592	-0.835235	-0.960854	-0.700576	1.239371	0.374317	0.951020	-0.729602	-1.274900
5	0.000000	0.521000	0.555511	1417124_at	0.532548	0.121007	-0.010428	-2.235173	1.241123	-0.410258	-0.545350	-0.372710	0.179760	-0.665658	1.691379	0.473758
5	0.000000	0.000000	0.884624	1417125_at	-0.476502	-1.282317	-0.364758	0.776710	1.536504	0.521856	-0.317166	-1.156443	-1.378064	0.514787	1.459277	0.166116
2	0.000000	0.102000	0.465940	1417126_a_at	0.441469	0.903042	0.665181	0.709504	0.414543	-1.075623	0.442100	0.557986	-0.473367	0.892600	-1.473142	-2.004292
0	0.000000	0.672000	0.572845	1417127_at	0.640226	0.545439	-2.049525	0.636534	-0.823442	-1.052409	1.047690	0.584831	-0.740964	1.200335	-0.479990	0.491275
0	0.000000	0.839000	0.000000	1417128_at	0.138980	-0.723561	0.534819	-1.631688	0.272130	-1.598288	-0.099787	0.872433	0.284768	-0.701896	1.229907	1.422184
5	0.000000	0.312000	0.364974	1417129_a_at	-0.131001	-0.661206	0.100383	-0.472844	0.371299	0.692212	-1.925675	0.416064	-0.167045	-1.165831	1.688672	1.254973
3	0.000000	0.006000	0.882831	1417130_s_at	-1.053276	-0.428118	1.545462	0.924319	-0.664372	-0.308386	-1.109931	-0.643632	0.828030	1.740235	-0.749100	-0.081231
0	0.000000	0.564000	0.000000	1417131_at	0.687399	0.373562	-1.254295	-1.270669	0.996460	-1.405073	0.139208	0.500461	1.591385	-0.992310	-0.033061	0.666931
3	0.000000	0.461000	0.159908	1417132_at	-0.282465	-0.155937	1.446522	1.064202	-0.992390	-0.180559	-1.976230	0.113191	0.543728	-0.566298	-0.410361	1.396595
3	0.000000	0.906000	0.000000	1417133_at	0.472202	-0.408572	0.156937	-1.547940	0.845926	-0.517737	-0.385307	0.087441	-0.325058	2.330684	-1.148267	0.439691
2	0.000000	0.643000	0.000000	1417134_at	0.648355	-0.929120	0.434130	1.838380	-0.964995	0.126630	-0.753332	1.564705	0.017980	-1.338094	-0.016870	-0.627770
2	0.000000	0.136000	0.304136	1417135_at	-0.584536	0.200608	1.296494	1.168116	-0.441281	-0.163696	0.245030	0.160437	0.541956	-0.034043	-2.629227	0.240141
2	0.000000	0.421000	0.000000	1417136_s_at	1.525515	1.314969	0.590474	0.155345	-1.322797	-0.696557	-0.403952	-0.729489	0.437154	-1.218064	1.149771	-0.802370
5	0.000000	0.926000	0.000000	1417137_at	-0.497452	-0.384918	1.976839	-0.355688	-0.577834	2.266212	-0.597564	-0.202233	-0.564681	-0.361534	-0.291383	-0.409763
2	0.000000	0.332000	0.055012	1417138_s_at	-0.375717	0.301065	0.313467	1.854589	-0.651428	1.000933	0.021250	0.070382	0.692594	-0.183005	-2.093142	-0.950990
3	0.000000	0.299000	0.318444	1417139_at	-0.260419	-0.592076	0.320167	-0.763494	1.266694	-1.639963	-0.817156	1.204089	1.698966	-0.264145	0.431962	-0.584623
2	0.000000	0.282000	0.000000	1417140_a_at	-1.153617	1.173256	-0.727079	-0.126274	-1.565771	0.992905	0.822234	0.764145	0.966350	0.548109	-0.410633	-1.283625
2	0.000000	0.011000	0.857962	1417141_at	1.687841	-0.321943	1.043537	-1.230799	-0.865394	-0.295391	1.064361	0.670958	0.727595	-1.359168	-0.657692	-0.463908
5	0.000000	0.051000	0.044760	1417142_at	-0.492638	-1.555037	-0.186576	-0.560683	2.242044	0.650967	-1.241134	-0.082268	0.183612	0.978031	0.030161	0.033521
5	0.000000	0.301000	0.000000	1417143_at	-0.946752	0.937425	-0.077254	-0.909269	-0.384508	0.397882	-0.801571	-0.935137	-1.005352	1.332315	1.875026	0.517194
0	0.000000	0.013000	0.452860	1417144_at	0.548933	-0.904498	-0.164972	-0.667267	1.161831	0.905200	0.071731	0.167783	-1.668484	-1.168719	-0.029382	1.747842
3	0.000000	0.004000	0.561053	1417145_at	-1.088610	-0.756455	1.627987	1.532345	-0.227365	-0.889788	-0.565643	-0.910047	-0.074244	1.032936	0.910911	-0.592027
2	0.000000	0.002000	0.753609	1417146_at	-0.205199	1.162463	1.617000	-0.841799	-1.259549	-1.073432	-0.205199	0.214266	1.589254	0.258690	-0.821224	-0.435273
5	0.000000	0.092000	0.000000	1417147_at	-0.731481	-1.082358	-0.559253	0.286122	-0.485692	0.106304	0.157097	0.279700	-1.175770	-0.485692	1.602058	2.088966
3	0.000000	0.689000	0.000000	1417148_at	-0.892247	-0.718829	-0.562680	-0.940459	0.005787	-0.495040	0.256200	0.948074	1.831357	-0.175547	1.716224	-0.972840
5	0.000000	0.001000	0.569053	1417149_at	-0.576594	-0.055971	-0.662955	0.016883	0.657430	1.264005	-0.109179	-1.886338	-1.028046	-0.197587	1.609040	0.969313
0	0.000000	0.051000	0.188284	1417150_at	1.465439	-0.821277	0.626820	-1.017682	-0.654488	0.477178	1.438160	1.370353	-0.897656	-0.582785	-0.612402	-0.791660
5	0.000000	0.725000	0.000000	1417151_a_at	1.742432	-1.252359	-0.243125	0.538732	-0.424628	-0.045666	-1.254852	1.195930	-1.441839	0.317338	0.822953	0.045085
3	0.000000	0.523000	0.000000	1417152_at	-1.263540	0.877244	-1.139915	0.378905	-0.590130	0.702173	-0.272621	-0.839683	1.431637	0.050263	1.616690	-0.951023
5	0.000000	0.149000	0.797008	1417153_at	-0.263824	-0.401668	-0.377520	-0.685405	1.219258	0.782584	-0.986247	-0.158680	-0.139060	-1.573846	2.074495	0.509914
2	0.000000	0.019000	0.518097	1417154_at	-0.138410	0.310966	1.789119	0.541927	-0.945349	-1.875468	0.358584	-0.183462	0.690199	0.790568	-1.309185	-0.029488
5	0.000000	0.126000	0.104611	1417155_at	-1.094127	-0.519607	-0.422750	-0.178537	1.132760	0.960569	0.112034	-1.538677	1.120342	0.245316	1.396013	-1.213336
5	0.000000	0.689000	0.000000	1417156_at	-0.299225	0.091939	0.210075	-0.244094	0.679996	0.198261	-0.303163	0.347245	-2.373178	1.706472	-0.884657	0.870328
2	0.000000	0.058000	0.534053	1417157_at	0.142720	1.571684	0.069913	0.564100	-0.450405	-0.028813	0.278943	1.453963	-1.025945	-0.480911	-2.122790	0.027542
0	0.000000	0.765000	0.000000	1417158_at	-0.564243	1.972291	-0.665295	0.967363	0.076060	-0.609414	1.089836	-0.612208	-1.764289	-0.429663	0.393651	0.145912
2	0.000000	0.128000	0.592958	1417159_at	-0.689761	1.435075	0.408897	-0.891945	-0.430356	-0.884315	0.231510	2.303893	-0.962518	-0.460874	0.097992	-0.157598
2	0.000000	0.151000	0.409821	1417160_s_at	0.204746	0.066734	0.134888	1.402550	-1.309975	-1.653016	0.267788	1.832488	-0.552330	0.516550	-0.227464	-0.682959
5	0.000000	0.025000	0.808315	1417161_at	-0.191058	-0.579338	-1.287788	-0.149341	1.391291	-0.417465	0.212631	-0.575365	-0.479615	-0.290271	2.476782	-0.110462
2	0.000000	0.680000	0.000000	1417162_at	0.026494	0.013731	0.619970	-1.531861	-1.408827	-0.865891	-0.921027	0.633882	0.632733	0.790994	0.218193	1.791608
5	0.000000	0.201000	0.000000	1417163_at	0.350746	-1.085928	-0.925167	-0.904139	0.561702	1.243410	-0.335371	0.775711	-1.052012	0.412473	1.841686	-0.883111
5	0.000000	0.619000	0.242036	1417164_at	0.275059	0.080624	0.377699	0.288070	0.847526	-1.812417	1.195197	-1.219351	-1.262358	-0.040809	1.463360	-0.192599
2	0.000000	0.254000	0.068579	1417165_at	-1.366216	1.238857	0.816472	0.874103	-0.351836	0.214628	-0.279433	-0.972465	1.734193	-0.733004	-1.195512	0.020213
5	0.000000	0.417000	0.000000	1417166_at	-0.212772	-0.282095	0.657341	2.133426	0.678855	0.195990	-0.146139	-0.938265	-0.743446	-1.624914	0.934032	-0.652012
2	0.000000	0.035000	0.100452	1417167_at	0.551775	0.705456	0.756938	1.202182	-0.098632	-0.948594	-1.554400	0.536228	1.434870	-0.654739	-1.292912	-0.638173
3	0.000000	0.000000	0.916716	1417168_a_at	-1.065569	-1.021286	0.774881	1.208812	0.233569	-0.280822	-1.170449	-1.035096	0.304924	2.014225	0.149405	-0.112594
3	0.000000	0.000000	0.982049	1417169_at	-1.180569	-1.365088	0.513880	1.251329	0.751856	-0.088378	-1.166431	-1.105936	0.652136	1.433439	0.490983	-0.187222
3	0.000000	0.078000	0.297410	1417170_at	-0.511776	0.848737	0.378452	-0.706970	0.084200	-0.150943	-1.793690	0.049123	2.081610	0.461596	0.437563	-1.177904
0	0.000000	0.400000	0.000000	1417171_at	0.984459	0.217578	0.262187	-0.447621	0.073255	1.475814	-0.261969	1.343299	-1.522173	0.348781	-1.519549	-0.954064
0	0.000000	0.245000	0.000000	1417172_at	0.357362	-0.408826	-0.500884	-0.315117	0.101003	2.825593	-0.049882	-0.473019	0.176135	-1.246431	0.236819	-0.702752
5	0.000000	0.040000	0.444972	1417173_at	-0.153214	-0.350246	-1.857324	-0.517353	1.396223	-0.490927	-0.059168	-0.575258	-0.144276	-0.213451	1.756088	1.208907
0	0.000000	0.011000	0.285199	1417174_at	-0.254766	0.568895	-0.257205	-0.348994	-0.752067	1.377259	1.651739	0.450501	-0.301547	-2.139099	-0.423489	0.428773
5	0.000000	0.456000	0.000000	1417175_at	-1.052482	-0.084072	0.677227	0.385166	-0.798446	0.432899	-0.126546	-1.165342	-0.060610	-1.352633	1.960350	1.184489
3	0.000000	0.017000	0.462093	1417176_at	-1.366123	-0.484532	0.494027	1.138049	-0.066766	-1.085727	-1.292590	-0.259488	1.705305	-0.057877	1.235016	0.040706
5	0.000000	0.006000	0.705771	1417177_at	-0.148634	-0.556558	-0.756432	-0.072366	1.370835	0.215298	-0.799705	-0.981122	-0.460159	0.749506	2.261373	-0.822036
5	0.000000	0.659000	0.000000	1417178_at	-1.132419	0.794852	-1.220091	0.103943	-1.115483	-0.000664	0.829472	-1.128185	-0.373267	1.397093	0.379908	1.464839
3	0.000000	0.605000	0.000000	1417179_at	-0.691348	1.016872	1.299340	-0.413349	2.298707	-0.676152	-0.669894	-0.537599	-0.763753	-0.365079	0.144437	-0.642184
3	0.000000	0.827000	0.000000	1417180_at	-1.590393	1.037784	0.020380	0.192512	0.972709	-0.931250	1.353012	0.526284	-1.472140	0.719408	0.037173	-0.865476
2	0.000000	0.033000	0.342459	1417181_a_at	1.311436	1.318167	1.548247	-0.136967	-1.538253	-0.948367	0.689118	-0.367659	-0.141862	-0.299736	-0.479639	-0.954486
2	0.000000	0.227000	0.400442	1417182_at	0.108743	0.878007	-0.398371	0.895333	-1.088252	0.751619	0.451695	-0.019775	0.707880	0.950148	-2.193084	-1.043945
3	0.000000	0.008000	0.548185	1417183_at	-0.308173	-0.650910	0.266742	2.535835	0.116707	0.072071	-1.083761	-0.544760	0.303126	0.942087	-0.550011	-1.098952
3	0.000000	0.065000	0.877518	1417184_s_at	0.433924	-0.962106	0.666562	1.451348	-0.127900	-1.165965	0.216614	-0.177330	0.361345	1.635335	-0.743098	-1.588729
2	0.000000	0.190000	0.497398	1417185_at	-0.070358	0.914945	0.342226	-1.053628	-0.412160	0.477505	-0.106950	-0.122844	2.056134	-1.083198	-1.624500	0.682827
0	0.000000	0.739000	0.137680	1417186_at	0.733765	0.231066	-1.718926	-0.823710	0.751947	-2.020898	1.065716	0.642371	0.322642	0.348546	0.581805	-0.114324
3	0.000000	0.814000	0.000000	1417187_at	-0.030194	0.096928	0.432747	-0.820797	2.398039	0.206375	-0.063844	-0.997884	0.945314	0.041864	-1.131464	-1.077081
2	0.000000	0.331000	0.000000	1417188_s_at	-0.500557	0.680972	0.094571	-0.204739	-1.587844	1.713284	0.126421	0.364211	1.552722	-0.978754	-0.147146	-1.113138
3	0.000000	0.250000	0.000000	1417189_at	-0.209620	0.849759	0.679035	1.421940	-0.639573	-0.703107	0.275313	-0.039399	-0.162378	-0.486967	1.242661	-2.227666
3	0.000000	0.000000	0.960760	1417190_at	-0.913599	-0.951814	0.575876	1.863788	-0.051924	-0.471067	-0.859408	-0.935094	0.389448	1.639539	0.463709	-0.749454
3	0.000000	0.008000	0.954733	1417191_at	-0.804748	-1.182807	0.571496	0.587837	1.396982	-0.685672	-0.999044	-0.884333	0.907152	0.917920	1.182711	-1.007494
3	0.000000	0.364000	0.312276	1417192_at	-1.030843	-1.182882	1.978727	-0.409885	-0.437214	1.390132	-0.747334	-0.578466	0.449417	1.056423	-0.265469	-0.222605
5	0.000000	0.377000	0.386027	1417193_at	0.766958	-1.328130	-1.414567	1.554624	0.432137	-1.111577	-0.292728	0.411906	-0.770228	1.362325	0.077732	0.311548
5	0.000000	0.011000	0.118575	1417194_at	-0.384320	-1.010834	-0.535019	-0.008119	-0.071609	-0.380306	-0.759061	-0.516045	0.134918	1.156608	2.666519	-0.292732
0	0.000000	0.552000	0.000000	1417195_at	-0.403970	1.239609	-0.341373	-0.794508	1.888843	0.849626	0.013710	-0.513653	0.428622	-1.589984	-1.090318	0.313399
3	0.000000	0.235000	0.000000	1417196_s_at	-0.592412	-0.467579	0.120296	2.345515	0.258193	0.224808	-1.137467	0.300288	1.242341	-1.042390	-0.631603	-0.619991
2	0.000000	0.207000	0.765774	1417197_at	0.847719	0.468332	-0.696677	0.504909	-1.207196	-1.127038	0.513858	1.507657	-0.516128	1.431779	-0.510680	-1.216534
2	0.000000	0.012000	0.542552	1417198_at	-0.132437	0.287931	0.729584	0.694109	-0.788707	-1.260512	1.267016	0.967260	1.341511	-0.755007	-1.154090	-1.196659
2	0.000000	0.266000	0.735174	1417199_at	-0.333201	0.394405	0.781969	-0.449507	-2.297278	0.707081	-0.032082	0.740274	0.086166	0.635154	-1.372561	1.139578
0	0.000000	0.294000	0.000000	1417200_at	1.408998	-0.352854	-1.618104	-0.502659	-1.149643	-0.040837	0.892983	0.142883	1.623888	-0.923638	0.615384	-0.096400
0	0.000000	0.837000	0.021879	1417201_at	0.264947	-0.256568	-0.140281	0.893608	-0.280942	0.118699	-0.841558	-0.436330	0.144089	-0.527227	-1.493070	2.554634
0	0.000000	0.092000	0.010949	1417202_s_at	-0.299212	0.394407	-0.827124	-1.047821	-0.676083	2.617139	0.546548	-0.244221	0.100022	-0.997596	0.539949	-0.106010
0	0.000000	0.000000	0.989172	1417203_at	1.451171	0.820832	-0.139095	-1.184161	-1.219907	-0.008593	1.332726	0.997674	0.048752	-1.138215	-1.104750	0.143567
5	0.000000	0.486000	0.708742	1417204_at	-0.170879	0.391585	-0.445183	0.085340	1.552886	-0.504026	0.489969	-0.593896	-0.834979	-0.222773	1.939146	-1.687189
3	0.000000	0.003000	0.730959	1417205_at	-0.226174	-0.451636	-0.513806	0.806226	1.431224	-0.722011	-1.832569	-0.447512	-0.257513	1.269709	1.360427	-0.416364
5	0.000000	0.015000	0.895388	1417206_at	-0.369775	-0.705140	-1.308269	0.964808	1.710335	-0.796772	0.083054	-0.632849	-1.052007	0.552398	1.530925	0.023294
5	0.000000	0.075000	0.000000	1417207_at	0.456931	-0.826659	-0.371652	-0.710809	2.443180	0.857371	-0.862758	-0.441750	-0.647847	-0.323801	-0.562218	0.990012
2	0.000000	0.000000	0.798684	1417208_at	0.578633	1.410034	0.842788	-0.543481	-1.422376	-0.353420	0.648909	0.588493	1.059323	-1.650533	-0.924526	-0.233845
2	0.000000	0.011000	0.483149	1417209_at	0.319729	-0.254480	0.971098	-0.393920	-0.802054	-1.266199	-0.868053	0.827742	2.354525	0.042808	-0.653214	-0.277981
5	0.000000	0.367000	0.070893	1417210_at	-0.512852	0.777128	-1.358753	0.570903	1.098231	1.904405	-1.011460	-0.188966	-0.136334	-1.107488	-0.659107	0.624294
2	0.000000	0.073000	0.235378	1417211_a_at	-0.262163	0.928336	1.177605	0.765179	-0.801329	-1.421585	-0.873841	-0.009982	1.426873	-0.520010	-1.272349	0.863267
5	0.000000	0.001000	0.710448	1417212_at	-0.642643	-1.703195	0.062815	1.077982	1.195857	0.478842	-0.001217	-1.096438	-1.263951	1.303015	0.602494	-0.013561
0	0.000000	0.418000	0.000000	1417213_a_at	-0.517854	1.505317	-0.190448	-1.872162	-1.433185	-0.114007	0.296024	0.675702	-0.206186	0.020328	1.458665	0.377805
2	0.000000	0.007000	0.685855	1417214_at	0.834800	1.499841	0.277700	-1.118347	0.095398	-1.094360	-0.052722	1.330132	0.926550	-1.161524	-1.191507	-0.345963
2	0.000000	0.694000	0.000000	1417215_at	1.317007	-0.849560	-0.204313	-0.901251	-0.960072	-0.870949	-0.214117	1.780444	-0.783609	1.462277	0.022058	0.202085
5	0.000000	0.144000	0.000000	1417216_at	-0.519380	-1.691695	-0.968950	1.172515	0.303574	0.323479	-0.065691	0.082221	-0.111678	-0.671753	-0.061573	2.208930
0	0.000000	0.293000	0.000000	1417217_at	-0.047451	1.131855	-0.968326	-1.173347	-1.840099	1.486766	0.941478	-0.083631	-0.292960	0.525404	0.659788	-0.339478
2	0.000000	0.480000	0.000000	1417218_at	0.029240	-0.089489	1.286988	0.677902	0.858408	-0.045086	-0.889216	1.244516	0.012830	-1.771956	0.289863	-1.603999
3	0.000000	0.592000	0.685424	1417219_s_at	-0.289275	-1.263039	0.715574	0.918574	-0.785355	1.230685	-0.202366	-0.427568	0.744121	1.219267	-1.889166	0.028547
3	0.000000	0.089000	0.376166	1417220_at	-0.451151	0.465020	0.628918	0.965118	1.507990	-0.632076	-0.959349	-0.321655	-1.403943	1.195540	0.414129	-1.408541
0	0.000000	0.317000	0.000000	1417221_at	-0.518747	-0.149359	-1.256981	-2.073635	-0.487919	0.115648	0.387685	1.158369	0.047503	0.388226	0.997202	1.392008
2	0.000000	0.465000	0.311192	1417222_a_at	0.374834	-0.035894	1.934710	-0.320820	-1.862089	1.408734	-0.528544	0.138505	-0.277498	-0.418018	-0.886785	0.472864
2	0.000000	0.402000	0.372427	1417223_at	0.221495	-0.070569	2.177641	-0.410977	-0.227188	-0.701442	1.168004	-0.303700	0.166758	-1.050240	0.618238	-1.588020
5	0.000000	0.007000	0.776063	1417224_a_at	0.118134	-0.694750	-0.982018	-0.523014	1.422286	0.117093	-0.476177	-1.157917	-0.064011	-0.151440	2.373600	0.018214
0	0.000000	0.054000	0.465011	1417225_at	1.501203	0.428765	-0.421036	-1.354204	0.943673	-1.081217	0.737507	0.679053	-0.010355	-1.687671	-0.417209	0.681492
0	0.000000	0.037000	0.624268	1417226_at	0.623994	-0.365955	-0.631138	-1.475535	-0.674006	2.054585	0.003904	0.379746	-0.513501	0.154441	-0.939189	1.382655
2	0.000000	0.042000	0.694900	1417227_at	0.200762	1.336244	0.087819	0.865086	-1.751523	-0.850468	-0.068116	-0.114847	0.820561	1.408406	-1.169628	-0.764297
2	0.000000	0.272000	0.000000	1417228_at	0.191895	0.657711	0.461283	-1.544445	0.216503	-1.258652	-0.104042	0.695054	0.618425	-0.579571	-1.239225	1.885064
2	0.000000	0.297000	0.097989	1417229_at	-0.770067	1.315733	-0.548489	-1.390292	-1.064537	1.437650	-0.157260	1.010943	1.177691	-0.615575	0.221067	-0.616865
2	0.000000	0.080000	0.204013	1417230_at	-0.112203	0.859660	1.422568	-0.020677	-0.191031	-0.870329	0.180361	0.744327	-0.866097	1.442672	-0.720080	-1.869173
2	0.000000	0.002000	0.954753	1417231_at	0.882725	0.678885	0.537683	-0.893125	-1.938219	0.483513	0.613791	0.717462	0.612204	-1.048274	-1.350070	0.703426
0	0.000000	0.005000	0.781214	1417232_at	1.146781	1.580129	-1.242390	-0.867134	-0.496114	0.393600	0.761306	0.392679	-0.981478	-0.744136	-1.029721	1.086478
3	0.000000	0.000000	0.839488	1417233_at	-0.724867	-0.516802	1.026437	1.037276	0.325350	-0.786681	-1.092925	-0.932067	0.760957	2.004943	-0.345419	-0.756206
5	0.000000	0.307000	0.000000	1417234_at	-0.057326	-0.701135	-0.432146	0.138904	0.048506	3.047072	-0.483960	-0.020946	-0.657039	-0.055121	-0.434351	-0.392459
0	0.000000	0.000000	0.789082	1417235_at	0.122797	-1.231791	-1.133267	-1.043761	0.648952	1.529066	0.766499	-0.119113	-0.750829	-0.581712	0.114550	1.678611
0	0.000000	0.001000	0.612284	1417236_at	0.406255	-0.809274	-1.020013	0.245566	-0.228596	2.002489	0.267098	-0.003426	-0.979011	-1.463940	0.247628	1.335225
2	0.000000	0.118000	0.000000	1417237_at	2.022703	0.582450	-0.221799	-0.294912	0.108043	-0.244231	-0.653417	0.647671	0.819238	-0.098004	-2.132720	-0.535023
0	0.000000	0.105000	0.269379	1417238_at	0.390816	0.339265	-1.543575	-0.504570	-0.149992	0.402039	-0.211244	1.837661	0.277632	-1.403951	-0.784961	1.350878
3	0.000000	0.170000	0.228831	1417239_at	-0.760836	0.630214	1.095654	1.588208	-1.371256	-1.047406	0.301091	-1.094194	0.831679	0.289794	-0.990732	0.527786
3	0.000000	0.217000	0.000000	1417240_at	-0.960843	-1.025789	2.189286	-0.307134	0.201328	-0.771558	-0.598925	0.117139	0.089940	1.363313	-0.928833	0.632077
3	0.000000	0.395000	0.000000	1417241_at	-1.013969	1.350999	0.239860	0.122963	-0.385391	-0.483983	-0.890625	-0.662240	-0.968209	2.310715	-0.045101	0.424980
2	0.000000	0.450000	0.000000	1417242_at	-0.049263	-0.255448	0.310578	0.462580	-1.281202	-1.607747	1.288870	1.508395	-0.890546	0.435696	0.897285	-0.819198
3	0.000000	0.242000	0.593651	1417243_at	0.370174	-0.578623	0.061928	0.447235	0.060953	-2.244058	0.632572	1.213133	0.010554	1.117700	0.339610	-1.431175
2	0.000000	0.662000	0.000000	1417244_a_at	-0.891216	1.148406	1.867853	1.281197	0.206982	-0.219137	-0.195750	0.070029	-1.419008	-1.159373	-0.460539	-0.229443
3	0.000000	0.027000	0.323782	1417245_at	-0.622018	-1.221667	0.215934	1.035249	1.760111	-0.250178	-0.954141	-0.042635	-0.918767	1.686105	-0.290529	-0.397466
0	0.000000	0.331000	0.716240	1417246_at	1.248254	-0.613719	-1.777875	-0.150319	0.690753	-0.981904	1.124861	0.833229	-1.129312	0.034049	1.047935	-0.325952
3	0.000000	0.034000	0.600535	1417247_at	0.010171	1.135412	0.170274	0.963632	-1.002056	-1.772057	-0.991885	1.081919	0.223767	0.662261	0.721028	-1.202467
0	0.000000	0.855000	0.000000	1417248_at	0.251329	0.215326	-0.644317	0.738201	0.508335	0.792483	0.797468	-1.267447	1.772874	-1.345546	-1.220920	-0.597790
5	0.000000	0.344000	0.000000	1417249_at	-0.357204	-0.475702	-0.248963	-0.348296	-0.362332	-0.435753	-0.407950	-0.090786	-0.477322	0.851261	2.943738	-0.590691
3	0.000000	0.072000	0.137532	1417250_at	-1.416070	0.014875	0.092627	1.344143	0.688854	-0.716672	-0.131098	-1.106182	1.295922	1.149014	-1.386166	0.170754
2	0.000000	0.003000	0.765713	1417251_at	-0.327228	0.929592	1.457937	-0.611158	-1.227901	-0.574879	0.289941	0.192430	1.625706	0.540573	-1.176463	-1.118553
5	0.000000	0.609000	0.420262	1417252_at	-0.179487	1.133518	-0.236891	0.266536	1.336990	-0.875067	0.390236	-0.313968	-1.825594	-0.827096	1.588973	-0.458150
2	0.000000	0.113000	0.138170	1417253_at	0.383165	0.959257	1.840603	-1.018082	0.094171	0.560681	0.905686	-0.279923	-0.207200	-1.387027	-1.476281	-0.375050
5	0.000000	0.238000	0.005200	1417254_at	-0.797059	-0.443431	0.401124	-0.892052	-0.145416	-0.559445	-1.242486	-0.339658	0.257438	0.458066	2.513843	0.789076
5	0.000000	0.100000	0.616653	1417255_at	0.332171	0.429152	-1.812259	-0.175114	0.109725	0.084632	0.381339	0.262996	-1.559973	-0.411801	2.120552	0.238581
3	0.000000	0.791000	0.015325	1417256_at	-0.364661	-0.517238	-0.528456	-0.071848	-0.476850	-0.417389	0.330910	0.512096	-0.535188	2.972959	-0.389342	-0.514994
3	0.000000	0.025000	0.787485	1417257_at	-0.639017	-0.675076	0.136308	1.585630	-0.000948	0.007065	-0.492456	-0.692136	0.397377	2.206252	-1.213240	-0.619760
5	0.000000	0.001000	0.884302	1417258_at	0.275698	-1.463110	-1.119532	-0.774629	1.453263	0.649813	0.560572	-0.453326	-0.788364	-0.566655	1.590192	0.636078
5	0.000000	0.750000	0.000000	1417259_a_at	1.463674	-0.002789	-1.585436	0.259736	1.426980	-0.845798	-1.280551	1.064831	-0.260956	-0.669562	0.481819	-0.051947
5	0.000000	0.169000	0.172947	1417260_at	-0.290093	-0.736558	0.084126	-0.777123	-0.827242	1.303753	-0.489397	0.129300	-0.486632	-1.163830	1.971397	1.282297
3	0.000000	0.238000	0.086198	1417261_at	0.337543	1.023973	-0.251533	0.724485	-1.731648	-1.355432	-1.242814	0.561953	-0.018048	1.514045	0.505850	-0.068375
2	0.000000	0.472000	0.000000	1417262_at	0.594721	0.804272	-0.848260	-0.516693	-0.750116	0.218061	-0.047193	-0.711654	2.607999	-0.842955	-0.609531	0.101349
5	0.000000	0.904000	0.326938	1417263_at	-0.923544	0.221730	-0.417859	1.937802	-1.212882	0.844515	0.545200	-0.942973	-0.028225	0.029538	-1.208681	1.155382
0	0.000000	0.015000	0.669045	1417264_at	0.867531	1.312116	-0.313632	-1.325896	-0.783034	0.719336	0.291344	1.119250	-0.110555	-1.948173	0.521082	-0.349369
2	0.000000	0.017000	0.562835	1417265_s_at	1.043147	0.726180	-0.269462	0.561097	-1.738430	-0.086484	1.547007	0.644309	0.513451	-1.067362	-0.962004	-0.911450
0	0.000000	0.137000	0.281762	1417266_at	1.606833	-1.570975	-0.472467	-0.598590	-1.255420	-0.085195	1.492827	0.699489	0.510799	-0.749938	-0.066895	0.489531
3	0.000000	0.032000	0.751936	1417267_s_at	-0.852963	-0.134678	1.309511	-0.329389	0.694698	-2.023835	-0.321769	-0.369795	1.344403	0.606266	0.885599	-0.808045
3	0.000000	0.261000	0.115221	1417268_at	0.096534	0.367009	1.364071	0.116837	1.806404	-1.058608	-1.703254	-0.369366	0.855751	-0.748250	-0.319694	-0.407436
3	0.000000	0.114000	0.000000	1417269_at	-0.775419	-0.143758	-0.753431	0.479004	1.706987	0.017495	-1.212583	-0.141401	1.708558	0.800725	-0.531184	-1.154992
0	0.000000	0.551000	0.000000	1417270_at	0.816660	0.226502	-2.047179	-0.936884	-0.112818	-0.093583	-0.314795	-0.260550	1.751524	-0.720673	0.789729	0.902067
2	0.000000	0.286000	0.000000	1417271_a_at	0.689571	-0.325007	-0.550739	-0.092707	0.153458	-1.102177	0.303297	0.726909	1.519769	0.953736	-2.242269	-0.033842
0	0.000000	0.501000	0.000000	1417272_at	-0.819510	1.326260	-0.846264	-0.275315	-0.911932	2.047394	0.915833	-0.420332	0.687211	-0.224240	-0.986721	-0.492385
0	0.000000	0.000000	0.872144	1417273_at	1.567536	0.084485	-0.662199	-0.616884	-0.733003	-0.227864	2.005208	0.929081	-0.863688	-1.137398	-0.441087	0.095814
5	0.000000	0.020000	0.518061	1417274_at	-0.377530	-0.399022	-1.330510	-0.350318	2.031837	1.214517	0.347705	-1.019850	-0.332375	-0.568993	1.198151	-0.413614
3	0.000000	0.691000	0.000000	1417275_at	0.332268	1.579163	0.647446	1.382284	0.783015	-1.100279	-1.114095	-1.199150	-0.212601	-1.108051	-0.375803	0.385805
2	0.000000	0.812000	0.000000	1417276_at	1.404240	0.497341	-0.223136	-0.034090	-1.019233	-0.712557	-0.589677	0.982561	-0.991926	-0.310308	1.963502	-0.966720
5	0.000000	0.751000	0.000000	1417277_at	-0.794169	1.077086	-1.130936	-1.051543	2.023288	0.195309	-0.166187	-0.497423	0.845416	-0.389723	-0.934407	0.823290
3	0.000000	0.745000	0.000000	1417278_a_at	0.133878	-0.284198	1.633549	-0.809141	0.187899	0.468574	-0.770974	-0.659409	-0.574267	1.888387	-1.518461	0.304162
3	0.000000	0.012000	0.663606	1417279_at	-0.675129	-0.793911	-0.207981	2.545859	0.200586	0.668837	-1.024533	-0.940912	-0.365881	0.888365	-0.151413	-0.143887
2	0.000000	0.671000	0.450220	1417280_at	0.961688	1.198836	-0.074952	-0.654021	-0.039491	-0.853894	0.110615	0.718496	-1.043290	0.332047	1.335040	-1.991075
3	0.000000	0.893000	0.000000	1417281_a_at	-0.269889	-0.364933	-0.517362	-0.440250	-0.246576	-0.555020	0.381969	-0.276165	-0.555020	3.058440	-0.275269	0.060075
5	0.000000	0.856000	0.000000	1417282_at	-0.858429	-0.997424	-0.392670	0.535595	-0.470703	-0.860867	-0.121994	0.211271	0.553477	0.639639	-0.782834	2.544940
5	0.000000	0.725000	0.000000	1417283_at	-0.829449	-1.023221	0.262200	1.149525	-1.028017	1.185977	1.257922	-0.078340	-0.698029	-0.643350	1.410446	-0.965665
2	0.000000	0.592000	0.000000	1417284_at	-1.082752	1.071091	1.547219	-0.190085	0.794190	0.839845	0.677085	-0.471138	0.185836	-1.563920	-1.148865	-0.658505
5	0.000000	0.023000	0.463284	1417285_a_at	-1.152639	0.521384	-0.798897	1.290757	1.359569	0.048848	-0.307242	-1.603006	-1.024616	1.082013	0.599673	-0.015843
3	0.000000	0.598000	0.557521	1417286_at	0.182963	0.087254	-1.597629	1.524282	0.280007	-1.867089	0.587505	-0.299096	-0.452722	1.336807	0.293660	-0.075942
0	0.000000	0.096000	0.102066	1417287_at	0.846449	0.010099	-0.196288	0.578000	0.317981	-0.448160	1.136453	-0.323356	-2.378052	-1.124686	0.645777	0.935781
0	0.000000	0.872000	0.000000	1417288_at	0.944997	-0.596094	-0.995060	0.118816	-1.034265	0.433606	-0.726392	0.400167	1.789628	-1.347902	1.303028	-0.290528
5	0.000000	0.898000	0.000000	1417289_at	0.379143	-1.365561	0.414199	0.340851	-1.912433	0.696803	-1.270640	0.298244	0.462737	0.084134	0.271818	1.600705
0	0.000000	0.277000	0.925422	1417290_at	1.151057	0.615021	-0.847879	-0.528398	1.202872	-0.953769	1.178239	0.243827	-1.094064	-1.274689	1.055352	-0.747570
2	0.000000	0.192000	0.429647	1417291_at	-0.796937	0.198413	1.812088	-1.568885	-0.477642	0.945500	0.762558	0.609423	0.685747	-0.795614	-1.165536	-0.209114
0	0.000000	0.005000	0.462611	1417292_at	1.674375	-0.266717	-0.710953	-0.967402	-0.823349	-0.102739	0.770119	1.465498	-1.002337	-1.084283	0.011296	1.036488
3	0.000000	0.006000	0.790839	1417293_at	-1.130344	-0.879443	1.039702	1.342407	-0.490226	-1.092700	-0.812789	-0.537454	1.582775	1.039357	-0.248304	0.187017
3	0.000000	0.026000	0.533534	1417294_at	-0.832236	0.562317	0.065847	1.760988	0.503000	-1.728803	-0.537926	-0.693759	-0.263136	0.504371	1.409562	-0.750225
0	0.000000	0.218000	0.529614	1417295_at	-0.013142	0.393419	0.729821	0.013242	-2.012967	0.429398	0.483966	0.021637	0.301073	-1.221432	-0.954589	1.829575
0	0.000000	0.754000	0.000000	1417296_at	0.548733	-0.440782	-0.846487	1.500628	0.577262	1.015006	0.826013	0.579601	-0.125433	-0.647954	-1.853190	-1.133396
3	0.000000	0.554000	0.225318	1417297_at	0.159794	0.489191	0.051814	0.136015	-1.163644	-0.030828	-0.951582	-1.088019	1.055210	1.764682	-1.426383	1.003754
2	0.000000	0.000000	0.814874	1417298_at	0.294183	1.970999	0.368299	-0.153860	-1.166644	-0.859235	1.116204	0.849600	0.184247	-0.294196	-1.240276	-1.069322
3	0.000000	0.318000	0.000000	1417299_at	-0.628893	-0.347873	1.299508	-0.521313	-0.247743	1.586787	-1.381957	-0.288570	0.220128	0.851902	0.959781	-1.501755
5	0.000000	0.657000	0.000000	1417300_at	-0.549109	-0.380082	-0.439831	-0.960277	-1.593932	0.231561	0.626219	-0.781423	-0.146588	1.874661	1.233931	0.884870
2	0.000000	0.011000	0.615558	1417301_at	1.681784	-0.279998	0.665062	-0.727564	-0.976850	-0.173315	0.580830	1.259901	0.602921	-0.937338	-1.723272	0.027838
5	0.000000	0.390000	0.431767	1417302_at	0.561691	-0.130579	0.017231	1.141530	1.351452	-0.564574	-0.268168	-0.380204	-1.195911	-0.543346	1.629775	-1.618899
0	0.000000	0.048000	0.934449	1417303_at	1.123922	-0.168423	-1.216706	-1.039495	0.902625	-0.028959	1.053470	0.155600	-1.211231	-0.972933	1.650081	-0.247952
5	0.000000	0.381000	0.000000	1417304_at	-0.696040	0.044271	0.445522	0.983801	0.727310	-0.381574	-0.633146	-1.528055	-0.396331	-0.288113	-0.590281	2.312637
0	0.000000	0.769000	0.000000	1417305_at	0.178489	-0.604116	0.097165	-0.749864	0.473153	-0.720292	2.655152	-0.155254	-0.661148	0.887163	-0.770987	-0.629463
0	0.000000	0.815000	0.000000	1417306_at	-0.138275	-0.637635	-0.020079	-0.593596	-1.616107	1.197316	0.177589	0.768064	-0.126380	-0.435158	2.184393	-0.760134
3	0.000000	0.387000	0.000000	1417307_at	-0.472955	0.355275	0.817808	-0.000448	-0.298162	1.450068	-0.079173	-0.438272	0.337781	1.514828	-1.364410	-1.822339
0	0.000000	0.459000	0.020944	1417308_at	0.318535	1.304059	-1.490091	-0.037451	-1.696478	-0.745147	0.173210	1.172778	-0.642565	-0.066760	1.214299	0.495612
3	0.000000	0.482000	0.000000	1417309_at	-1.664222	0.225230	-0.239519	-0.064742	0.987234	-0.052825	0.256015	-0.932010	1.553276	1.040860	-1.578158	0.468860
3	0.000000	0.275000	0.000000	1417310_at	-1.325123	-0.626623	-1.059602	1.362782	-0.518236	-0.564114	-0.147480	-0.231208	1.664433	1.109303	-0.591068	0.926936
0	0.000000	0.000000	0.956085	1417311_at	1.237541	0.814183	-0.539646	-1.456290	-0.873534	0.247001	1.237180	1.105050	-0.702953	-1.219087	-0.567425	0.717979
3	0.000000	0.421000	0.000000	1417312_at	-0.940156	-0.371853	0.556325	0.579940	1.183666	-0.537159	-1.142938	-0.235809	1.823328	-0.964285	-0.981739	1.030681
0	0.000000	0.197000	0.191135	1417313_at	-0.018449	0.289794	-1.592194	-1.307788	1.793665	-0.405874	-0.090880	0.348516	0.026667	-0.853967	0.276903	1.533608
5	0.000000	0.106000	0.884292	1417314_at	0.907144	0.024156	-1.368841	-0.043713	1.396337	0.139624	0.511390	0.119538	-1.914183	-0.425515	1.326218	-0.672155
3	0.000000	0.422000	0.324826	1417315_at	-1.268209	-0.448862	2.003065	-1.237637	-0.126460	-0.203725	-0.139522	-0.723182	1.194279	0.837413	-0.618957	0.731798
3	0.000000	0.283000	0.644516	1417316_at	0.235565	-1.221296	0.506293	0.585173	-0.692448	-1.300176	1.120473	-0.280235	0.911983	1.752392	-1.072626	-0.545098
5	0.000000	0.743000	0.595045	1417317_s_at	1.107833	-0.589897	-1.491746	1.038490	0.919109	-1.118663	0.803990	0.236135	-1.192428	1.167603	-0.713960	-0.166466
0	0.000000	0.136000	0.000000	1417318_at	0.624057	-0.802451	-0.116369	-0.090168	-0.853883	-0.660771	1.074329	1.302376	-0.779161	-0.820889	-0.855824	1.978754
0	0.000000	0.582000	0.000000	1417319_at	-0.009412	-0.676867	0.380394	0.276080	-0.855691	2.344328	0.646279	0.512160	-1.452558	-0.294119	0.211766	-1.082359
3	0.000000	0.006000	0.677918	1417320_at	0.521308	-0.026503	1.473318	0.726860	0.064466	-1.187546	-0.558379	0.193532	0.703117	0.201886	0.266726	-2.378783
3	0.000000	0.028000	0.166571	1417321_at	0.408797	-1.172589	-0.310352	0.568343	0.243412	-0.100103	-2.090307	-0.594668	0.510470	1.885588	0.655947	-0.004535
5	0.000000	0.152000	0.000000	1417322_at	0.320998	0.265400	-0.114515	0.859365	0.943224	0.889016	-0.259300	-0.473812	-2.120651	-1.254260	1.362983	-0.418447
0	0.000000	0.477000	0.000000	1417323_at	0.805979	-0.834838	-0.322034	0.840375	1.197618	0.336951	1.359823	0.673088	-1.302302	-1.384382	-0.214939	-1.155340
0	0.000000	0.377000	0.047988	1417324_at	0.158790	0.797047	-1.632410	-0.824390	0.279962	1.996778	-0.791398	0.533406	0.360944	-0.027769	-1.298885	0.447925
2	0.000000	0.229000	0.000000	1417325_at	-0.472429	1.407860	-0.817239	-0.448185	-0.836095	-0.725649	-0.056234	0.160619	2.488083	-0.693323	-0.011785	0.004377
3	0.000000	0.680000	0.428458	1417326_a_at	-0.805383	0.023723	0.758592	0.062082	0.987540	0.242099	-0.489447	-0.492317	1.076642	-2.035602	1.503730	-0.831662
2	0.000000	0.307000	0.151341	1417327_at	0.424668	-0.275731	0.270845	0.454929	-0.740983	0.428451	-1.094965	1.186849	1.435236	-1.024042	-1.845483	0.780227
0	0.000000	0.763000	0.000000	1417328_at	0.016172	0.498002	0.393414	-0.018892	-0.131944	-1.109509	-0.138594	-0.085998	-0.454172	-0.606520	-1.105277	2.743320
2	0.000000	0.133000	0.000000	1417329_at	-0.274871	0.947551	0.815351	-0.630300	-0.472458	1.411960	-0.658792	0.692126	0.904814	0.377154	-1.434326	-1.678212
2	0.000000	0.738000	0.000000	1417330_at	1.125508	-0.527286	1.074447	-0.086586	0.580289	-2.331891	-0.391923	-0.092755	0.554929	-0.344289	-0.737697	1.177254
2	0.000000	0.062000	0.179098	1417331_a_at	0.666896	0.600750	0.327733	-0.702077	-1.775986	-0.937481	1.125059	0.085845	0.928240	-1.492593	0.081953	1.091661
3	0.000000	0.793000	0.000000	1417332_at	0.133434	-0.505546	2.110513	0.406567	-0.886428	-0.600766	-0.315105	-0.640859	-0.846335	-0.871393	1.694550	0.321369
5	0.000000	0.000000	0.936590	1417333_at	-0.610604	-0.653183	-0.524539	-0.674926	2.285687	0.060698	-0.494643	-0.587955	-0.674926	-0.296242	1.698638	0.471995
2	0.000000	0.115000	0.493090	1417334_at	0.644902	0.804448	-0.351549	0.748805	-1.823231	-1.437710	0.770381	0.318997	0.641495	0.534753	-1.451904	0.600615
3	0.000000	0.753000	0.000000	1417335_at	-0.341318	-0.284221	-0.528668	3.118405	0.022675	0.001264	-0.267271	-0.314554	-0.457297	-0.435885	-0.476924	-0.036206
2	0.000000	0.068000	0.287530	1417336_a_at	-0.524215	0.784737	0.711239	-0.084981	-1.666048	-0.984448	-0.739020	0.120636	2.194309	-0.349221	-0.055232	0.592244
0	0.000000	0.733000	0.000000	1417337_at	0.318438	0.867488	-1.113109	-1.050169	0.883557	-1.051509	-0.174368	-0.484380	0.776426	0.268889	-1.151945	1.910682
5	0.000000	0.702000	0.000000	1417338_at	0.476987	-0.415809	-0.594197	1.807176	2.095340	-0.794883	-0.105346	0.154517	-0.408948	-0.973270	-0.482704	-0.758862
0	0.000000	0.000000	0.899843	1417339_a_at	0.806038	-0.896382	-1.111846	-1.220395	0.701441	0.600029	0.978583	-0.316603	-1.060056	-0.911355	1.255592	1.174955
5	0.000000	0.200000	0.544319	1417340_at	-0.477085	-1.232094	1.303022	-1.255637	0.678808	1.499541	-0.429999	-1.109965	-0.425422	0.033012	0.129473	1.286346
3	0.000000	0.385000	0.208963	1417341_a_at	-0.734988	-0.271907	0.534037	0.639829	-0.733545	0.364128	-0.708540	-0.485255	2.628079	-1.145814	0.129782	-0.215805
5	0.000000	0.710000	0.150065	1417342_at	-0.887373	-0.399535	-1.095643	1.256301	-0.203461	0.115510	1.544313	-1.219009	0.133335	1.224404	-1.162251	0.693410
0	0.000000	0.484000	0.118982	1417343_at	-0.517273	-0.481608	-0.521235	-0.500629	-0.513310	2.858209	-0.323097	0.977481	-0.391257	-0.197874	-0.524406	0.134998
3	0.000000	0.034000	0.597272	1417344_at	-0.839029	0.023285	-0.928496	0.931550	1.696383	-1.413907	-0.225718	-1.121099	0.065370	1.143407	0.984514	-0.316258
2	0.000000	0.507000	0.000000	1417345_at	0.083377	0.845693	0.725753	0.632033	-1.326058	1.796846	0.496752	-0.223446	-0.735284	0.315726	-1.400253	-1.211139
3	0.000000	0.601000	0.000000	1417346_at	0.474848	0.335212	-1.110083	-1.107204	-0.237724	-0.810660	-0.930141	0.720529	0.779550	1.902389	0.960931	-0.977646
0	0.000000	0.199000	0.000000	1417347_at	0.244510	0.500099	-0.962215	-0.112364	-0.981206	-1.109396	1.016023	1.151335	-1.041345	-1.107813	1.163204	1.239169
2	0.000000	0.747000	0.389421	1417348_at	-1.206713	2.248517	-0.782871	0.162740	0.120608	0.299059	-0.293718	0.902327	-0.180498	-1.034688	0.808222	-1.042984
2	0.000000	0.226000	0.000000	1417349_at	0.025608	0.979687	1.596113	-0.049906	-1.867247	0.837640	-0.419579	0.961058	-0.610278	-1.096299	0.352450	-0.709246
2	0.000000	0.584000	0.000000	1417350_at	0.974233	-0.613292	0.868023	0.370764	0.784342	-1.825057	0.791584	1.342349	-1.194231	-0.481334	-0.850656	-0.166725
0	0.000000	0.070000	0.305218	1417351_a_at	0.666209	0.656814	-0.791774	-1.037598	1.075133	0.658119	-0.824263	-0.084703	-1.476532	-0.316044	-0.441305	1.915945
0	0.000000	0.625000	0.000000	1417352_s_at	0.518708	-0.465100	-1.150009	-0.299339	-1.761208	0.043468	-0.728378	0.518532	0.263542	-0.083851	1.873185	1.270450
0	0.000000	0.081000	0.252451	1417353_x_at	-0.117130	0.460445	-0.921054	0.104627	-0.152559	2.304047	1.156225	-0.141733	-0.908807	-0.691643	-1.360195	0.267774
5	0.000000	0.751000	0.563630	1417354_at	0.787470	0.526154	-0.643521	-0.714982	1.482748	-2.001918	0.373326	-0.106595	-0.865698	-0.241395	1.418758	-0.014347
0	0.000000	0.056000	0.560827	1417355_at	-0.174467	0.243411	-0.434884	-0.850393	0.248151	1.405676	0.157308	-0.872774	-1.020493	0.051719	-1.012594	2.259338
0	0.000000	0.156000	0.000000	1417356_at	0.477039	0.165617	-0.548994	-0.548271	-0.654487	-0.436275	0.416706	-0.581509	-0.730356	0.154778	-0.566335	2.852089
3	0.000000	0.564000	0.000000	1417357_at	-0.570617	-0.190745	-0.354183	2.344163	-0.412439	-0.168090	-1.009554	0.997418	-0.815370	-0.824270	1.193624	-0.189936
2	0.000000	0.048000	0.049538	1417358_s_at	0.693564	-0.527806	1.071682	0.718739	-0.298050	-0.747295	-0.852152	1.552457	0.974892	-0.301472	-1.897538	-0.387020
3	0.000000	0.233000	0.000000	1417359_at	-0.349553	-0.393415	2.846108	-0.285103	-0.587662	-0.249297	-0.603774	-0.131138	-0.326280	1.020016	-0.755948	-0.183952
5	0.000000	0.159000	0.432947	1417360_at	-0.017497	-0.356651	-0.968504	-1.759099	1.893682	-0.055881	0.636463	-0.561748	0.541076	-0.942150	0.588627	1.001684
0	0.000000	0.735000	0.000000	1417361_at	0.700993	0.941830	0.046049	0.189213	-0.178063	-0.446330	-0.512560	0.418678	-1.018318	-1.891354	2.051689	-0.301827
5	0.000000	0.684000	0.000000	1417362_at	-0.331430	0.508478	-0.671841	-0.442620	-0.307482	2.841748	-0.170633	-0.452884	-0.647893	0.732568	-0.350247	-0.707764
5	0.000000	0.353000	0.000000	1417363_at	-0.493000	-0.699066	0.375423	-0.810510	2.234225	1.807374	-0.326885	-0.313217	-0.564492	-0.415199	-0.080867	-0.713785
5	0.000000	0.011000	0.553197	1417364_at	0.716462	-1.010513	-0.854808	-1.108561	1.568880	1.688284	-0.363280	-0.189676	-0.987188	-0.521182	0.859923	0.201658
5	0.000000	0.095000	0.153212	1417365_a_at	0.617089	-1.771348	-1.912857	1.279693	1.026077	0.064679	0.397894	-0.527888	0.358453	-0.285268	0.690711	0.062766
5	0.000000	0.084000	0.544639	1417366_s_at	0.198282	0.565212	-1.980884	1.339133	0.324512	0.369516	0.055516	-0.536603	-1.565968	-0.270929	0.143988	1.358225
5	0.000000	0.321000	0.618891	1417367_at	0.153120	-0.784156	-1.615467	0.776401	-0.782557	1.627526	0.238872	0.507638	-1.348706	1.273507	-0.279248	0.233067
5	0.000000	0.839000	0.000000	1417368_s_at	0.038693	-0.210078	0.491546	0.367644	1.614083	-0.389155	0.998447	0.043854	-2.153301	0.878092	-0.798611	-0.881212
3	0.000000	0.482000	0.000000	1417369_at	-0.163475	-0.446505	2.035192	0.743095	0.556026	-0.260474	-0.138368	-0.886176	-0.697115	1.003401	-1.842827	0.097223
5	0.000000	0.382000	0.398248	1417370_at	-0.195313	-1.006748	-0.679168	0.695483	1.784505	-0.406125	-0.107737	0.699503	-0.239363	-1.002203	1.640468	-1.183299
2	0.000000	0.535000	0.000000	1417371_at	0.642410	0.577092	1.607595	-0.311916	-2.422802	-0.323453	0.131740	-0.517542	-0.579297	-0.167028	0.581164	0.782039
2	0.000000	0.175000	0.539311	1417372_a_at	-0.711676	1.772403	1.264550	0.055135	-1.560561	0.738772	-1.152863	0.841286	-0.328192	0.029035	-0.769065	-0.178823
0	0.000000	0.000000	0.907375	1417373_a_at	1.293260	-0.475990	-1.147427	-1.315739	0.419778	0.698253	1.212029	0.524377	-1.054656	-1.336624	0.437911	0.744828
0	0.000000	0.000000	0.904928	1417374_at	1.132729	-0.590026	-1.170303	-1.188413	0.242246	1.263635	0.912647	0.367642	-1.160936	-1.201294	0.377050	1.015025
0	0.000000	0.171000	0.000000	1417375_at	-1.067489	0.852432	0.171286	-1.163025	-1.242172	0.940374	1.765424	0.326782	0.548635	-1.235777	0.417522	-0.313991
0	0.000000	0.021000	0.641187	1417376_a_at	1.429567	0.807231	-1.416993	-0.807091	-0.825216	-0.587071	1.035260	1.403857	-0.112047	-1.224792	0.249594	0.047699
2	0.000000	0.187000	0.187613	1417377_at	0.159069	-0.003847	-0.049539	0.733214	-1.976801	-0.101849	0.698393	0.490258	1.301687	-1.321671	-1.047203	1.118288
0	0.000000	0.083000	0.242073	1417378_at	0.992850	-0.922630	-0.500471	-0.326083	-0.853712	-0.274185	1.244666	0.892542	-0.128257	-0.610684	-1.361530	1.847492
2	0.000000	0.518000	0.151356	1417379_at	0.795285	-0.066174	-0.129082	0.966638	0.701862	-1.120112	0.830964	0.333571	1.013114	-1.706937	0.088278	-1.707406
3	0.000000	0.437000	0.000000	1417380_at	-1.330315	0.787651	-0.312303	0.561739	0.516980	-0.489578	-0.204809	-1.623718	0.313272	1.062551	-0.968539	1.687068
0	0.000000	0.513000	0.099952	1417381_at	-0.092721	0.241592	1.673776	-1.123866	0.256382	0.728961	0.192408	-0.497200	-1.011052	-1.773233	1.348061	0.056894
2	0.000000	0.702000	0.440881	1417382_at	0.261301	0.892907	0.858131	-0.874396	0.135990	-1.322277	0.996912	-1.007802	0.694158	-1.138488	1.466746	-0.963182
3	0.000000	0.006000	0.736261	1417383_at	0.276406	-0.227954	1.405427	1.412551	-0.789145	-1.454770	-1.058001	0.052319	0.982024	0.771537	-0.164969	-1.205424
2	0.000000	0.001000	0.779480	1417384_at	0.041781	0.030204	1.429525	0.331950	-0.313635	-1.579356	-0.059676	0.263744	1.041450	1.359396	-1.326064	-1.219317
3	0.000000	0.047000	0.109081	1417385_at	-1.253060	1.017798	0.977949	-0.199013	0.940906	-0.778795	-1.030801	-1.057180	0.894321	1.538648	-0.582915	-0.467857
2	0.000000	0.705000	0.000000	1417386_at	0.704162	1.240545	-1.294410	0.406551	-0.790148	0.865901	-1.355808	0.413941	0.041003	1.454302	-0.524657	-1.161381
2	0.000000	0.903000	0.000000	1417387_at	0.732620	0.497082	-0.168774	-1.041260	1.697046	-1.846449	-0.939841	0.782619	-0.459287	0.771482	-0.518527	0.493291
0	0.000000	0.320000	0.000000	1417388_at	1.546353	-0.056311	-1.023335	0.543558	-1.448668	1.578980	-0.799662	1.186274	-0.436831	-0.495796	-0.371577	-0.222985
5	0.000000	0.036000	0.236663	1417389_at	-0.710748	-1.222683	-0.647835	1.579188	2.070153	-0.536813	-0.449229	-0.333683	0.093958	-0.695534	0.840685	0.012541
2	0.000000	0.295000	0.323974	1417390_at	0.275471	0.718793	0.625905	0.414708	-0.968869	0.800596	-0.960936	0.838535	0.097244	-1.898516	-1.200707	1.257774
3	0.000000	0.620000	0.275628	1417391_a_at	-0.314433	-0.811614	-0.058093	-0.506751	0.803654	-0.980305	-0.039294	0.195705	2.507840	-0.952359	0.828551	-0.672901
0	0.000000	0.202000	0.022468	1417392_a_at	0.411618	-1.614021	0.107304	0.297668	-0.595839	2.548527	0.543332	-0.254322	-0.509370	-0.803631	-0.037481	-0.093786
0	0.000000	0.394000	0.000000	1417393_a_at	-0.877423	0.204621	-0.081124	0.388018	-0.222517	2.058116	1.327189	-0.391124	-0.015456	-1.902081	-0.460934	-0.027288
0	0.000000	0.417000	0.000000	1417394_at	-0.014116	-0.485465	-0.366790	0.150018	-1.120947	-0.302668	0.014595	1.306137	0.152889	-1.379351	-0.306496	2.352195
3	0.000000	0.178000	0.201221	1417395_at	-0.999756	-0.988940	0.241874	1.442849	0.652145	-0.386214	-1.031832	-0.709210	0.578296	0.403744	-1.002367	1.799412
0	0.000000	0.206000	0.000000	1417396_at	-0.541870	-0.449522	-0.703884	-0.857798	-0.331252	2.218852	1.331014	-0.367705	-0.290748	-0.522428	1.217604	-0.702264
3	0.000000	0.397000	0.120861	1417397_at	-0.077475	-0.028340	0.152726	-0.446958	0.350041	-0.880277	-2.151219	1.609376	1.463518	-0.542907	0.457597	0.093918
2	0.000000	0.003000	0.670620	1417398_at	0.169961	1.876571	0.542801	0.707957	-0.956386	-1.667626	-0.360729	0.836846	0.851979	-0.478921	-0.679039	-0.843412
5	0.000000	0.605000	0.802127	1417399_at	-0.803275	-0.242264	-0.690040	1.132452	-0.811221	1.297736	0.082145	-0.882937	-0.260938	1.683530	-1.343228	0.838040
0	0.000000	0.002000	0.719937	1417400_at	0.222327	0.795620	-0.090162	-1.443703	-0.130238	0.872278	1.257522	-0.090266	-0.865787	-1.561465	-0.516407	1.550282
0	0.000000	0.004000	0.706247	1417401_at	1.012323	0.639902	-0.456058	-1.346348	-0.832173	0.506955	1.255776	1.418834	-0.418560	-1.546905	0.335942	-0.569688
3	0.000000	0.683000	0.000000	1417402_at	-0.272131	0.624987	1.131409	-0.361370	1.081272	0.223570	0.528811	-1.354033	-0.443041	0.125187	0.899640	-2.184301
3	0.000000	0.013000	0.722004	1417403_at	-0.234429	-1.473375	-0.301802	1.686173	0.780695	-0.978363	-0.601018	-0.020044	0.014115	1.010933	1.259100	-1.141983
3	0.000000	0.008000	0.547173	1417404_at	-0.617528	-2.132048	0.407580	0.750755	0.610464	-1.051821	-0.168571	-0.435374	0.431041	1.769434	0.560486	-0.124419
2	0.000000	0.142000	0.331077	1417405_at	-0.120515	1.152807	0.677367	-0.114069	-0.034084	-1.454617	0.737224	0.003146	1.534317	-1.993204	0.052480	-0.440852
3	0.000000	0.000000	0.773494	1417406_at	-0.549310	-0.837101	0.839691	1.909263	0.211935	-0.580115	-1.457919	-0.018964	0.193618	1.503526	-0.379189	-0.835436
5	0.000000	0.679000	0.000000	1417407_at	-0.544410	-0.018307	1.153988	-1.719564	0.485875	0.408675	-1.619490	0.558786	-0.930410	1.001494	1.091084	0.132280
2	0.000000	0.125000	0.000000	1417408_at	1.295822	-0.274439	1.029020	-0.683400	-0.186456	0.278716	0.209063	1.844090	-0.526985	-0.521282	-0.694805	-1.769345
3	0.000000	0.045000	0.645916	1417409_at	-0.053416	-0.772746	-0.831840	1.722798	0.166533	-0.539287	-1.172698	0.387066	0.015106	1.776838	0.515459	-1.213811
2	0.000000	0.818000	0.000000	1417410_s_at	0.515360	1.426871	-0.414536	-0.071196	0.328101	-1.009687	-0.503669	0.025131	-1.329045	2.078777	-1.025675	-0.020435
2	0.000000	0.101000	0.000000	1417411_at	-0.166635	2.328816	-0.433423	0.278583	-0.788568	0.661179	0.926251	-0.164919	0.400396	-0.954988	-1.255231	-0.831459
2	0.000000	0.888000	0.000000	1417412_at	0.457130	0.288930	-1.360221	0.901941	-1.854967	1.333612	-0.592479	0.377301	0.693662	-0.261006	0.951876	-0.935778
5	0.000000	0.701000	0.240554	1417413_at	-1.072703	0.474585	0.222038	0.750808	-0.032262	-0.133983	-1.156885	-0.232634	-0.839886	0.857790	-1.074018	2.237151
5	0.000000	0.728000	0.000000	1417414_at	-0.960781	-0.109465	-0.240174	-0.032135	1.033378	-1.645119	1.595903	-0.555996	0.126631	-1.151027	1.248260	0.690525
0	0.000000	0.115000	0.000000	1417415_at	1.947865	0.407375	-0.578914	-0.801667	-0.919754	-0.809719	-0.500413	0.777066	-0.734573	-0.858027	0.656967	1.413793
0	0.000000	0.691000	0.000000	1417416_at	1.270306	-1.396671	0.825533	0.340023	-1.018406	0.622683	-0.998454	0.580284	-0.558668	-1.338477	1.271137	0.400712
5	0.000000	0.394000	0.680755	1417417_a_at	1.103694	-0.992501	-1.256872	-0.458768	0.858175	-1.100152	0.942609	0.340949	-0.764207	0.074910	1.783982	-0.531818
3	0.000000	0.839000	0.613933	1417418_s_at	0.685004	-0.312942	-0.362640	1.185936	0.733223	-0.950606	0.818960	0.592101	-0.946215	-0.026277	0.797221	-2.213767
3	0.000000	0.043000	0.408162	1417419_at	-0.852142	-0.821907	1.587290	0.419081	0.806521	-0.423763	-0.287035	-1.072620	0.797424	1.561603	-1.241991	-0.472461
3	0.000000	0.169000	0.501477	1417420_at	-1.146631	-1.367293	0.542229	-0.160724	-0.258956	-0.192350	-0.617141	-0.949929	2.151785	0.403747	0.651002	0.944259
2	0.000000	0.909000	0.000000	1417421_at	0.588091	-0.869064	0.462942	-0.255746	-0.364618	-0.355866	0.923631	0.725055	-0.352190	-0.431130	1.922548	-1.993656
5	0.000000	0.874000	0.513146	1417422_at	1.048242	-0.375250	-1.828985	-0.000595	0.529846	-1.069919	0.505866	0.749583	-0.229890	0.751992	1.291909	-1.372800
5	0.000000	0.010000	0.459237	1417423_at	-1.256194	-1.721258	-0.702998	-0.010173	0.939912	-0.024740	0.295596	-0.913277	0.411844	0.318321	1.745488	0.917478
3	0.000000	0.097000	0.565456	1417424_at	-0.416040	-1.334041	1.466300	-0.056563	0.798599	0.136164	-0.987728	-0.240514	1.989719	0.131601	-0.497133	-0.990361
0	0.000000	0.013000	0.225738	1417425_at	-0.586048	-0.030845	-0.856197	-0.722395	0.507998	2.455392	1.047204	-0.152284	-0.660585	-1.236513	0.094231	0.140043
0	0.000000	0.024000	0.674800	1417426_at	0.888838	0.353884	-0.871590	-0.436579	-1.631251	1.162963	0.596209	0.035771	0.278539	-1.352251	-0.603670	1.579137
5	0.000000	0.433000	0.005156	1417427_at	-0.773339	-1.627223	-0.782463	0.782782	-0.629376	0.189261	1.723966	0.027243	-0.924216	1.370734	0.625278	0.017351
5	0.000000	0.341000	0.034311	1417428_at	-0.712574	-0.118942	-1.347714	1.211640	1.196761	-0.998427	0.010670	-0.059422	-1.017222	0.950066	-0.660103	1.545265
5	0.000000	0.003000	0.930853	1417429_at	-0.818179	-1.456200	-0.680094	1.045185	1.075040	1.189119	-0.825159	-0.961572	-0.830321	0.987309	0.598437	0.676435
2	0.000000	0.471000	0.000000	1417430_at	-0.964750	0.156336	0.024017	0.783491	-0.949343	-0.568700	-0.467195	0.189868	2.297003	-1.300986	-0.175368	0.975626
0	0.000000	0.720000	0.058880	1417431_a_at	-1.123430	1.569776	-0.146155	-0.938713	0.439742	0.965557	0.620837	0.457425	-0.765287	-0.977914	1.194803	-1.296642
5	0.000000	0.037000	0.324268	1417432_a_at	-1.023866	-1.212712	-0.669815	2.150327	0.611829	0.508503	-0.048549	-0.909303	-0.568241	-0.215359	0.127892	1.249294
2	0.000000	0.911000	0.054166	1417433_at	-1.432896	1.328992	0.656274	-0.853568	-1.115008	0.912252	-0.789445	0.243436	0.065760	-0.714654	1.657288	0.041568
2	0.000000	0.001000	0.632968	1417434_at	-0.492989	0.828642	1.004131	-0.443948	-1.027811	-0.650533	-0.030365	0.074251	2.218996	0.365024	-0.366375	-1.479023
3	0.000000	0.377000	0.000000	1417435_at	-0.881955	0.867933	1.492508	0.426423	1.118302	-0.021818	-1.234961	-0.620481	0.529397	-0.203537	-1.852469	0.380656
2	0.000000	0.649000	0.000000	1417436_at	0.850636	-0.805393	-0.796776	-0.799648	-0.635913	-0.888698	0.602160	0.892288	0.593542	2.199302	-0.408980	-0.802521
5	0.000000	0.121000	0.000000	1417437_at	-0.288184	-2.227159	-0.859200	0.046199	-0.314946	0.864834	0.830748	0.169586	-0.304241	0.167333	1.878409	0.036622
2	0.000000	0.243000	0.320098	1417438_at	-0.475031	1.269469	-0.068431	1.085336	-0.740705	-0.459077	-0.332998	0.164672	0.768034	0.148496	-2.345167	0.985403
5	0.000000	0.217000	0.000000	1417439_at	-0.521720	-0.388660	-0.397365	-0.822658	-0.475709	-0.458299	-0.064716	-0.605038	-0.534155	0.117463	1.971592	2.179265
2	0.000000	0.912000	0.091658	1417440_at	0.115390	-0.775873	0.721644	-0.685376	-0.641442	0.338628	-0.148215	-0.134322	0.002926	1.845532	-1.934683	1.295792
2	0.000000	0.092000	0.378133	1417441_at	-1.140209	1.008008	1.528396	-0.030681	-1.176619	-0.908079	-0.805733	1.058189	-0.260411	1.030960	-0.923937	0.620117
2	0.000000	0.003000	0.574368	1417442_a_at	0.323654	1.027355	0.607093	1.075786	-0.570065	-0.848739	0.324845	0.438247	0.595978	0.209326	-2.459126	-0.724354
0	0.000000	0.521000	0.000000	1417443_at	0.415123	0.168677	-0.138487	-0.124201	-2.123320	-0.252781	1.325391	-0.117568	-1.557975	1.011593	0.688101	0.705449
3	0.000000	0.513000	0.000000	1417444_at	0.191333	-0.908204	-0.333018	-0.756580	-0.492030	-0.231701	-0.194059	-0.068116	-0.303819	2.690662	1.125525	-0.719993
5	0.000000	0.303000	0.297886	1417445_at	0.084686	0.068977	-0.927918	-0.718872	0.936578	-0.834874	-0.733372	0.020643	-0.840916	1.786053	1.789678	-0.630662
2	0.000000	0.851000	0.028087	1417446_at	0.322220	-0.221837	0.586569	-1.182577	-1.606942	1.014773	-0.634360	-0.262481	0.298538	1.850701	-0.946393	0.781789
0	0.000000	0.185000	0.000000	1417447_at	1.004738	0.282082	-1.586413	-1.518626	0.804040	0.219137	-0.884335	1.073008	-0.055399	-0.126576	-0.637882	1.426226
5	0.000000	0.140000	0.000000	1417448_at	-1.726541	0.250887	-0.095945	0.214208	1.628506	0.549173	0.029195	-2.043437	0.773562	0.318851	-0.130466	0.232008
3	0.000000	0.236000	0.027373	1417449_at	-0.851776	0.467973	-0.352972	0.692893	0.074291	-2.012359	0.594825	-0.915979	1.319961	0.214549	1.413654	-0.645058
0	0.000000	0.106000	0.000000	1417450_a_at	-0.045082	1.451418	-0.680697	-0.667298	-0.672323	-0.843160	1.525112	-0.120451	-0.816362	-0.283752	-0.662273	1.814866
5	0.000000	0.789000	0.243100	1417451_a_at	0.998763	-0.764333	-0.497868	0.827217	1.420348	-0.274914	0.850766	0.481366	-0.777481	-1.120335	0.637403	-1.780931
5	0.000000	0.310000	0.937782	1417452_a_at	0.035833	-0.246971	-1.243504	1.265689	0.806972	-0.927575	0.734945	-0.518826	-1.163373	1.573750	0.732646	-1.049585
2	0.000000	0.688000	0.047876	1417453_at	-0.162589	0.352199	-1.195706	1.096811	-1.895466	1.106254	0.481359	-0.070018	0.951464	0.962592	-0.748871	-0.878031
2	0.000000	0.000000	0.841452	1417454_at	1.406846	1.162086	0.728525	-0.800533	-0.891531	-0.193800	0.915184	1.080541	-0.239173	-1.289802	-1.236110	-0.642233
0	0.000000	0.057000	0.183375	1417455_at	0.291636	-1.395606	0.258780	-0.035956	0.330289	0.750650	2.060050	-0.202651	-1.372414	-1.330861	0.125424	0.520660
5	0.000000	0.197000	0.125350	1417456_at	-0.411941	0.036396	-1.918149	-0.830052	1.288715	0.238903	-0.700337	0.168126	-0.686484	1.711864	0.224294	0.878664
0	0.000000	0.051000	0.359319	1417457_at	1.123252	-0.961229	-0.880529	-0.872090	-1.015662	0.084177	2.050456	0.776401	-1.026105	-0.078595	0.563734	0.236188
0	0.000000	0.099000	0.742867	1417458_s_at	1.649107	-0.131270	-1.512112	0.342847	0.425858	-0.488542	1.842567	0.304713	-1.015674	-0.454710	-0.834538	-0.128247
3	0.000000	0.039000	0.254199	1417459_at	-0.277564	-0.941576	1.456245	0.299579	1.167078	-0.805918	-0.679779	-0.764268	-0.853517	1.772782	0.456657	-0.829718
3	0.000000	0.172000	0.500879	1417460_at	-0.572725	0.365114	0.398975	-0.766704	1.820138	-0.288671	-0.998136	-0.582968	-0.282417	0.830889	1.502193	-1.425687
2	0.000000	0.549000	0.068527	1417461_at	0.384359	0.417484	1.329850	0.507711	0.621915	-1.151078	0.692267	0.102005	0.091910	-2.372614	0.243971	-0.867778
2	0.000000	0.345000	0.000000	1417462_at	1.478698	0.454633	-0.723789	-0.138451	0.097234	0.050761	-1.213415	0.926555	0.844121	0.986859	-1.052420	-1.710787
0	0.000000	0.000000	0.771480	1417463_a_at	1.069555	1.121132	0.512314	-1.281863	-1.145303	0.310661	1.303001	0.807613	-0.847350	-1.404780	-0.491552	0.046570
0	0.000000	0.427000	0.000000	1417464_at	-0.465287	-0.629681	-0.846383	-0.840405	-0.862823	2.148588	0.660817	0.442620	0.592817	-0.812010	1.247407	-0.635659
2	0.000000	0.073000	0.000000	1417465_at	-0.791637	2.278690	1.071251	-0.810946	-0.556916	-1.183489	-0.113426	-0.482868	0.471428	0.921561	-0.512275	-0.291372
0	0.000000	0.039000	0.407201	1417466_at	1.408604	-0.099408	0.398224	-0.943190	-1.363722	0.581537	-0.448038	1.412763	-0.132519	-0.983660	-1.047484	1.216893
0	0.000000	0.219000	0.365627	1417467_a_at	0.639362	-0.636380	-0.797076	-0.043419	-0.790058	0.179730	0.279726	0.664624	-1.674938	0.836548	-0.737429	2.079309
2	0.000000	0.061000	0.318554	1417468_at	0.182757	0.921873	-0.685866	0.611294	-1.022557	-0.988310	1.745226	0.434814	0.767306	-0.279765	-1.824655	0.137882
5	0.000000	0.055000	0.088211	1417469_at	-0.300822	-0.158830	-1.475437	-0.281587	-0.078866	-0.462264	0.789939	-0.784284	-1.019855	0.364181	2.011884	1.395941
0	0.000000	0.234000	0.000000	1417470_at	0.555220	-0.488166	-0.654044	-0.479918	-0.428596	-0.535821	-0.664125	0.586379	-0.708115	-0.483584	0.564843	2.735928
3	0.000000	0.000000	0.785563	1417471_s_at	-1.243185	-0.625609	1.736328	0.595773	0.165894	-1.128531	-0.817198	-0.679194	0.670612	1.396855	0.619721	-0.691468
5	0.000000	0.423000	0.000000	1417472_at	-1.238825	-0.071952	-0.966910	0.444412	-0.628966	0.875741	-0.132488	-1.267830	1.441764	-0.812660	1.074596	1.283119
0	0.000000	0.273000	0.000000	1417473_a_at	1.421648	-0.056271	1.166110	-1.091724	-1.111327	-0.550544	-0.332812	0.600776	-0.182290	-1.662308	0.898671	0.900071
2	0.000000	0.004000	0.533340	1417474_at	-0.317349	1.461049	0.830734	0.470216	-0.882318	-1.994901	0.253800	0.081035	1.481165	-0.118157	-0.722175	-0.543100
2	0.000000	0.771000	0.000000	1417475_at	0.799314	0.518275	0.514241	-1.270148	-0.799510	0.638289	-0.880527	0.099240	0.695773	-0.930280	1.863964	-1.248632
2	0.000000	0.192000	0.000000	1417476_at	-1.148658	0.763819	1.155330	0.004755	1.242963	-0.096118	0.081670	1.307899	0.104997	-0.581566	-1.665313	-1.169778
0	0.000000	0.883000	0.000000	1417477_at	1.310068	-2.019458	-0.345947	-0.897094	0.604538	-0.328964	-0.021485	1.605197	-0.132383	0.962192	-0.456588	-0.280076
2	0.000000	0.048000	0.208622	1417478_a_at	0.800167	0.072593	0.200723	0.246711	-2.042075	-1.063027	0.204046	0.348922	2.114956	-0.484584	-0.235237	-0.163197
5	0.000000	0.899000	0.386213	1417479_at	-1.894634	1.208050	-0.435001	-0.184507	1.610504	-0.199940	-0.217748	1.206270	-0.895625	-0.675998	-0.090720	0.569350
2	0.000000	0.007000	0.724167	1417480_at	0.348470	1.843930	0.338817	0.479008	-1.241832	-0.639801	-0.137858	0.730173	0.158395	0.795864	-0.893816	-1.781348
2	0.000000	0.160000	0.303062	1417481_at	-0.945796	-0.430145	0.519104	2.087777	-1.568438	-0.630452	0.655055	0.533181	0.754807	0.193302	-1.048765	-0.119628
3	0.000000	0.489000	0.000000	1417482_at	0.652341	-0.101224	-1.636732	0.970793	-0.284098	-1.911042	-0.336122	0.727225	1.226186	0.710671	0.519915	-0.537914
3	0.000000	0.009000	0.617512	1417483_at	-1.011957	-0.342354	1.418020	0.229154	0.732423	-0.461241	-1.144705	-1.746068	0.401886	1.286871	0.896092	-0.258120
0	0.000000	0.207000	0.000000	1417484_at	0.563471	0.377839	-0.807886	-0.742915	-0.680264	-0.503914	0.433528	-0.652420	-0.777721	-0.652420	2.445316	0.997386
2	0.000000	0.373000	0.000000	1417485_at	-0.504659	2.026232	0.532187	-0.682605	-1.128352	0.176295	-0.513908	-0.698462	0.111106	1.211378	0.787655	-1.316869
3	0.000000	0.722000	0.000000	1417486_at	-0.612327	-0.870894	1.136436	-0.985813	0.210840	1.016521	0.779189	-0.460560	0.598067	1.532406	-1.527930	-0.815933
2	0.000000	0.548000	0.165479	1417487_at	-0.195721	0.303079	-0.268076	-0.895578	0.049517	0.116109	0.308202	-0.167547	2.462199	-1.831709	-0.405102	0.524626
3	0.000000	0.642000	0.000000	1417488_at	-0.444694	0.053983	-0.870037	-0.210023	0.709107	-0.434916	-0.420250	-0.383582	2.513144	-0.782035	1.139338	-0.870037
0	0.000000	0.051000	0.201890	1417489_at	0.774779	-0.669163	-0.532807	-0.753847	-0.755283	-0.729447	2.039305	1.504645	-0.650504	-0.208422	-0.753847	0.734590
3	0.000000	0.785000	0.262655	1417490_at	0.145286	0.639132	0.136568	-1.542446	0.555868	0.091877	-1.068777	0.413584	0.734697	-0.252192	1.794791	-1.648389
2	0.000000	0.507000	0.524618	1417491_at	-0.718382	1.005640	0.218381	0.928996	-1.441298	1.539311	0.283670	0.500829	-1.045776	-0.154432	-1.569039	0.452098
0	0.000000	0.807000	0.300672	1417492_at	-1.240384	-0.743848	1.002640	-1.349928	-0.954326	1.727353	0.435545	0.133223	0.407083	0.431958	-0.823255	0.973938
2	0.000000	0.051000	0.544045	1417493_at	-0.293890	1.111654	1.743210	0.206625	-1.593749	0.421417	-0.789420	0.534652	0.939309	-1.236238	-0.607246	-0.436325
0	0.000000	0.000000	0.810230	1417494_a_at	1.552517	-0.033115	-0.666818	-1.531529	0.033971	-0.528935	2.136728	0.187240	-0.144357	-0.781224	-0.473091	0.248613
0	0.000000	0.004000	0.754907	1417495_x_at	1.077926	0.338372	-1.183419	-1.276699	-0.101478	1.462470	0.198432	0.567092	-1.094375	-1.391585	0.880955	0.522309
0	0.000000	0.013000	0.829911	1417496_at	1.971928	0.650656	0.235678	-1.840911	-0.082980	-0.523429	0.869979	0.285050	-0.154755	-1.407629	0.242433	-0.246021
3	0.000000	0.073000	0.298294	1417497_at	-0.197829	-1.766534	0.407536	2.034402	0.633626	-0.804832	-0.575465	-0.889206	0.217489	0.453409	-0.460782	0.948186
2	0.000000	0.000000	0.904431	1417498_at	1.067630	1.659679	0.454706	-1.098324	-1.040512	-0.332507	0.651731	0.789623	0.678186	-1.084088	-1.254779	-0.491344
3	0.000000	0.094000	0.127988	1417499_at	-0.764799	1.045520	1.135501	0.598709	0.248250	0.229713	-1.370620	-1.018134	0.189164	1.615137	-1.253415	-0.655028
0	0.000000	0.001000	0.819264	1417500_a_at	0.614299	0.283726	-1.197245	-1.458180	-0.165530	0.747385	1.239792	1.172952	-1.423182	-0.630736	-0.194456	1.011176
2	0.000000	0.002000	0.940940	1417501_at	1.488474	1.136135	-0.403237	-0.585565	-1.135742	-0.206766	1.172403	1.119256	-0.042686	-0.349709	-1.596505	-0.596057
2	0.000000	0.628000	0.760915	1417502_at	-1.444085	0.886694	1.295423	-1.636625	-0.005726	1.014756	-0.572637	0.202208	1.033944	-0.751790	-0.618819	0.596658
5	0.000000	0.575000	0.240283	1417503_at	-1.372527	0.151847	-0.509041	0.372753	-0.798293	1.714056	0.112487	-1.616317	1.047677	0.141474	-0.360752	1.116633
5	0.000000	0.450000	0.000000	1417504_at	-0.682684	0.182647	-0.412054	-0.584709	-0.543601	2.480603	-0.713515	-0.329837	-0.718996	1.040441	0.941781	-0.660074
0	0.000000	0.111000	0.000000	1417505_s_at	1.222236	-0.269046	-1.047304	0.465181	-1.701268	-0.005510	1.194128	1.061141	0.087913	-1.561864	0.468755	0.085638
3	0.000000	0.005000	0.899665	1417506_at	-0.936217	-0.767016	0.363055	1.925958	0.333951	-0.745034	-0.153527	-1.143964	0.554702	1.518823	0.085336	-1.036066
0	0.000000	0.313000	0.000000	1417507_at	0.208597	-0.870855	0.100106	0.060104	0.475884	-0.947223	1.546245	0.197687	-0.772668	-0.956920	-1.046622	2.005664
2	0.000000	0.281000	0.000000	1417508_at	0.543507	0.434972	1.444752	0.370333	1.044056	-0.029399	-0.944150	0.720863	0.318558	-1.466887	-1.750848	-0.685755
2	0.000000	0.073000	0.626398	1417509_at	-0.192675	0.217988	2.174337	-1.414736	-1.417072	0.212731	0.488162	0.352637	0.633910	-0.366755	-1.050221	0.361691
2	0.000000	0.823000	0.352942	1417510_at	0.068478	-0.837081	-0.772680	1.676560	-0.780545	-0.348414	0.654733	0.269550	0.594509	0.749369	-2.038596	0.764118
3	0.000000	0.084000	0.396686	1417511_at	-0.133511	-1.451533	0.306700	1.875525	-0.312469	-1.320906	-0.224623	-0.692919	1.583574	0.206118	0.486311	-0.322266
0	0.000000	0.025000	0.610389	1417512_at	0.067747	1.089418	-0.569240	-1.144521	-1.913557	0.780309	0.766855	0.420125	0.415474	-0.779188	-0.562762	1.429338
2	0.000000	0.003000	0.812241	1417513_at	0.584056	2.328022	-0.059935	-0.592731	-0.923251	-1.007293	0.466468	1.226011	-0.620314	-0.095372	-0.811385	-0.494275
3	0.000000	0.021000	0.729841	1417514_at	-1.851406	0.833610	-0.570209	0.671026	0.736606	-0.333165	-1.705218	-0.288420	0.293942	1.419729	0.539184	0.254321
0	0.000000	0.217000	0.651493	1417515_at	0.423977	1.581965	-1.182288	-1.377891	1.227344	0.181310	0.700887	0.109229	-1.263750	-0.544973	0.805022	-0.660834
5	0.000000	0.040000	0.601366	1417516_at	-0.619529	-0.463098	0.836411	-0.335373	1.239614	-0.124870	-1.027851	-1.119306	-0.767504	-0.161363	2.240948	0.301921
3	0.000000	0.048000	0.225977	1417517_at	-1.145092	1.414554	-0.537266	0.982511	-0.007801	-0.064559	-1.373397	-0.388168	1.363726	0.884242	0.181960	-1.310708
5	0.000000	0.540000	0.184275	1417518_at	-0.416517	-0.900115	-0.939256	-1.130841	1.261912	0.485272	-0.605012	0.226220	1.766625	-1.198823	0.727328	0.723208
2	0.000000	0.386000	0.000000	1417519_at	-0.786415	2.012714	-0.554292	-0.848480	0.508260	-0.834825	1.697424	-0.459332	0.716798	-0.637459	-0.361890	-0.452505
2	0.000000	0.841000	0.403913	1417520_at	-0.540955	1.389224	-0.675448	-0.422069	-0.112689	0.507906	-0.018590	1.498471	-1.760571	0.935712	0.415184	-1.216174
0	0.000000	0.250000	0.251194	1417521_at	-0.837189	0.119861	-0.597927	-1.300071	1.640100	1.802062	0.311272	-0.523387	0.465872	-1.259580	-0.144248	0.323235
5	0.000000	0.813000	0.327410	1417522_at	-0.675512	0.528829	-0.697635	-0.595314	-0.882918	1.239542	-0.898128	-0.915412	1.318357	0.230164	-0.501290	1.849318
5	0.000000	0.125000	0.198840	1417523_at	-0.520034	-0.797944	-0.767368	2.069492	-0.691944	1.014927	-0.307015	-0.657630	-0.949470	-0.425585	0.879709	1.152864
5	0.000000	0.845000	0.032327	1417524_at	-0.347588	-0.714598	-0.816968	1.722694	-0.965079	0.837660	-0.115258	-0.589720	1.211567	-0.754530	-0.865613	1.397432
5	0.000000	0.550000	0.514312	1417525_at	0.080092	-0.666268	-1.353439	0.658990	0.054828	0.879866	-0.559439	0.880227	-1.271152	1.669536	-1.172985	0.799745
3	0.000000	0.215000	0.000000	1417526_at	0.011343	-1.266552	-1.212372	1.385607	-0.844214	-0.966785	-0.450742	0.383276	0.710133	1.358517	1.239943	-0.348155
3	0.000000	0.358000	0.000000	1417527_at	-0.353082	0.015774	0.543918	1.466692	-1.499367	-0.709263	-1.123328	-0.199287	0.516032	-0.640815	1.922164	0.060561
0	0.000000	0.318000	0.000000	1417528_at	2.108151	-0.351304	-0.573112	-0.356523	-0.648787	-0.578331	-0.171249	2.015514	-0.771434	-0.192125	0.196691	-0.677492
2	0.000000	0.002000	0.687302	1417529_at	-0.834147	1.071999	1.917942	0.434767	-0.871893	-0.821935	0.005690	0.234938	1.324006	-0.855240	-0.908528	-0.697597
3	0.000000	0.825000	0.000000	1417530_a_at	0.021076	-2.016019	0.476022	0.301485	0.187623	1.850668	0.263059	-0.086012	1.021068	-0.117360	-0.621755	-1.279854
2	0.000000	0.016000	0.680031	1417531_at	0.128226	-0.111849	1.564107	1.151594	-1.506100	-0.328669	-1.042614	0.792442	1.042274	0.192539	-1.267167	-0.614786
0	0.000000	0.034000	0.880639	1417532_at	0.491395	1.185253	-0.090337	-0.012522	-1.605344	0.915200	0.591344	0.428324	-0.238460	-0.787526	-1.911010	1.033684
0	0.000000	0.000000	0.709942	1417533_a_at	1.543304	0.666248	0.465163	-0.215306	-1.413240	0.019259	1.264065	0.698263	-0.936787	-1.219687	-1.171770	0.300486
0	0.000000	0.006000	0.336951	1417534_at	1.223353	-0.246880	-1.671395	-0.215378	-0.509118	0.979218	1.455216	0.964592	-0.034553	-1.494047	-0.250766	-0.200242
5	0.000000	0.202000	0.000000	1417535_at	0.442388	-1.149333	-1.088759	-0.148395	1.660080	-0.553076	0.125102	0.760404	-0.597960	-0.697214	-0.601244	1.848007
2	0.000000	0.113000	0.000000	1417536_at	0.325238	0.431807	1.250368	0.469924	-1.036649	0.021414	0.971479	1.076142	-0.354990	-1.283774	0.118612	-1.989573
3	0.000000	0.763000	0.734239	1417537_at	0.415316	-0.738646	0.943379	-0.690032	1.571100	-1.261240	-0.034055	-0.501047	1.613029	-1.255771	0.429292	-0.491325
0	0.000000	0.253000	0.509690	1417538_at	0.817943	-1.001202	0.457999	-0.593873	-1.193682	1.280308	0.037868	0.952887	0.182817	-0.048807	-1.922400	1.030143
0	0.000000	0.307000	0.471400	1417539_at	1.231926	0.958161	-1.025201	-0.426699	-1.471813	-0.197183	0.270130	0.633294	-1.030377	1.614107	-0.922475	0.366129
2	0.000000	0.012000	0.428476	1417540_at	1.203023	-0.156445	-0.154518	-0.560142	-1.404149	0.231355	0.233041	1.848794	0.629754	-1.289495	-1.146419	0.565201
2	0.000000	0.085000	0.357559	1417541_at	1.763716	-0.734132	0.816819	-0.897390	-0.975391	0.421372	0.025018	0.747888	1.402734	-0.801249	-0.968135	-0.801249
0	0.000000	0.338000	0.128134	1417542_at	0.037517	0.735440	0.288729	-0.626581	-0.038594	0.913527	0.261866	0.187249	-1.750820	0.495668	-1.925922	1.421922
2	0.000000	0.533000	0.000000	1417543_at	1.725595	-1.131995	0.670980	-0.568040	-0.965796	-0.335549	-1.032089	1.470228	-0.329013	0.123832	-0.681018	1.052864
5	0.000000	0.375000	0.000000	1417544_a_at	-1.583123	-1.120425	0.055214	1.272722	-1.565623	0.829486	-0.354002	0.154656	-0.005629	0.219096	1.247535	0.850095
2	0.000000	0.490000	0.000000	1417545_at	1.309682	-0.917096	1.243167	1.183946	-0.838993	-0.840710	0.352284	1.214844	-0.928253	-0.987474	0.014126	-0.805521
0	0.000000	0.210000	0.215327	1417546_at	-0.604903	1.322252	0.496685	-1.013114	-1.338187	1.431164	0.869562	-0.019191	-1.161101	0.174938	-0.980690	0.822588
2	0.000000	0.256000	0.000000	1417547_at	0.426839	0.106455	1.385953	-1.124120	-1.584821	-0.967155	0.871572	0.201924	-0.346772	1.674062	0.027633	-0.671573
3	0.000000	0.027000	0.659946	1417548_at	-0.239907	-0.695617	1.043761	0.500324	-0.953583	-0.338068	-0.756789	0.045563	1.127221	2.124944	-0.994365	-0.863485
5	0.000000	0.079000	0.038942	1417549_at	0.322064	-0.532109	-0.526111	-1.416267	1.090562	-0.538962	-0.252810	-0.649482	-0.463569	-0.130296	0.730730	2.366251
2	0.000000	0.887000	0.209464	1417550_a_at	-0.120965	0.394658	-1.193251	0.577697	1.229655	-0.126154	0.298893	1.649984	-1.208347	0.792814	-1.218726	-1.076258
2	0.000000	0.093000	0.000000	1417551_at	1.919963	0.991847	-0.479774	-0.793107	-1.328444	0.155057	-0.365802	0.650671	0.882701	-1.022537	0.440917	-1.051494
0	0.000000	0.746000	0.000000	1417552_at	1.383780	-0.640073	0.025304	0.809497	0.610148	1.565966	-0.611028	0.410799	0.132239	-1.285646	-1.424266	-0.976721
0	0.000000	0.219000	0.000000	1417553_at	1.685158	-1.452821	-1.462153	0.364750	0.312908	-0.012658	-0.328893	0.394818	0.331571	-1.161471	-0.068647	1.397437
0	0.000000	0.014000	0.532939	1417554_at	0.748019	1.888594	0.325204	-0.934194	-1.119967	0.971791	0.645481	0.365012	-1.127205	-0.823213	-1.084984	0.145462
2	0.000000	0.543000	0.000000	1417555_at	0.940767	-0.416744	-0.778557	0.031961	0.318990	-0.989377	-0.691308	1.867379	0.215717	1.167256	-1.696622	0.030537
3	0.000000	0.511000	0.828282	1417556_at	0.178313	0.408547	-1.321849	1.306651	0.584246	-1.695599	0.470679	0.643153	-0.266517	1.219973	-0.143736	-1.383858
3	0.000000	0.320000	0.577974	1417557_at	-0.124338	-0.550308	-0.242086	1.511149	0.786728	-1.043059	0.187308	0.867208	-0.573475	0.400746	0.908607	-2.128482
5	0.000000	0.068000	0.212101	1417558_at	-1.043446	0.775843	-0.799246	0.240435	1.748980	0.136650	-0.584655	-1.870368	0.249593	-0.006817	1.272180	-0.119149
0	0.000000	0.026000	0.563209	1417559_at	1.031960	-1.125940	-1.199028	-0.844404	-0.429814	1.023673	1.110516	0.677624	-0.674631	0.014819	-1.027299	1.442523
0	0.000000	0.593000	0.331497	1417560_at	1.384458	-1.875056	0.121750	-1.370791	-0.598401	-0.006182	0.858870	-0.386336	1.205263	0.381523	-0.485927	0.770827
5	0.000000	0.735000	0.948754	1417561_at	0.551020	0.045123	-1.260840	0.385933	0.945363	-1.350840	0.712865	0.193580	-0.911320	0.728042	1.451971	-1.490899
3	0.000000	0.014000	0.442908	1417562_at	-0.866932	-0.423700	0.120254	1.026687	-0.802036	-1.340234	-0.465515	-0.929479	0.988747	2.069137	0.428114	0.194958
0	0.000000	0.738000	0.000000	1417563_at	0.225944	1.838512	0.030960	-0.872289	0.111062	1.305205	-0.698384	-0.773743	-1.609011	0.542134	0.697067	-0.797457
2	0.000000	0.069000	0.135966	1417564_at	0.428021	0.562540	0.451681	-0.503030	-1.985561	-1.115236	0.388476	0.156003	1.984514	-0.767105	0.393770	0.005929
0	0.000000	0.005000	0.571071	1417565_at	0.851066	-0.849183	-1.883286	-0.430587	0.497889	0.139278	1.120785	0.401608	-0.776592	-1.137376	0.803035	1.263360
0	0.000000	0.586000	0.422985	1417566_at	0.702831	0.264006	0.019819	-1.332537	0.050886	-0.775192	0.972029	-0.471976	-0.357338	-0.965944	2.367257	-0.473840
3	0.000000	0.759000	0.000000	1417567_at	-0.501236	-1.931948	0.064946	1.737217	0.038671	0.392110	1.287577	-0.556329	0.870992	-0.406308	-0.973337	-0.022355
0	0.000000	0.017000	0.515982	1417568_at	0.258427	0.300279	-0.149202	-1.620536	-0.780603	0.351565	0.473732	1.761210	-1.065096	-0.812052	-0.230486	1.512762
0	0.000000	0.039000	0.659127	1417569_at	0.844454	1.059782	-1.039624	-0.189306	-0.767668	0.031337	1.223065	1.696054	-0.665411	-1.145913	0.101342	-1.148113
5	0.000000	0.139000	0.000000	1417570_at	-0.615468	0.413440	-1.828093	0.562076	-0.434982	1.215703	1.037063	-1.171697	-0.111861	-0.771950	1.406805	0.298963
2	0.000000	0.105000	0.185730	1417571_at	-0.139791	0.413682	0.086436	-1.152122	-1.462651	0.932298	1.368389	0.060470	1.617026	0.155442	-1.243894	-0.635286
3	0.000000	0.550000	0.403145	1417572_at	-1.448721	-0.989588	0.602413	0.152832	0.376986	1.254497	-0.492247	-0.454039	1.997643	-1.158340	0.194224	-0.035661
3	0.000000	0.168000	0.755674	1417573_at	-0.185899	0.034920	-0.396312	1.222363	-1.270828	-1.162198	0.463735	0.127849	0.572502	2.114224	-1.045171	-0.475183
5	0.000000	0.183000	0.766609	1417574_at	-0.164285	-0.013856	-1.319710	0.855739	0.261744	0.137566	-0.272326	-0.470929	-1.584318	2.322369	0.425093	-0.177087
2	0.000000	0.674000	0.000000	1417575_at	-0.786032	-0.710766	0.790833	-0.834351	-0.943997	-0.741430	0.574792	0.720678	0.769461	-0.699616	-0.383685	2.244114
0	0.000000	0.327000	0.016175	1417576_a_at	1.420125	0.664990	-0.566680	-0.564319	0.510736	-0.695749	-0.340808	1.292236	-1.848718	0.426526	-1.078236	0.779893
2	0.000000	0.281000	0.000000	1417577_at	1.974083	0.435548	1.807120	0.515937	-0.964470	-0.769062	-0.558193	-0.028858	-0.541497	-0.824716	-0.639201	-0.406689
3	0.000000	0.044000	0.346917	1417578_a_at	-1.714631	-0.966689	0.607678	0.002840	0.786733	-0.879746	-0.016664	-0.034052	-0.280547	1.080929	1.955055	-0.540905
3	0.000000	0.488000	0.441694	1417579_x_at	-0.265945	1.101521	-0.126322	0.621610	1.533721	-0.847592	-1.607100	0.473568	0.347976	-1.213840	0.950672	-0.968271
5	0.000000	0.072000	0.951117	1417580_s_at	0.045796	-0.115864	-1.186460	-0.007977	2.081053	-0.660036	0.091388	-0.631129	-1.150479	0.196063	1.704905	-0.367259
2	0.000000	0.002000	0.509353	1417581_at	-0.891324	0.598076	1.274601	-0.550081	-0.266953	-1.028417	0.337672	1.319305	1.216486	0.166679	-1.816703	-0.359342
5	0.000000	0.278000	0.476511	1417582_s_at	-0.589161	0.284728	0.441444	-2.041658	1.278336	1.512721	-0.681765	-0.229081	-0.804013	-0.447381	0.870691	0.405137
0	0.000000	0.053000	0.118205	1417583_a_at	1.276671	-0.373162	0.947644	-0.870874	-1.636148	0.302546	0.673036	1.428350	-0.500303	-1.411991	0.248289	-0.084059
5	0.000000	0.138000	0.189841	1417584_at	-0.743040	-0.255515	-0.506036	-0.169905	2.928267	0.578054	-0.696631	-0.113583	-0.248756	-0.781339	0.099540	-0.091054
5	0.000000	0.393000	0.000000	1417585_at	-1.609338	-0.854971	-0.075949	0.459115	0.546491	-1.422909	0.793476	-0.344562	-0.117473	0.004073	0.625647	1.996397
3	0.000000	0.809000	0.000000	1417586_at	0.351722	-1.204193	1.132138	1.037086	1.073796	-1.197637	0.194394	-0.946895	0.519868	-1.028509	-1.018676	1.086906
3	0.000000	0.472000	0.000000	1417587_at	0.110291	-0.312036	1.786754	1.231969	-0.270941	-0.513109	-1.068628	-0.601904	0.865782	-1.143480	-1.109723	1.025025
5	0.000000	0.294000	0.235161	1417588_at	-0.581153	0.933783	-1.080233	-1.199694	0.167466	0.854143	-1.195711	-0.626725	0.080746	-0.171448	1.954950	0.863877
0	0.000000	0.045000	0.428001	1417589_at	1.188034	-0.733950	-0.493614	-1.155591	0.694010	0.262530	2.034129	0.472649	0.241448	-1.085318	-1.104994	-0.319335
5	0.000000	0.009000	0.793448	1417590_at	0.412879	-1.017824	-1.614838	0.053608	1.230195	0.555350	0.572302	-0.750697	-1.448782	1.293882	0.827162	-0.113236
2	0.000000	0.925000	0.000000	1417591_at	-0.174988	-0.842752	0.335389	1.133179	1.541571	-0.582249	0.922425	0.143405	0.270264	-1.123606	-1.956672	0.334033
2	0.000000	0.004000	0.731723	1417592_at	0.312311	1.069558	1.029217	0.322830	-0.615622	-1.184723	0.809623	-0.239764	1.439125	-0.110936	-1.356494	-1.475128
2	0.000000	0.532000	0.076351	1417593_at	1.004698	1.212784	-1.388618	1.022703	0.262841	-0.572233	-1.549753	0.922194	0.171220	0.395487	-0.186604	-1.294718
0	0.000000	0.914000	0.518036	1417594_at	-0.438131	-0.665917	-0.078067	-0.159551	-0.503478	1.644742	-1.443457	0.375652	1.510874	-0.891851	-0.639991	1.289174
0	0.000000	0.695000	0.000000	1417595_at	0.059601	-0.592375	0.296405	1.233157	-1.007546	0.033871	-0.032417	0.104956	-0.547020	-1.061623	-0.892414	2.405404
2	0.000000	0.590000	0.000000	1417596_at	-0.553255	0.241624	1.888098	1.146387	-1.278129	0.122880	0.070597	0.073255	-1.381809	0.508357	-1.307372	0.469366
5	0.000000	0.466000	0.000000	1417597_at	-0.450695	-0.859618	-0.502683	-0.075913	1.527190	-0.851859	1.394503	-0.498028	-0.842547	1.848431	-0.648561	-0.040220
3	0.000000	0.009000	0.939465	1417598_a_at	-0.381658	0.214699	0.698765	1.477866	-0.898962	-0.902684	-0.751189	-0.250182	0.760877	1.863502	-1.196691	-0.634343
0	0.000000	0.837000	0.000000	1417599_at	-0.558560	0.448517	1.112261	0.809291	-1.535738	-0.314888	-0.052281	0.353341	-1.639386	-0.371695	-0.034840	1.783978
3	0.000000	0.607000	0.000000	1417600_at	0.485256	-1.072250	0.761247	-1.153114	-1.212883	0.873753	-0.744401	0.038747	1.459137	1.135682	0.530961	-1.102135
2	0.000000	0.198000	0.000000	1417601_at	-0.926775	0.521675	0.422591	1.361247	-0.038795	-0.187044	0.246356	-0.350042	2.057864	-1.355637	-0.950979	-0.800461
5	0.000000	0.000000	0.908890	1417602_at	-1.258677	-1.281241	-0.264032	1.016961	0.707713	0.875841	-1.322879	-1.208318	0.550838	1.077167	0.794365	0.312263
5	0.000000	0.020000	0.417902	1417603_at	-0.520884	-1.002864	0.408052	1.061539	1.709602	0.177118	-1.473998	-0.599293	-0.617822	-0.902988	1.193050	0.568487
2	0.000000	0.020000	0.841223	1417604_at	0.065094	0.403570	0.515571	0.461218	-1.735992	-0.728800	-0.091791	0.490041	1.189229	1.276524	-1.875171	0.030506
3	0.000000	0.558000	0.000000	1417605_s_at	-0.757667	0.748067	-0.081709	1.064971	-0.276353	-2.322545	-0.022123	1.262264	-0.492183	-0.402585	1.107784	0.172079
5	0.000000	0.008000	0.948194	1417606_a_at	-0.326923	-0.914421	-0.766029	-1.039207	1.476820	1.137978	-0.279975	-0.175045	-0.752862	-0.942034	1.386695	1.195004
0	0.000000	0.907000	0.240881	1417607_at	-0.848864	-0.647305	-0.239908	-0.635890	-0.935552	0.404365	-0.208515	-0.215293	1.832040	-0.057970	-0.584519	2.137410
5	0.000000	0.426000	0.824952	1417608_a_at	0.027545	0.854525	-1.549581	0.075730	1.453247	-0.614628	0.456117	-0.149310	-1.708521	0.806777	1.043401	-0.695302
0	0.000000	0.515000	0.000000	1417609_at	0.893099	0.164937	-0.597784	-0.612938	-1.824679	-0.376598	-0.406107	-0.317845	0.664734	-0.476557	0.788886	2.100852
3	0.000000	0.018000	0.669911	1417610_at	-0.520107	0.003696	0.092448	1.775542	-0.350141	-1.338246	-1.284711	-0.212368	-0.545127	1.828970	0.562880	-0.012838
0	0.000000	0.002000	0.790405	1417611_at	1.437767	0.278670	-2.059788	-1.014229	0.336342	0.072717	0.898028	0.763737	-1.054085	-0.567549	0.115206	0.793184
0	0.000000	0.080000	0.025653	1417612_at	1.569134	1.067835	-1.509390	-0.238288	0.563103	1.074015	-0.789374	-0.434345	-0.556235	-1.197623	-0.458036	0.909205
5	0.000000	0.346000	0.000000	1417613_at	-0.123159	-0.827622	0.560549	-0.650591	1.650819	0.118581	0.135063	-0.767798	-0.916749	2.123310	-0.555360	-0.747042
2	0.000000	0.439000	0.000000	1417614_at	-0.062931	-0.123286	-0.939173	-0.389431	-0.931174	-1.075154	1.311060	0.588615	0.926023	1.952789	-1.074426	-0.182914
0	0.000000	0.931000	0.000000	1417615_a_at	-0.055857	0.240723	-2.396329	0.877305	-0.672824	-1.308066	0.631848	0.946774	0.113183	0.741607	0.530550	0.351086
3	0.000000	0.124000	0.029063	1417616_at	0.232621	-0.015302	-0.926620	1.313962	-0.568028	-0.734959	-0.839446	0.096603	2.111520	0.967735	-0.972372	-0.665714
5	0.000000	0.901000	0.000000	1417617_at	1.544197	-0.404206	0.391392	0.731408	1.769601	-1.620048	-0.210799	-0.052729	-0.796752	-1.124352	-0.247570	0.019858
0	0.000000	0.026000	0.149395	1417618_at	0.751069	1.120539	0.820076	-0.305236	0.400319	0.375641	0.414852	0.660208	-0.299919	-2.251432	-1.523082	-0.163035
2	0.000000	0.033000	0.238244	1417619_at	1.245039	1.987956	-0.438651	-0.560629	-1.878863	-0.563030	-0.477309	0.905275	-0.117857	-0.248960	0.002681	0.144349
3	0.000000	0.003000	0.682327	1417620_at	-0.788874	0.147131	0.867680	1.143773	-0.056713	-0.894021	-0.548583	-1.373635	0.400646	2.092679	-0.124446	-0.865638
0	0.000000	0.683000	0.000000	1417621_at	0.892145	-0.509107	-1.415827	1.679008	0.882400	-0.610449	0.051443	0.696525	-0.037963	-1.503527	-0.840905	0.716257
5	0.000000	0.003000	0.549773	1417622_at	-0.947006	-0.328204	-0.672771	1.080826	0.023032	0.445246	-0.347454	-1.488701	-1.131550	1.086633	1.763939	0.516010
5	0.000000	0.407000	0.000000	1417623_at	0.321401	-0.044251	-0.092191	1.225777	-1.403660	1.301345	-0.961222	-0.933189	-0.706485	-0.856809	1.511798	0.637486
2	0.000000	0.189000	0.282335	1417624_at	0.967758	0.193318	0.557624	0.322745	-1.393966	0.272884	0.360194	0.765555	-0.451482	1.361981	-1.005048	-1.951562
0	0.000000	0.134000	0.000000	1417625_s_at	0.206614	1.108757	-0.459255	-1.358330	-1.352193	-0.692462	1.404869	0.139106	0.636206	-1.206438	1.156319	0.416807
3	0.000000	0.017000	0.691963	1417626_at	-0.671619	-1.550409	1.752649	0.648737	0.466487	-0.495445	-1.233816	-0.819328	0.480720	0.288750	1.287478	-0.154204
2	0.000000	0.912000	0.586318	1417627_a_at	0.089576	0.197580	-1.140559	1.770432	-1.257447	-0.949797	1.241628	0.501023	-1.206016	0.870858	0.046093	-0.163371
5	0.000000	0.765000	0.000000	1417628_at	-0.908545	0.689129	-1.063901	-1.291756	-0.648084	-0.137135	0.551801	-0.824921	0.679922	0.856376	2.068536	0.028578
3	0.000000	0.079000	0.600122	1417629_at	-0.193872	-0.773470	-0.639518	1.282291	1.369661	-0.459826	0.410231	-1.175485	0.207932	1.525534	-0.036364	-1.517111
5	0.000000	0.062000	0.266393	1417630_at	-0.412082	-0.890282	-0.746023	0.704981	0.368516	-0.257308	-1.867291	0.677853	-0.379276	0.435389	2.105936	0.259586
5	0.000000	0.670000	0.000000	1417631_at	-1.061161	0.709547	-1.049874	-0.266106	0.944466	0.179040	1.880613	-0.540883	-0.575804	0.042886	1.108838	-1.371564
5	0.000000	0.708000	0.521432	1417632_at	-0.982636	-0.519937	1.260747	-0.978204	1.671737	0.639160	-0.545993	-0.114723	0.299355	-1.580182	-0.188997	1.039673
5	0.000000	0.868000	0.577696	1417633_at	-0.373275	-1.270716	1.811536	-0.408789	0.023646	1.271268	-1.069036	-0.038735	0.428479	-1.133073	-0.420934	1.179629
5	0.000000	0.911000	0.607673	1417634_at	-0.957708	-0.746224	1.455677	-0.151700	-1.163524	1.112049	-0.465448	-0.359320	0.702477	-1.226377	0.255811	1.544289
0	0.000000	0.769000	0.000000	1417635_at	-0.102489	-1.008248	-0.322996	1.098439	0.266181	0.429392	1.477527	0.270233	-0.032459	-1.853238	1.048665	-1.271005
3	0.000000	0.001000	0.673012	1417636_at	-1.320872	-0.412687	-0.341613	0.432670	1.352781	-0.403883	-0.504250	-1.390025	0.789317	1.172856	1.409927	-0.784221
0	0.000000	0.557000	0.000000	1417637_a_at	-0.504892	1.419546	0.890026	-0.319252	0.952829	1.503285	0.181330	-0.026476	-0.867860	-1.083363	-1.523604	-0.621571
5	0.000000	0.013000	0.138764	1417638_at	-0.464641	-0.957826	-0.728489	-0.060519	-0.422707	0.417450	0.509853	-0.605657	-1.080287	-0.272043	2.277376	1.387491
2	0.000000	0.360000	0.340962	1417639_at	-0.601015	1.196678	1.977794	-0.994201	-0.793665	1.131335	-0.077141	-0.328751	-0.081648	-0.928858	-1.052785	0.552258
0	0.000000	0.855000	0.000000	1417640_at	-0.770652	2.098573	0.834075	-1.184380	0.666529	-0.422520	0.158359	-1.006560	-1.106140	-0.471519	0.791398	0.412839
2	0.000000	0.149000	0.134800	1417641_at	1.934824	0.576858	-0.684651	-0.489957	-0.710432	-0.160133	-0.683762	1.918378	-0.738880	0.344826	-0.747771	-0.559300
0	0.000000	0.096000	0.000000	1417642_at	0.844212	0.822530	0.884290	-0.826582	-0.880457	2.098457	0.488109	-0.185991	-0.709633	-0.896226	-0.968498	-0.670212
5	0.000000	0.397000	0.000000	1417643_at	-0.609608	-1.693590	0.531426	-1.351280	0.835701	1.317471	0.176438	0.880075	-1.110395	0.854719	0.550443	-0.381401
3	0.000000	0.057000	0.592380	1417644_at	-0.891629	0.523161	-0.189068	1.838044	0.548943	0.326573	-1.065657	-0.746605	-1.046321	1.459371	0.294345	-1.051155
3	0.000000	0.695000	0.000000	1417645_at	-0.363248	-0.599622	2.992432	-0.589300	-0.496402	0.015569	-0.400407	-0.086619	-0.562463	0.508960	-0.463371	0.044471
3	0.000000	0.669000	0.000000	1417646_a_at	-0.501375	0.423102	0.895365	-0.023740	0.964029	1.806738	-1.899950	-0.741045	0.360335	-0.043789	-1.127084	-0.112584
2	0.000000	0.871000	0.000000	1417647_at	0.350597	-0.619587	1.698287	0.666163	0.090805	0.443359	-0.796598	-0.054209	-0.305195	-0.587883	-2.099961	1.214222
3	0.000000	0.179000	0.075178	1417648_s_at	-0.838460	-0.280248	0.211234	0.002601	-0.413709	-0.473273	-1.502899	-1.186765	1.032387	0.302650	1.528646	1.617833
2	0.000000	0.181000	0.671772	1417649_at	0.510011	-0.441511	0.664727	0.704883	-1.624911	-0.128930	0.779288	-0.153338	1.703253	-0.749369	-1.646170	0.382066
5	0.000000	0.100000	0.043894	1417650_at	-0.439071	-1.229360	-0.409406	1.597122	-0.239026	1.743163	-0.796565	-0.108959	-1.016385	0.451621	1.089025	-0.642158
5	0.000000	0.062000	0.862746	1417651_at	0.007422	-0.241956	-1.984422	0.541680	1.694891	-0.094041	-0.483353	0.392733	-1.262512	0.070826	1.357104	0.001629
2	0.000000	0.030000	0.263827	1417652_a_at	0.190429	1.127332	1.785085	0.621354	-0.629020	-1.105152	0.101594	-0.275344	0.036196	0.355637	-2.066194	-0.141915
5	0.000000	0.229000	0.581749	1417653_at	-0.872786	-0.020535	-0.628842	0.185544	-1.103073	2.108538	-0.118610	-0.401658	-1.369983	0.945307	0.199200	1.076900
3	0.000000	0.217000	0.623581	1417654_at	0.195043	-0.950258	-0.310314	-0.317494	1.351724	-0.892143	-0.171732	0.032551	-0.336730	1.231972	1.751486	-1.584106
0	0.000000	0.477000	0.000000	1417655_a_at	-0.593554	0.384305	1.428959	-0.737597	0.516988	1.270375	1.632300	-0.851423	-1.051129	-0.994330	-0.652625	-0.352270
2	0.000000	0.234000	0.368082	1417656_at	0.837642	-0.471941	-0.652984	-0.223684	-0.411232	-1.617826	1.076142	1.194308	1.084815	0.699962	0.083114	-1.598312
[truncated: 20,689 more rows]
